# Supplementary material for: Comparative analysis of global transcriptome, proteome and acetylome in house dust mite‐induced murine allergic asthma model
Source: Clin Transl Med. 2021 Nov 6;11(11):e590. doi: 10.1002/ctm2.590 (PMC8571946; doi:10.1002/ctm2.590)
Supplement: Supplementary file 13 — Supporting Information [file CTM2-11-e590-s013.xlsx]

## Sheet: Sheet 1. Summary
Header line description of table 1			Table 1. MS/MS spectrum database search analysis summary
Identified proteins	Number of proteins detected by spectrum search analysis
Quantifiable proteins	Number of proteins quantifiable		Total spectrums	Matched spectrums	Peptides	Modified peptides	Identified proteins	Quantifiable proteins	Identified sites	Quantifiable sites
Identified sites	Number of modification sites detected by spectrum search analysis		454719	46634	10067	5040	1860	1197	5132	3176
Quantifiable sites	Number of modification sites quantifiable
Header line description of worksheet "Site_quant Normalized"			Table 2. Differentially modified sites (modified proteins) summary (Filtered with threshold value of expression fold change)
Protein accession	Protein accession number of database used for search
Position	Modification site localization in protein		Compare group	Regulated type	fold change >1.2	fold change >1.3	fold change >1.5	fold change >2
Amino acid	The amino acid that modification site modified		WH/WP	Up-regulated	74 (64)	64 (56)	34 (31)	14 (14)
Protein description	Protein functional description			Down-regulated	365 (252)	253 (196)	99 (93)	21 (19)
Gene name	Indicates the name of the gene that code for the protein sequence
Localization probability	Probability of a certain amino acid containing this modification in this peptide
PEP	The maximal posterior error probability for peptides
Score	A simple rule to be used to judge whether a result is significant or not		WH	HDM-treated wild type mice
Modified sequence	Identified peptide sequence marked with modification sites localization probabilities		WP	PBS-treated wild type mice
Charge	Carried charge of peptide
Mass error [ppm]	Parts per million ratio of peptide mass error between the theory and practice
MS/MS Count	Number of spectrum matched with peptide

## Sheet: Sheet 2. Site_quant Normalized
Modification sites information																	Protein quantitation						Normalized modification sites quantitation
Protein accession	Position	Amino acid	Protein description	Gene name	Localization probability	PEP	Score	Charge	Modified sequence	Mass error [ppm]	WH_1	WH_2	WH_3	WP_1	WP_2	WP_3	WH_1	WH_2	WH_3	WP_1	WP_2	WP_3	WH_1	WH_2	WH_3	WP_1	WP_2	WP_3	WH/WP Ratio	WH/WP P value
A1L314	443	K	Macrophage-expressed gene 1 protein OS=Mus musculus OX=10090 GN=Mpeg1 PE=1 SV=1	Mpeg1	1	0.00355862	65.879	2	IFCK(1)TVCEDVFR	7.4514			0.978				1.53436	1.50931	1.20818	0.252875	0.495278				0.809
A2A8Z1	688	K	Oxysterol-binding protein-related protein 9 OS=Mus musculus OX=10090 GN=Osbpl9 PE=1 SV=1	Osbpl9	1	0.000318981	103.87	2	DIDAATEAK(1)HR	0.42628	0.775	1.034	1.107	1.058		1.027	1.13685	1.05682	1.08256	0.861372	0.887418	0.974983	0.682	0.978	1.023	1.228		1.053	0.784	0.240394
A2AGB2	25	K	Uncharacterized protein C1orf87 homolog OS=Mus musculus OX=10090 GN=Gm12695 PE=4 SV=1	Gm12695	1	0.00234282	58.426	2	IVGSK(1)HFR	1.6079			0.467	1.281	1.103	1.158
Q9JL26	711	K	Formin-like protein 1 OS=Mus musculus OX=10090 GN=Fmnl1 PE=1 SV=1	Fmnl1	1	0.0150116	57.032	2	AK(1)NLAITLR	-1.9917	0.825			1.147		1.09	1.20518	1.13916	1.61945	0.687871	0.709331	0.639016	0.685			1.667		1.706	0.406
A2ASQ1	278	K	Agrin OS=Mus musculus OX=10090 GN=Agrn PE=1 SV=1	Agrn	1	0.0342834	44.767	2	GLLLQK(1)VR	1.0557				1.03			0.978835	0.959164	0.773037	1.14416	1.06332	1.08148				0.9
A2ASQ1	627	K	Agrin OS=Mus musculus OX=10090 GN=Agrn PE=1 SV=1	Agrn	1	4.93236e-06	54.912	3	SPVCGSDGVTYSTECHLK(1)K	0.44391		0.997	0.587		1	1.354	0.978835	0.959164	0.773037	1.14416	1.06332	1.08148		1.039	0.759		0.94	1.252	0.82	0.445755
A2ASS6	13499	K	Titin OS=Mus musculus OX=10090 GN=Ttn PE=1 SV=1	Ttn	1	0.0356031	43.168	2	HSVK(1)TDGLR	0.27141				1.03			0.742436	0.991885	0.477224	1.31389	1.231	1.24357				0.784
A2ASS6	13461	K	Titin OS=Mus musculus OX=10090 GN=Ttn PE=1 SV=1	Ttn	0.992829	0.00993531	40.224	3	LHDK(0.993)TGVEK(0.007)DEIILK	0.019095	1.043						0.742436	0.991885	0.477224	1.31389	1.231	1.24357	1.405
A2ASS6	17696	K	Titin OS=Mus musculus OX=10090 GN=Ttn PE=1 SV=1	Ttn	1	0.00367108	50.09	2	VK(1)VMDAPGPPK	-1.0336		1.045	0.685	1.259			0.742436	0.991885	0.477224	1.31389	1.231	1.24357		1.054	1.435	0.958			1.299
A2ASS6	31303	K	Titin OS=Mus musculus OX=10090 GN=Ttn PE=1 SV=1	Ttn	1	0.00142585	51.07	2	YDAGK(1)YTIEAENQSGK	-0.043442					0.989		0.742436	0.991885	0.477224	1.31389	1.231	1.24357					0.803
A2ATU0	819	K	Probable 2-oxoglutarate dehydrogenase E1 component DHKTD1, mitochondrial OS=Mus musculus OX=10090 GN=Dhtkd1 PE=1 SV=1	Dhtkd1	1	0.00543265	58.286	2	HFYALLK(1)QR	-0.87068					0.989
A2ATU0	828	K	Probable 2-oxoglutarate dehydrogenase E1 component DHKTD1, mitochondrial OS=Mus musculus OX=10090 GN=Dhtkd1 PE=1 SV=1	Dhtkd1	1	0.0237883	46.447	2	K(1)HDFAIIR	-1.9696				1.105	0.916
A2AVR2	1025	K	Maestro heat-like repeat-containing protein family member 7 OS=Mus musculus OX=10090 GN=Mroh7 PE=3 SV=1	Mroh7	1	0.0265553	64.547	2	IFK(1)GQGK	2.2872	1.002	1.003		1.034
A2AVZ9	96	K	Solute carrier family 43 member 3 OS=Mus musculus OX=10090 GN=Slc43a3 PE=1 SV=1	Slc43a3	1	0.018411	79.809	2	FK(1)TTVAR	0.38447	0.947		0.845	1.214	0.884	1.15	1.34383	0.795233	0.777812	1.10171	0.947719	1.0337	0.705		1.086	1.102	0.933	1.113	0.853	0.387936
A2BH40	251	K	AT-rich interactive domain-containing protein 1A OS=Mus musculus OX=10090 GN=Arid1a PE=1 SV=1	Arid1a	1	4.29744e-30	55.547	3	GGTPGSGAAAAAGSK(1)PPPSSSASASSSSSSFAQQR	2.0222					1.068	0.915	0.599819	1.05291	0.77509	1.32619	1.11616	1.12984					0.957	0.81
A2BH40	1878	K	AT-rich interactive domain-containing protein 1A OS=Mus musculus OX=10090 GN=Arid1a PE=1 SV=1	Arid1a	1	1.66668e-17	76.117	3	K(1)HLTTVEGTPGTTEQEGPPPDGLPEK	0.09092		0.954	1.131	0.875	0.999		0.599819	1.05291	0.77509	1.32619	1.11616	1.12984		0.906	1.459	0.66	0.895		1.521	0.290368
A2CG63	906	K	AT-rich interactive domain-containing protein 4B OS=Mus musculus OX=10090 GN=Arid4b PE=1 SV=1	Arid4b	1	9.70702e-05	90.156	2	TTSFYSGFSEVAEK(1)R	3.1682	1.163	0.84	1.132		0.852
A2RT67	709	K	DENN domain-containing protein 3 OS=Mus musculus OX=10090 GN=Dennd3 PE=1 SV=2	Dennd3	1	0.000545634	58.338	2	LITEVFDK(1)HGEAPK	2.3463				1.029	1.025	0.96	0.727473	0.908928	0.764783	1.19942	1.1354	1.26399				0.858	0.903	0.759
A6H630	40	K	Damage-control phosphatase ARMT1 OS=Mus musculus OX=10090 GN=Armt1 PE=1 SV=1	Armt1	1	0.0194862	58.916	2	HK(1)SEFFEK	0.79738	1.054		0.968
A6H8H2	655	K	DENN domain-containing protein 4C OS=Mus musculus OX=10090 GN=Dennd4c PE=1 SV=1	Dennd4c	1	0.00799751	65.156	2	LFPDK(1)GVER	0.98158	1.244	0.962	1.094			0.694	1.04812	1.03658	1.07451	0.987334	0.953661	0.899798	1.187	0.928	1.018			0.771	1.355
B1AR13	124	K	CDGSH iron-sulfur domain-containing protein 3, mitochondrial OS=Mus musculus OX=10090 GN=Cisd3 PE=1 SV=1	Cisd3	1	8.4829e-12	92.593	4	ATQRPPYCDGTHK(1)SEQVQK	0.59327	0.965	1.003	0.729	1.015	1.196	1.095	1.00358	1.17871	0.730658	1.10983	0.866394	1.11083	0.962	0.851	0.998	0.915	1.38	0.986	0.857	0.357796
B1AR13	48	K	CDGSH iron-sulfur domain-containing protein 3, mitochondrial OS=Mus musculus OX=10090 GN=Cisd3 PE=1 SV=1	Cisd3	1	0.00557999	53.517	2	DPAK(1)PVVAQK	0.67277	0.783	0.849		1.146	1.203	1.039	1.00358	1.17871	0.730658	1.10983	0.866394	1.11083	0.78	0.72		1.033	1.389	0.935	0.67	0.0898917
B1AR13	98	K	CDGSH iron-sulfur domain-containing protein 3, mitochondrial OS=Mus musculus OX=10090 GN=Cisd3 PE=1 SV=1	Cisd3	1	0.0438818	41.025	2	FK(1)AQETR	2.4799					0.989		1.00358	1.17871	0.730658	1.10983	0.866394	1.11083					1.142
B1AR13	65	K	CDGSH iron-sulfur domain-containing protein 3, mitochondrial OS=Mus musculus OX=10090 GN=Cisd3 PE=1 SV=1	Cisd3	1	0.00481622	58.889	2	LELVAGK(1)TYR	-0.88551	1.052	0.897	0.683	1.145	1.184	1.054	1.00358	1.17871	0.730658	1.10983	0.866394	1.11083	1.048	0.761	0.935	1.032	1.367	0.949	0.82	0.249005
B1AR13	76	K	CDGSH iron-sulfur domain-containing protein 3, mitochondrial OS=Mus musculus OX=10090 GN=Cisd3 PE=1 SV=1	Cisd3	1	0.000344216	44.045	3	SK(1)NQPFCDGSHFFQR	0.74521				1.03			1.00358	1.17871	0.730658	1.10983	0.866394	1.11083				0.928
B1AR13	96	K	CDGSH iron-sulfur domain-containing protein 3, mitochondrial OS=Mus musculus OX=10090 GN=Cisd3 PE=1 SV=1	Cisd3	1	0.00587774	60.892	2	TGLSPLK(1)FK	-0.1338				1.001		1.023	1.00358	1.17871	0.730658	1.10983	0.866394	1.11083				0.902		0.921
B2KF05	89	K	Bromodomain and PHD finger-containing protein 3 OS=Mus musculus OX=10090 GN=Brpf3 PE=1 SV=1	Brpf3	1	0.00212477	72.846	2	ENSEQPQFPAK(1)SK	1.241	0.843	0.702	1.111	1.285	1.072
B2KF05	105	K	Bromodomain and PHD finger-containing protein 3 OS=Mus musculus OX=10090 GN=Brpf3 PE=1 SV=1	Brpf3	0.828724	0.00108084	42.072	4	K(0.171)ESCSK(0.829)HASGTSFHLPQPSFR	1.0806	1.115	0.902
B2KF05	1038	K	Bromodomain and PHD finger-containing protein 3 OS=Mus musculus OX=10090 GN=Brpf3 PE=1 SV=1	Brpf3	1	0.00549349	93.561	2	GK(1)PALSR	2.8512	0.925	0.868	1.051	1.02	1.114	1.02
B2RQC6	2036	K	CAD protein OS=Mus musculus OX=10090 GN=Cad PE=1 SV=1	Cad	1	0.000560194	61.067	3	HPQPGAVELAAK(1)HCR	-0.12743	0.96	1	1.138		0.922	0.948	1.23048	1.02708	1.31087	0.807621	0.818208	0.805742	0.78	0.974	0.868		1.127	1.177	0.759	0.0450671
B2RRD7	147	K	Peregrin OS=Mus musculus OX=10090 GN=Brpf1 PE=1 SV=1	Brpf1	1	0.00196817	52.837	2	ENTETPAATPK(1)SGK	-2.0162				1.107	0.915						1						0.915
P08752	198	K	Guanine nucleotide-binding protein G(i) subunit alpha-2 OS=Mus musculus OX=10090 GN=Gnai2 PE=1 SV=5	Gnai2	1	0.00303452	44.82	3	DLHFK(1)MFDVGGQR	0.79016	1.043						0.947283	1.00757	0.947675	1.02345	1.06003	1.014	1.101
P08752	46	K	Guanine nucleotide-binding protein G(i) subunit alpha-2 OS=Mus musculus OX=10090 GN=Gnai2 PE=1 SV=5	Gnai2	1	1.09906e-59	162.52	2	LLLLGAGESGK(1)STIVK	4.296	0.8	0.906	0.712	1.237	1.138	1.211	0.947283	1.00757	0.947675	1.02345	1.06003	1.014	0.845	0.899	0.751	1.209	1.074	1.194	0.718	0.0067648
P08752	193	K	Guanine nucleotide-binding protein G(i) subunit alpha-2 OS=Mus musculus OX=10090 GN=Gnai2 PE=1 SV=5	Gnai2	1	1.63035e-06	102.57	3	TTGIVETHFTFK(1)DLHFK	-2.4928		1.044	0.783	1.156			0.947283	1.00757	0.947675	1.02345	1.06003	1.014		1.036	0.826	1.13			0.824
P08752	181	K	Guanine nucleotide-binding protein G(i) subunit alpha-2 OS=Mus musculus OX=10090 GN=Gnai2 PE=1 SV=5	Gnai2	1	4.06337e-17	167.59	2	VK(1)TTGIVETHFTFK	2.1328	0.945	0.944	1.019	1.093	1.003	0.998	0.947283	1.00757	0.947675	1.02345	1.06003	1.014	0.998	0.937	1.075	1.068	0.946	0.984	1.004	0.948094
B2RWS6	1541	K	Histone acetyltransferase p300 OS=Mus musculus OX=10090 GN=Ep300 PE=1 SV=2	Ep300	1	7.31604e-279	324.25	3	EENTSNESTDVTK(1)GDSK(1)NAK(1)K(1)K	2.2022	1.061	0.788	1.385	0.853	0.962	0.947
B2RWS6	1545	K	Histone acetyltransferase p300 OS=Mus musculus OX=10090 GN=Ep300 PE=1 SV=2	Ep300	1	7.31604e-279	324.25	2	GDSK(1)NAK(1)K(1)K(1)NNK	1.2997	1.102	0.756	1.579	0.734	0.912	0.909
B2RWS6	1548	K	Histone acetyltransferase p300 OS=Mus musculus OX=10090 GN=Ep300 PE=1 SV=2	Ep300	1	7.31604e-279	324.25	2	NAK(1)K(1)K(1)NNK(1)K	1.7199	1.135	0.784	1.688	0.629	0.838	0.915
B2RWS6	1549	K	Histone acetyltransferase p300 OS=Mus musculus OX=10090 GN=Ep300 PE=1 SV=2	Ep300	1	3.49095e-233	263.68	2	NAK(1)K(1)K(1)NNK(1)K	1.7199	0.928	0.638	1.522	0.881	1.012	1.012
B2RWS6	1550	K	Histone acetyltransferase p300 OS=Mus musculus OX=10090 GN=Ep300 PE=1 SV=2	Ep300	1	1.9829e-22	127.03	2	NAK(1)K(1)K(1)NNK(1)K	1.7199	0.863	0.635	1.236	1.267		1.019
P45481	1712	K	Histone lysine acetyltransferase CREBBP OS=Mus musculus OX=10090 GN=Crebbp PE=1 SV=3	Crebbp	1	2.33881e-18	151.08	3	FVYTCNECK(1)HHVETR	2.684	1.002	0.908	1.157	0.975	1.025	0.933
B2RWS6	1553	K	Histone acetyltransferase p300 OS=Mus musculus OX=10090 GN=Ep300 PE=1 SV=2	Ep300	1	1.9829e-22	159.11	2	NNK(1)K(1)TSK(1)NK(1)SSLSR	3.072	0.928	0.708	1.188	1.177	0.993	1.013
B2RWS6	1554	K	Histone acetyltransferase p300 OS=Mus musculus OX=10090 GN=Ep300 PE=1 SV=2	Ep300	1	1.9829e-22	159.11	2	NNK(1)K(1)TSK(1)NK(1)SSLSR	3.072	0.928	0.708	1.188	1.177	0.993	1.013
B2RWS6	1557	K	Histone acetyltransferase p300 OS=Mus musculus OX=10090 GN=Ep300 PE=1 SV=2	Ep300	1	1.9829e-22	159.11	2	NNK(1)K(1)TSK(1)NK(1)SSLSR	3.072	0.928	0.708	1.188	1.177	0.993	1.013
B2RWS6	1179	K	Histone acetyltransferase p300 OS=Mus musculus OX=10090 GN=Ep300 PE=1 SV=2	Ep300	1	9.73888e-70	148.22	3	KLEFSPQTLCCYGK(1)QLCTIPR	0.55892	1.35	0.734	1.255	0.79	1.005	0.878
B2RWS6	1559	K	Histone acetyltransferase p300 OS=Mus musculus OX=10090 GN=Ep300 PE=1 SV=2	Ep300	1	2.90157e-21	152.23	2	NNK(1)K(1)TSK(1)NK(1)SSLSR	3.072	0.928	0.708	1.188	1.177	0.993	1.013
P45481	1628	K	Histone lysine acetyltransferase CREBBP OS=Mus musculus OX=10090 GN=Crebbp PE=1 SV=3	Crebbp	1	1.33344e-08	122.44	3	LYATMEK(1)HK	3.7587	0.875	0.807	0.985	1.152	1.14	1.045
P45481	1807	K	Histone lysine acetyltransferase CREBBP OS=Mus musculus OX=10090 GN=Crebbp PE=1 SV=3	Crebbp	1	0.030374	64.064	2	VVQHTK(1)GCK(1)R	0.017765			0.978
P45481	1810	K	Histone lysine acetyltransferase CREBBP OS=Mus musculus OX=10090 GN=Crebbp PE=1 SV=3	Crebbp	1	0.030374	64.064	2	VVQHTK(1)GCK(1)R	0.017765			0.978
B2RXC1	245	K	Trafficking protein particle complex subunit 11 OS=Mus musculus OX=10090 GN=Trappc11 PE=1 SV=1	Trappc11	1	2.66444e-05	118.91	2	QDTQNALK(1)NYR	-0.10169	1.025	1.016	0.891	1.002	1.103	0.964	0.976195	0.99715	0.888568	1.0646	1.01425	1.05923	1.05	1.019	1.003	0.941	1.088	0.91	1.045	0.450723
B2RXR6	433	K	Serine/threonine-protein phosphatase 6 regulatory ankyrin repeat subunit B OS=Mus musculus OX=10090 GN=Ankrd44 PE=1 SV=1	Ankrd44	1	0.00282368	62.705	2	LLQSSGADFHK(1)K	3.2301		0.934	1.014				0.974386	0.92336	1.03579	1.01293	1.05785	0.995688		1.012	0.979
C8YR32	779	K	Lipoxygenase homology domain-containing protein 1 OS=Mus musculus OX=10090 GN=Loxhd1 PE=2 SV=1	Loxhd1	1	0.0155301	67.507	2	QGK(1)QYTFPANR	-6.9431	1.043
D3YVF0	120	K	A-kinase anchor protein 5 OS=Mus musculus OX=10090 GN=Akap5 PE=1 SV=2	Akap5	1	0.010288	58.687	2	LK(1)FPCLR	-1.0794	0.638	0.891	0.652			1.793	0.683007	0.753467	0.572134	1.44565	1.18288	1.36286	0.934	1.183	1.14			1.316	0.825
D3YVF0	38	K	A-kinase anchor protein 5 OS=Mus musculus OX=10090 GN=Akap5 PE=1 SV=2	Akap5	1	0.0431448	41.025	2	TATLCFK(1)R	-0.549		0.969					0.683007	0.753467	0.572134	1.44565	1.18288	1.36286		1.286
D3YXK2	316	K	Scaffold attachment factor B1 OS=Mus musculus OX=10090 GN=Safb PE=1 SV=2	Safb	1	0.000843398	49.097	2	CQWSEADAPLAVVK(1)R	-1.3629					0.989		0.996994	0.872242	0.750249	1.16706	1.13142	1.08204					0.874
D3YZP9	259	K	Coiled-coil domain-containing protein 6 OS=Mus musculus OX=10090 GN=Ccdc6 PE=1 SV=1	Ccdc6	1	0.0067986	54.436	2	FLK(1)NEVER	-0.42905			0.882	1.155		0.973	1.36624	0.882823	1.33312	0.823773	0.874415	0.719623			0.662	1.402		1.352	0.481
D3Z4S3	134	K	Putative peptidyl-tRNA hydrolase PTRHD1 OS=Mus musculus OX=10090 GN=Ptrhd1 PE=1 SV=1	Ptrhd1	1	0.00164272	72.038	2	EEVSQYLK(1)K	-0.57745	0.964			1.107							1
D3Z6Q9	65	K	Bridging integrator 2 OS=Mus musculus OX=10090 GN=Bin2 PE=1 SV=1	Bin2	1	0.00334102	54.27	2	DLK(1)NFLSAVK	-3.298	1.043						1.1216	1.012	1.46768	0.797793	0.819033	0.781892	0.93
D3Z7P3	169	K	Glutaminase kidney isoform, mitochondrial OS=Mus musculus OX=10090 GN=Gls PE=1 SV=1	Gls	1	6.20261e-13	153.33	2	FITALK(1)STGLR	-1.6559	1.001	0.913	0.751	1.125	1.075	1.144	1.05334	0.976141	1.0157	1.01077	0.992009	0.952038	0.95	0.935	0.739	1.113	1.084	1.202	0.772	0.0384001
D3Z7P3	163	K	Glutaminase kidney isoform, mitochondrial OS=Mus musculus OX=10090 GN=Gls PE=1 SV=1	Gls	1	0.00235045	58.889	3	IPVHK(1)FITALK	0.46281	1.039	1.017		0.861		1.113	1.05334	0.976141	1.0157	1.01077	0.992009	0.952038	0.986	1.042		0.852		1.169	1.003	0.931755
E9PV24	90	K	Fibrinogen alpha chain OS=Mus musculus OX=10090 GN=Fga PE=1 SV=1	Fga	1	0.0100213	54.584	2	LK(1)NSLFDFQR	1.0536	1.003		1.308		0.855	0.832	0.927123	1.19851	1.65965	0.675078	0.880537	0.659099	1.082		0.788		0.971	1.262	0.837	0.470953
E9PV24	414	K	Fibrinogen alpha chain OS=Mus musculus OX=10090 GN=Fga PE=1 SV=1	Fga	1	0.0127709	48.822	2	TITK(1)TVTGPDGR	-2.9674		0.969					0.927123	1.19851	1.65965	0.675078	0.880537	0.659099		0.809
E9PVA8	2418	K	eIF-2-alpha kinase activator GCN1 OS=Mus musculus OX=10090 GN=Gcn1 PE=1 SV=1	Gcn1	1	7.58531e-09	108.91	2	FVIQGAGSK(1)VDAAIR	1.6845	1.056	0.687	1.051	1.224	0.88	1.121	1.03385	1.00441	1.05586	0.989245	0.974543	0.942096	1.021	0.684	0.995	1.237	0.903	1.19	0.811	0.255383
E9PVA8	308	K	eIF-2-alpha kinase activator GCN1 OS=Mus musculus OX=10090 GN=Gcn1 PE=1 SV=1	Gcn1	1	0.000136335	99.174	2	GLANQLK(1)SNSPR	0.33711	1.374	0.508	1.125		0.231	1.767	1.03385	1.00441	1.05586	0.989245	0.974543	0.942096	1.329	0.506	1.065		0.237	1.876	0.915	0.754528
E9PYL2	615	K	Proline-rich protein 12 OS=Mus musculus OX=10090 GN=Prr12 PE=1 SV=1	Prr12	1	0.000795574	68.42	2	GK(1)GDGSELLAGPGGSAAER	2.2719		1.693				0.252
E9PZJ8	573	K	Activating signal cointegrator 1 complex subunit 3 OS=Mus musculus OX=10090 GN=Ascc3 PE=1 SV=1	Ascc3	1	0.00030177	87.573	2	ELTGDMQLSK(1)SEILR	2.3738	0.917	1.19			1.041	0.837	0.74183	1.04847			1.79296	0.416742	1.236	1.135			0.581	2.008	0.916	0.895691
E9Q173	77	K	BTB/POZ domain-containing protein 16 OS=Mus musculus OX=10090 GN=Btbd16 PE=4 SV=1	Btbd16	1	0.0235751	41.025	2	LCISK(1)FQK	6.7	1.53			0.549
E9Q3L2	991	K	Phosphatidylinositol 4-kinase alpha OS=Mus musculus OX=10090 GN=Pi4ka PE=1 SV=2	Pi4ka	1	0.00209689	62.398	2	VADK(1)YLSGLVDK	-1.3446		0.907		0.759	1.312		1.00104	1.00643	0.91809	0.970438	1.09295	1.01106		0.901		0.782	1.2		0.909
E9Q557	1068	K	Desmoplakin OS=Mus musculus OX=10090 GN=Dsp PE=1 SV=1	Dsp	1	0.0229004	50.834	2	NK(1)FLDQNLQK	1.4238				1.03			0.780777	0.987966	0.7782	1.21905	1.07163	1.16238				0.845
E9Q557	1422	K	Desmoplakin OS=Mus musculus OX=10090 GN=Dsp PE=1 SV=1	Dsp	1	0.00256651	86.205	2	SLCEEVK(1)R	2.5812				0.996	0.964	1.053	0.780777	0.987966	0.7782	1.21905	1.07163	1.16238				0.817	0.9	0.906
E9Q5K9	90	K	YTH domain-containing protein 1 OS=Mus musculus OX=10090 GN=Ythdc1 PE=1 SV=2	Ythdc1	1	0.0189889	43.734	2	GK(1)SVTEYK	1.47			0.978									1
E9Q634	631	K	Unconventional myosin-Ie OS=Mus musculus OX=10090 GN=Myo1e PE=1 SV=1	Myo1e	1	0.00344736	75.243	2	VFQK(1)FLQR	-1.8629		1.08	0.867				1.70658	0.990118	1.10406	0.871178	0.625256	0.702809		1.091	0.785
E9Q6J5	534	K	Biorientation of chromosomes in cell division protein 1-like 1 OS=Mus musculus OX=10090 GN=Bod1l PE=1 SV=1	Bod1l	1	0.00053947	62.494	2	SQGK(1)STVDLEDSSAK	2.3965		0.426	1.527					1.27717				0.722829		0.334
E9Q7G0	443	K	Nuclear mitotic apparatus protein 1 OS=Mus musculus OX=10090 GN=Numa1 PE=1 SV=1	Numa1	1	0.00141077	65.408	2	GK(1)QEAQLLAER	-5.3687	1.184		0.351	1.551			0.916685	0.962629	0.829615	1.07582	1.12459	1.09067	1.292		0.423	1.442			0.595
E9Q7G0	73	K	Nuclear mitotic apparatus protein 1 OS=Mus musculus OX=10090 GN=Numa1 PE=1 SV=1	Numa1	1	0.000254154	47.57	3	K(1)HPSSTQCLVSVQK	-0.83431			0.443	1.188	1.378		0.916685	0.962629	0.829615	1.07582	1.12459	1.09067			0.534	1.104	1.225		0.459
E9Q7G0	70	K	Nuclear mitotic apparatus protein 1 OS=Mus musculus OX=10090 GN=Numa1 PE=1 SV=1	Numa1	1	0.00296775	51.531	2	LDFVCSFLQK(1)NR	3.5163			0.978				0.916685	0.962629	0.829615	1.07582	1.12459	1.09067			1.179
F6ZDS4	551	K	Nucleoprotein TPR OS=Mus musculus OX=10090 GN=Tpr PE=1 SV=1	Tpr	1	0.000152644	110.88	3	ANK(1)HSSVLER	3.1389	0.805	1.004	0.786	1.137	1.197	1.069	1.02945	1.06283	0.983176	1.01343	0.939426	0.971692	0.782	0.945	0.799	1.122	1.274	1.1	0.723	0.0123988
F6ZDS4	121	K	Nucleoprotein TPR OS=Mus musculus OX=10090 GN=Tpr PE=1 SV=1	Tpr	1	0.00054321	70.806	2	FK(1)VESEQQYFEIEK	0.71547				1.115		0.913	1.02945	1.06283	0.983176	1.01343	0.939426	0.971692				1.1		0.94
F6ZDS4	797	K	Nucleoprotein TPR OS=Mus musculus OX=10090 GN=Tpr PE=1 SV=1	Tpr	1	2.67763e-07	97.175	2	ISTQLDFASK(1)R	-2.9455	1.189	1.016	1.022	0.939	0.997	0.842	1.02945	1.06283	0.983176	1.01343	0.939426	0.971692	1.155	0.956	1.039	0.927	1.061	0.867	1.103	0.287907
F6ZDS4	822	K	Nucleoprotein TPR OS=Mus musculus OX=10090 GN=Tpr PE=1 SV=1	Tpr	1	3.41661e-75	123.72	3	NQK(1)LTATTQK(1)QEQIINTMTQDLR	0.57223	1.052		0.943	1.113	0.936		1.02945	1.06283	0.983176	1.01343	0.939426	0.971692	1.022		0.959	1.098	0.996		0.946	0.445927
F6ZDS4	829	K	Nucleoprotein TPR OS=Mus musculus OX=10090 GN=Tpr PE=1 SV=1	Tpr	1	3.41661e-75	123.72	3	NQK(1)LTATTQK(1)QEQIINTMTQDLR	0.57223	1.052		0.943	1.113	0.936		1.02945	1.06283	0.983176	1.01343	0.939426	0.971692	1.022		0.959	1.098	0.996		0.946	0.445927
F6ZDS4	787	K	Nucleoprotein TPR OS=Mus musculus OX=10090 GN=Tpr PE=1 SV=1	Tpr	1	8.09977e-36	191.98	2	SQNTK(1)ISTQLDFASK	2.5418	1.015	0.9	1.055	0.919	1.212	0.898	1.02945	1.06283	0.983176	1.01343	0.939426	0.971692	0.986	0.847	1.073	0.907	1.29	0.924	0.931	0.664292
F8VPU2	704	K	FERM, ARHGEF and pleckstrin domain-containing protein 1 OS=Mus musculus OX=10090 GN=Farp1 PE=1 SV=1	Farp1	1	0.000318133	88.734	4	LCK(1)HHPPNHADFR	2.916	0.518	1.105	0.786	1.208	1.167	1.201	0.873921	0.983203	0.796091	1.12689	1.15349	1.06641	0.593	1.124	0.987	1.072	1.012	1.126	0.842	0.355325
F8VPU2	696	K	FERM, ARHGEF and pleckstrin domain-containing protein 1 OS=Mus musculus OX=10090 GN=Farp1 PE=1 SV=1	Farp1	1	0.00687995	44.57	2	LMHYK(1)HVLER	-0.38515					0.989		0.873921	0.983203	0.796091	1.12689	1.15349	1.06641					0.857
F8VPZ9	1067	K	BRD4-interacting chromatin-remodeling complex-associated protein OS=Mus musculus OX=10090 GN=Bicra PE=1 SV=1	Bicra	1	1.69217e-05	53.773	2	ATVSGPGK(1)PPAIQYDSK	4.3604	1.238				1.155	0.641
G3X982	330	K	Aldehyde oxidase 3 OS=Mus musculus OX=10090 GN=Aox3 PE=1 SV=1	Aox3	1	5.09536e-05	117.99	2	EK(1)TQIYCALLK	-0.47748	1.06	0.795	0.774		1.222	1.131	0.961248	0.856977	0.952354	1.07802	1.06255	1.08885	1.103	0.928	0.813		1.15	1.039	0.866	0.29971
G3X982	342	K	Aldehyde oxidase 3 OS=Mus musculus OX=10090 GN=Aox3 PE=1 SV=1	Aox3	1	0.000564604	90.142	2	QLK(1)TLAGQQIR	-2.1948	1.118		0.653			1.254	0.961248	0.856977	0.952354	1.07802	1.06255	1.08885	1.163		0.686			1.152	0.803
G3X982	907	K	Aldehyde oxidase 3 OS=Mus musculus OX=10090 GN=Aox3 PE=1 SV=1	Aox3	1	0.000135425	99.589	2	VCK(1)TNLPSNTAFR	0.93882	0.934		0.717		1.357		0.961248	0.856977	0.952354	1.07802	1.06255	1.08885	0.972		0.753		1.277		0.675
G5E829	609	K	Plasma membrane calcium-transporting ATPase 1 OS=Mus musculus OX=10090 GN=Atp2b1 PE=1 SV=1	Atp2b1	1	0.00918099	79.059	2	GASEIILK(1)K	-0.24332				1.03			0.917989	0.981013	0.786944	1.11352	1.07188	1.12866				0.925
G5E829	251	K	Plasma membrane calcium-transporting ATPase 1 OS=Mus musculus OX=10090 GN=Atp2b1 PE=1 SV=1	Atp2b1	1	3.24981e-17	102.03	2	IDESSLTGESDHVK(1)K	2.5503				0.873		1.147	0.917989	0.981013	0.786944	1.11352	1.07188	1.12866				0.784		1.016
G5E829	193	K	Plasma membrane calcium-transporting ATPase 1 OS=Mus musculus OX=10090 GN=Atp2b1 PE=1 SV=1	Atp2b1	1	0.000576295	84.309	2	IEQEQK(1)FTVIR	-2.6863						0.995	0.917989	0.981013	0.786944	1.11352	1.07188	1.12866						0.882
G5E829	64	K	Plasma membrane calcium-transporting ATPase 1 OS=Mus musculus OX=10090 GN=Atp2b1 PE=1 SV=1	Atp2b1	1	1.67674e-08	102.1	2	LK(1)TSPNEGLSGNPADLER	0.077087	1.012	1.093	0.685	1.143	0.95	1.126	0.917989	0.981013	0.786944	1.11352	1.07188	1.12866	1.102	1.114	0.87	1.026	0.886	0.998	1.06	0.58756
G5E829	921	K	Plasma membrane calcium-transporting ATPase 1 OS=Mus musculus OX=10090 GN=Atp2b1 PE=1 SV=1	Atp2b1	1	0.0179928	47.349	2	NK(1)PLISR	1.1828						0.995	0.917989	0.981013	0.786944	1.11352	1.07188	1.12866						0.882
G5E8P1	516	K	Bromodomain-containing protein 1 OS=Mus musculus OX=10090 GN=Brd1 PE=1 SV=1	Brd1	1	3.87638e-15	123.99	2	ENDEEMK(1)AAK(1)EK	2.8161					0.989
G5E8P1	519	K	Bromodomain-containing protein 1 OS=Mus musculus OX=10090 GN=Brd1 PE=1 SV=1	Brd1	1	3.87638e-15	123.99	2	ENDEEMK(1)AAK(1)EK	2.8161					0.989
G5E8P1	877	K	Bromodomain-containing protein 1 OS=Mus musculus OX=10090 GN=Brd1 PE=1 SV=1	Brd1	1	0.000781495	104.76	2	GK(1)PALVR	2.7987	1.114	0.926	0.858	0.964	1.154	0.991
O08529	26	K	Calpain-2 catalytic subunit OS=Mus musculus OX=10090 GN=Capn2 PE=1 SV=4	Capn2	1	0.00010491	81.48	2	AIK(1)YLNQDYETLR	15.911	0.747	0.912	0.718	1.365		1.277	0.897608	0.90939	0.907898	1.11836	1.06672	1.10002	0.832	1.003	0.791	1.221		1.161	0.735	0.0460621
O08529	414	K	Calpain-2 catalytic subunit OS=Mus musculus OX=10090 GN=Capn2 PE=1 SV=4	Capn2	1	9.2098e-34	191.24	2	GCTFLVGLIQK(1)HR	3.6695	0.742	0.84	0.654	1.3	1.244	1.227	0.897608	0.90939	0.907898	1.11836	1.06672	1.10002	0.827	0.924	0.72	1.162	1.166	1.115	0.718	0.0102141
O08529	260	K	Calpain-2 catalytic subunit OS=Mus musculus OX=10090 GN=Capn2 PE=1 SV=4	Capn2	1	3.90043e-76	135.89	3	LVK(1)GHAYSVTGAEEVESSGSLQK	-0.24097	0.975	0.802	0.891	0.876	1.486	0.968	0.897608	0.90939	0.907898	1.11836	1.06672	1.10002	1.086	0.882	0.981	0.783	1.393	0.88	0.965	0.971418
O08529	568	K	Calpain-2 catalytic subunit OS=Mus musculus OX=10090 GN=Capn2 PE=1 SV=4	Capn2	1	0.000497071	66.485	3	RQDIK(1)SDGFSIETCK	0.29585				0.94	1.034	1.036	0.897608	0.90939	0.907898	1.11836	1.06672	1.10002				0.841	0.969	0.942
O08553	293	K	Dihydropyrimidinase-related protein 2 OS=Mus musculus OX=10090 GN=Dpysl2 PE=1 SV=2	Dpysl2	1	3.18761e-18	77.478	3	GTVVYGEPITASLGTDGSHYWSK(1)NWAK	3.4076		0.766		1.052	1.094	1.077	0.744801	0.814167	0.761166	1.24744	1.20092	1.23151		0.941		0.843	0.911	0.875	1.074
O08553	270	K	Dihydropyrimidinase-related protein 2 OS=Mus musculus OX=10090 GN=Dpysl2 PE=1 SV=2	Dpysl2	1	0.000280592	42.028	3	K(1)GTVVYGEPITASLGTDGSHYWSK	3.5862						0.995	0.744801	0.814167	0.761166	1.24744	1.20092	1.23151						0.808
O08553	480	K	Dihydropyrimidinase-related protein 2 OS=Mus musculus OX=10090 GN=Dpysl2 PE=1 SV=2	Dpysl2	1	0.00444829	69.915	3	KPFPDFVYK(1)R	2.5934	0.644	0.781	0.597	1.471	1.156	1.361	0.744801	0.814167	0.761166	1.24744	1.20092	1.23151	0.865	0.959	0.784	1.179	0.963	1.105	0.803	0.058283
O08553	368	K	Dihydropyrimidinase-related protein 2 OS=Mus musculus OX=10090 GN=Dpysl2 PE=1 SV=2	Dpysl2	1	0.000423081	83.214	2	MSVIWDK(1)AVVTGK	0.32993				1.106		0.922	0.744801	0.814167	0.761166	1.24744	1.20092	1.23151				0.887		0.749
O08553	56	K	Dihydropyrimidinase-related protein 2 OS=Mus musculus OX=10090 GN=Dpysl2 PE=1 SV=2	Dpysl2	1	3.85779e-07	69.224	3	QIGENLIVPGGVK(1)TIEAHSR	2.3105				1.066	1.076	0.872	0.744801	0.814167	0.761166	1.24744	1.20092	1.23151				0.855	0.896	0.708
O08553	423	K	Dihydropyrimidinase-related protein 2 OS=Mus musculus OX=10090 GN=Dpysl2 PE=1 SV=2	Dpysl2	1	3.75304e-41	143.25	3	TISAK(1)THNSALEYNIFEGMECR	0.32027	0.708	0.723	0.752	1.202	1.344	1.274	0.744801	0.814167	0.761166	1.24744	1.20092	1.23151	0.951	0.888	0.988	0.964	1.119	1.035	0.907	0.141955
O08553	520	K	Dihydropyrimidinase-related protein 2 OS=Mus musculus OX=10090 GN=Dpysl2 PE=1 SV=2	Dpysl2	1	0.00196817	45.183	2	TVTPASSAK(1)TSPAK	0.78952				1.196	0.829		0.744801	0.814167	0.761166	1.24744	1.20092	1.23151				0.959	0.69
O08553	258	K	Dihydropyrimidinase-related protein 2 OS=Mus musculus OX=10090 GN=Dpysl2 PE=1 SV=2	Dpysl2	1	4.2355e-18	156.02	2	VMSK(1)SAAEVIAQAR	-1.7108	0.526	0.704	0.56	1.647	1.407	1.169	0.744801	0.814167	0.761166	1.24744	1.20092	1.23151	0.706	0.865	0.736	1.32	1.172	0.949	0.67	0.0262657
O08573	116	K	Galectin-9 OS=Mus musculus OX=10090 GN=Lgals9 PE=1 SV=1	Lgals9	1	0.00206578	74.486	2	K(1)FFVQYQHR	0.80916						0.995	0.988209	0.830427	0.905095	1.11482	1.04225	1.1192						0.889
O08585	210	K	Clathrin light chain A OS=Mus musculus OX=10090 GN=Clta PE=1 SV=2	Clta	1	0.00032244	96.957	2	LCDFNPK(1)SSK	0.52803	1.124	1.131	0.75		0.978		1.06787	1.15922	1.1981	0.848371	0.842698	0.883744	1.053	0.976	0.626		1.161		0.762
O08599	294	K	Syntaxin-binding protein 1 OS=Mus musculus OX=10090 GN=Stxbp1 PE=1 SV=2	Stxbp1	1	0.00155308	50.314	3	HK(1)HIAEVSQEVTR	2.1485		0.969					0.713817	0.930338	0.775235	1.08692	1.31818	1.17551		1.042
O08638	446	K	Myosin-11 OS=Mus musculus OX=10090 GN=Myh11 PE=1 SV=1	Myh11	1	0.00236184	94.806	2	ALDK(1)THR	3.3383	1.11	1.183	0.919	1.024	0.79	0.977	1.19712	1.14889	0.98344	0.918289	0.862327	0.889935	0.927	1.03	0.934	1.115	0.916	1.098	0.924	0.346628
Q8VDD5	540	K	Myosin-9 OS=Mus musculus OX=10090 GN=Myh9 PE=1 SV=4	Myh9	1	0.00188186	85.622	2	ATDK(1)SFVEK	1.5233	0.918	1.035	0.997	1.021		1.037	1.01737	1.03595	1.09265	0.962244	0.960946	0.930841	0.902	0.999	0.912	1.061		1.114	0.862	0.0467664
Q61879	685	K	Myosin-10 OS=Mus musculus OX=10090 GN=Myh10 PE=1 SV=2	Myh10	1	0.00392603	65.404	2	CIIPNHEK(1)R	1.8357	1.071		0.952				0.753534	0.834804	0.664791	1.2546	1.26027	1.232	1.421		1.432
O08638	1590	K	Myosin-11 OS=Mus musculus OX=10090 GN=Myh11 PE=1 SV=1	Myh11	1	0.0358935	60.589	2	DEQNEEK(1)R	3.2061	1.043						1.19712	1.14889	0.98344	0.918289	0.862327	0.889935	0.871
O08638	572	K	Myosin-11 OS=Mus musculus OX=10090 GN=Myh11 PE=1 SV=1	Myh11	1	1.81088e-05	110.91	3	DK(1)TEFSIIHYAGK	1.1166	0.713	1.059	1.062	1.189	1.055	0.913	1.19712	1.14889	0.98344	0.918289	0.862327	0.889935	0.596	0.922	1.08	1.295	1.223	1.026	0.733	0.153712
O08638	881	K	Myosin-11 OS=Mus musculus OX=10090 GN=Myh11 PE=1 SV=1	Myh11	1	1.424e-11	115.05	2	ELEQK(1)HTQLAEEK	3.048	0.8	1.233	0.857	1.213	0.888	1.005	1.19712	1.14889	0.98344	0.918289	0.862327	0.889935	0.668	1.073	0.871	1.321	1.03	1.129	0.751	0.125246
O08638	620	K	Myosin-11 OS=Mus musculus OX=10090 GN=Myh11 PE=1 SV=1	Myh11	1	0.00096602	56.202	2	FVADLWK(1)DVDR	-1.6477	1.043						1.19712	1.14889	0.98344	0.918289	0.862327	0.889935	0.871
O08638	1216	K	Myosin-11 OS=Mus musculus OX=10090 GN=Myh11 PE=1 SV=1	Myh11	1	8.57531e-07	74.733	3	HTQAVEELTEQLEQFK(1)R	-1.3358	0.912	1.289	0.984	0.933	0.918	0.952	1.19712	1.14889	0.98344	0.918289	0.862327	0.889935	0.762	1.122	1.001	1.016	1.065	1.07	0.916	0.434059
Q61879	767	K	Myosin-10 OS=Mus musculus OX=10090 GN=Myh10 PE=1 SV=2	Myh10	1	1.0703e-12	150.17	2	IGQSK(1)IFFR	-0.12476	0.931	1.055	0.72	1.213	0.902	1.187	0.753534	0.834804	0.664791	1.2546	1.26027	1.232	1.236	1.264	1.083	0.967	0.716	0.963	1.354	0.0484315
Q8VDD5	1445	K	Myosin-9 OS=Mus musculus OX=10090 GN=Myh9 PE=1 SV=4	Myh9	1	5.24548e-07	153.33	2	K(1)FDQLLAEEK	-0.54269	0.987	0.959	0.799	1.102	1.073	1.086	1.01737	1.03595	1.09265	0.962244	0.960946	0.930841	0.97	0.926	0.731	1.145	1.117	1.167	0.766	0.0364722
O08638	562	K	Myosin-11 OS=Mus musculus OX=10090 GN=Myh11 PE=1 SV=1	Myh11	0.973197	0.00126237	48.701	4	LCSEQGNHPK(0.973)FQK(0.027)PK	2.2425		0.969					1.19712	1.14889	0.98344	0.918289	0.862327	0.889935		0.843
O08638	1106	K	Myosin-11 OS=Mus musculus OX=10090 GN=Myh11 PE=1 SV=1	Myh11	1	1.11357e-17	163.59	2	LDEEIAQK(1)NNALK	2.2557	1.139	1.132	0.933	0.999	0.848	0.954	1.19712	1.14889	0.98344	0.918289	0.862327	0.889935	0.951	0.985	0.949	1.088	0.983	1.072	0.918	0.0665171
O08638	840	K	Myosin-11 OS=Mus musculus OX=10090 GN=Myh11 PE=1 SV=1	Myh11	0.999572	0.00264711	50.116	2	LFTK(1)VKPLLQVTR	4.387					0.633	1.353	1.19712	1.14889	0.98344	0.918289	0.862327	0.889935					0.734	1.52
O08638	842	K	Myosin-11 OS=Mus musculus OX=10090 GN=Myh11 PE=1 SV=1	Myh11	1	0.0131737	43.272	2	VK(1)PLLQVTR	0.36003					0.989		1.19712	1.14889	0.98344	0.918289	0.862327	0.889935					1.147
O08638	1813	K	Myosin-11 OS=Mus musculus OX=10090 GN=Myh11 PE=1 SV=1	Myh11	1	0.00606609	70.195	2	LK(1)STVAALEAK	0.079838		0.969					1.19712	1.14889	0.98344	0.918289	0.862327	0.889935		0.843
Q8VDD5	79	K	Myosin-9 OS=Mus musculus OX=10090 GN=Myh9 PE=1 SV=4	Myh9	1	0.036922	42.075	2	MNPPK(1)FSK	-0.79463				1.03			1.01737	1.03595	1.09265	0.962244	0.960946	0.930841				1.07
Q6URW6	849	K	Myosin-14 OS=Mus musculus OX=10090 GN=Myh14 PE=1 SV=1	Myh14	1	2.42322e-08	137.88	2	NCAAYLK(1)LR	-0.65388	0.908	0.872	0.744	1.175	1.16	1.15	0.840111	0.966181	0.736429	1.20334	1.08938	1.16456	1.081	0.903	1.01	0.976	1.065	0.987	0.989	0.833651
O08638	1731	K	Myosin-11 OS=Mus musculus OX=10090 GN=Myh11 PE=1 SV=1	Myh11	1	0.00569623	60.892	2	NTLQDEK(1)R	1.9906		0.969					1.19712	1.14889	0.98344	0.918289	0.862327	0.889935		0.843
Q61879	1532	K	Myosin-10 OS=Mus musculus OX=10090 GN=Myh10 PE=1 SV=2	Myh10	1	0.00503436	54.584	2	NVHELEK(1)SK	1.8611		0.984			0.973		0.753534	0.834804	0.664791	1.2546	1.26027	1.232		1.179			0.772		1.527
O08638	1200	K	Myosin-11 OS=Mus musculus OX=10090 GN=Myh11 PE=1 SV=1	Myh11	1	5.80974e-40	196.47	3	QK(1)HTQAVEELTEQLEQFK	-1.2278	0.781	1.371	1.1	0.872	0.829	1.022	1.19712	1.14889	0.98344	0.918289	0.862327	0.889935	0.652	1.193	1.119	0.95	0.961	1.148	0.969	0.773611
O08638	1031	K	Myosin-11 OS=Mus musculus OX=10090 GN=Myh11 PE=1 SV=1	Myh11	1	0.000225693	91.245	3	SK(1)HESMISELEVR	1.7355	0.881	1.224	0.972	0.977	0.898	1.036	1.19712	1.14889	0.98344	0.918289	0.862327	0.889935	0.736	1.065	0.988	1.064	1.041	1.164	0.853	0.222762
O08638	658	K	Myosin-11 OS=Mus musculus OX=10090 GN=Myh11 PE=1 SV=1	Myh11	1	0.00091099	57.003	2	TVGQLYK(1)EQLGK	-2.8247			0.767	1.341		0.909	1.19712	1.14889	0.98344	0.918289	0.862327	0.889935			0.78	1.46		1.021	0.629
Q8VDD5	228	K	Myosin-9 OS=Mus musculus OX=10090 GN=Myh9 PE=1 SV=4	Myh9	1	0.00102937	78.932	2	TVK(1)NDNSSR	1.5061	0.765	0.919	0.771	1.467	0.876	1.214	1.01737	1.03595	1.09265	0.962244	0.960946	0.930841	0.752	0.887	0.706	1.525	0.912	1.304	0.627	0.0542751
O08663	400	K	Methionine aminopeptidase 2 OS=Mus musculus OX=10090 GN=Metap2 PE=1 SV=1	Metap2	1	0.000506823	41.284	3	TK(1)HLLNVINENFGTLAFCR	-3.5885	1.043						1.04537	0.964938	1.14325	0.952183	0.952151	0.942108	0.998
O08677	64	K	Kininogen-1 OS=Mus musculus OX=10090 GN=Kng1 PE=1 SV=1	Kng1	1	2.83288e-06	113.48	2	VIEGTK(1)TDGSPTFYSFK	4.5629	0.856		1.153				1.19534	0.96936	1.68532	0.681729	0.819964	0.648288	0.716		0.684
O08692	101	K	Neutrophilic granule protein OS=Mus musculus OX=10090 GN=Ngp PE=1 SV=1	Ngp	1	0.0118769	58.426	2	NCTGK(1)FFR	1.4345	0.88		1.131				1.26314	1.70839	1.72169	0.397015	0.471706	0.438052	0.697		0.657
O08709	215	K	Peroxiredoxin-6 OS=Mus musculus OX=10090 GN=Prdx6 PE=1 SV=3	Prdx6	1	0.0353023	60.709	2	ELPSGK(1)K	3.3746						0.995	0.723377	0.802154	0.734774	1.27609	1.17206	1.29154						0.77
O08709	63	K	Peroxiredoxin-6 OS=Mus musculus OX=10090 GN=Prdx6 PE=1 SV=3	Prdx6	1	0.00790721	74.486	2	LAPEFAK(1)R	2.2664	0.693	0.688		1.263	1.154	1.227	0.723377	0.802154	0.734774	1.27609	1.17206	1.29154	0.958	0.858		0.99	0.985	0.95	0.931	0.200602
O08709	144	K	Peroxiredoxin-6 OS=Mus musculus OX=10090 GN=Prdx6 PE=1 SV=3	Prdx6	1	0.000270818	78.864	2	LK(1)LSILYPATTGR	0.6033	0.747	0.813	0.68	1.318	1.22	1.23	0.723377	0.802154	0.734774	1.27609	1.17206	1.29154	1.033	1.014	0.925	1.033	1.041	0.952	0.982	0.701407
O08709	106	K	Peroxiredoxin-6 OS=Mus musculus OX=10090 GN=Prdx6 PE=1 SV=3	Prdx6	1	3.6611e-05	99.855	2	LPFPIIDDK(1)GR	-0.55931	0.93	0.632	0.566	1.258	1.444	1.19	0.723377	0.802154	0.734774	1.27609	1.17206	1.29154	1.286	0.788	0.77	0.986	1.232	0.921	0.906	0.559472
O08709	182	K	Peroxiredoxin-6 OS=Mus musculus OX=10090 GN=Prdx6 PE=1 SV=3	Prdx6	1	1.84122e-34	135.89	3	VVDSLQLTGTKPVATPVDWK(1)K	-0.30727	0.612	0.615	0.511	1.588	1.256	1.436	0.723377	0.802154	0.734774	1.27609	1.17206	1.29154	0.846	0.767	0.695	1.244	1.072	1.112	0.673	0.0053657
O08709	204	K	Peroxiredoxin-6 OS=Mus musculus OX=10090 GN=Prdx6 PE=1 SV=3	Prdx6	1	0.00280056	78.932	2	QCFPK(1)GVFTK	-0.046628	0.741			1.134	1.468	0.7	0.723377	0.802154	0.734774	1.27609	1.17206	1.29154	1.024			0.889	1.252	0.542	1.145
O08709	141	K	Peroxiredoxin-6 OS=Mus musculus OX=10090 GN=Prdx6 PE=1 SV=3	Prdx6	1	0.00422663	76.572	2	VVFIFGPDK(1)K	-1.001	0.763	0.735	0.618	1.372	1.294	1.231	0.723377	0.802154	0.734774	1.27609	1.17206	1.29154	1.055	0.916	0.841	1.075	1.104	0.953	0.898	0.241067
O08734	118	K	Bcl-2 homologous antagonist/killer OS=Mus musculus OX=10090 GN=Bak1 PE=1 SV=3	Bak1	1	0.000538121	68.108	2	IASSLFK(1)SGISWGR	0.85574		0.945	1.312			0.681	1.17766	1.16854	1.23662	0.89189	0.640998	0.884301		0.809	1.061			0.77	1.214
O08739	431	K	AMP deaminase 3 OS=Mus musculus OX=10090 GN=Ampd3 PE=1 SV=2	Ampd3	1	1.41733e-07	133.49	2	ELEDSK(1)YQYSEPR	3.6781			1.594	0.533	0.777	1.063	0.929835	1.03863	1.01651	1.05866	0.850952	1.10541			1.568	0.503	0.913	0.962	1.978
O08739	333	K	AMP deaminase 3 OS=Mus musculus OX=10090 GN=Ampd3 PE=1 SV=2	Ampd3	1	3.95914e-06	86.838	3	FIK(1)HTYQTEPDR	0.81549		0.996	0.908	0.92	1.138		0.929835	1.03863	1.01651	1.05866	0.850952	1.10541		0.959	0.893	0.869	1.337		0.84	0.557141
O08749	430	K	Dihydrolipoyl dehydrogenase, mitochondrial OS=Mus musculus OX=10090 GN=Dld PE=1 SV=2	Dld	1	1.55312e-83	224.09	2	AK(1)TNADTDGMVK	-0.38977	0.942	0.879	0.729	1.154	1.222	1.083	0.938778	0.977497	0.836997	1.10037	1.05066	1.0957	1.003	0.899	0.871	1.049	1.163	0.988	0.867	0.0894995
O08749	104	K	Dihydrolipoyl dehydrogenase, mitochondrial OS=Mus musculus OX=10090 GN=Dld PE=1 SV=2	Dld	1	1.32913e-07	68.42	4	ALLNNSHYYHMAHGK(1)DFASR	2.0402	0.921	0.791			1.305	0.976	0.938778	0.977497	0.836997	1.10037	1.05066	1.0957	0.981	0.809			1.242	0.891	0.839	0.477908
O08749	143	K	Dihydrolipoyl dehydrogenase, mitochondrial OS=Mus musculus OX=10090 GN=Dld PE=1 SV=2	Dld	1	3.25028e-121	262.39	3	HSAVK(1)ALTGGIAHLFK(1)QNK	0.38934	0.943	1.092	0.795	0.901	1.066	1.196	0.938778	0.977497	0.836997	1.10037	1.05066	1.0957	1.004	1.117	0.95	0.819	1.015	1.092	1.05	0.616849
O08749	505	K	Dihydrolipoyl dehydrogenase, mitochondrial OS=Mus musculus OX=10090 GN=Dld PE=1 SV=2	Dld	1	1.85388e-71	208.63	2	EANLAAAFGK(1)PINF	3.0022	1.29	0.762				0.972	0.938778	0.977497	0.836997	1.10037	1.05066	1.0957	1.374	0.78				0.887	1.214
O08749	273	K	Dihydrolipoyl dehydrogenase, mitochondrial OS=Mus musculus OX=10090 GN=Dld PE=1 SV=2	Dld	1	0.00168747	95.138	2	FK(1)LNTK(1)VTGATK	1.5952	1.043						0.938778	0.977497	0.836997	1.10037	1.05066	1.0957	1.111
O08749	277	K	Dihydrolipoyl dehydrogenase, mitochondrial OS=Mus musculus OX=10090 GN=Dld PE=1 SV=2	Dld	1	2.61053e-54	215.84	2	LNTK(1)VTGATK	2.3483	0.987	0.922	0.771	1.088	1.123	1.116	0.938778	0.977497	0.836997	1.10037	1.05066	1.0957	1.051	0.943	0.921	0.989	1.069	1.019	0.947	0.300904
O08749	346	K	Dihydrolipoyl dehydrogenase, mitochondrial OS=Mus musculus OX=10090 GN=Dld PE=1 SV=2	Dld	1	6.33248e-42	155.08	3	FQTK(1)IPNIYAIGDVVAGPMLAHK	8.7104	0.505	0.731	0.89	1.06	1.726	1.071	0.938778	0.977497	0.836997	1.10037	1.05066	1.0957	0.538	0.748	1.063	0.963	1.643	0.977	0.656	0.179706
O08749	132	K	Dihydrolipoyl dehydrogenase, mitochondrial OS=Mus musculus OX=10090 GN=Dld PE=1 SV=2	Dld	1	1.20989e-26	183.7	3	HSAVK(1)ALTGGIAHLFK(1)QNK	0.38934	0.773	1.017	0.72	1.12	1.324	1.043	0.938778	0.977497	0.836997	1.10037	1.05066	1.0957	0.823	1.04	0.86	1.018	1.26	0.952	0.843	0.2028
O08749	445	K	Dihydrolipoyl dehydrogenase, mitochondrial OS=Mus musculus OX=10090 GN=Dld PE=1 SV=2	Dld	1	0.00146196	90.263	3	ILGHK(1)STDR	4.4015	0.823	0.866	0.756	1.09	1.346	1.12	0.938778	0.977497	0.836997	1.10037	1.05066	1.0957	0.877	0.886	0.903	0.991	1.281	1.022	0.809	0.0654894
O08749	159	K	Dihydrolipoyl dehydrogenase, mitochondrial OS=Mus musculus OX=10090 GN=Dld PE=1 SV=2	Dld	1	6.90808e-55	219.93	2	ITGK(1)NQVTATK	0.86642	1.016	0.939	0.791	1.075	1.146	1.041	0.938778	0.977497	0.836997	1.10037	1.05066	1.0957	1.082	0.961	0.945	0.977	1.091	0.95	0.99	0.875411
O08749	166	K	Dihydrolipoyl dehydrogenase, mitochondrial OS=Mus musculus OX=10090 GN=Dld PE=1 SV=2	Dld	1	1.42086e-126	233.92	2	NQVTATK(1)ADGSTQVIDTK	1.3107	0.705	0.98	0.536	1.104	1.483	1.187	0.938778	0.977497	0.836997	1.10037	1.05066	1.0957	0.751	1.003	0.64	1.003	1.411	1.083	0.685	0.0824637
O08749	127	K	Dihydrolipoyl dehydrogenase, mitochondrial OS=Mus musculus OX=10090 GN=Dld PE=1 SV=2	Dld	1	0.00193271	81.335	3	MMEQK(1)HSAVK	9.2218	0.68	0.9	0.99		1.211	1.176	0.938778	0.977497	0.836997	1.10037	1.05066	1.0957	0.724	0.921	1.183		1.153	1.073	0.847	0.389827
O08749	334	K	Dihydrolipoyl dehydrogenase, mitochondrial OS=Mus musculus OX=10090 GN=Dld PE=1 SV=2	Dld	1	1.49658e-34	153.97	3	RPFTQNLGLEELGIELDPK(1)GR	-3.7948	1.067	0.819	0.821	0.963	1.098	1.24	0.938778	0.977497	0.836997	1.10037	1.05066	1.0957	1.137	0.838	0.981	0.875	1.045	1.132	0.969	0.784765
O08749	66	K	Dihydrolipoyl dehydrogenase, mitochondrial OS=Mus musculus OX=10090 GN=Dld PE=1 SV=2	Dld	1	1.26809e-85	180.17	2	SAQLGFK(1)TVCIEK	3.3544	0.943	0.863	0.578	1.321	1.256	1.057	0.938778	0.977497	0.836997	1.10037	1.05066	1.0957	1.004	0.883	0.691	1.201	1.195	0.965	0.767	0.106905
O08756	53	K	3-hydroxyacyl-CoA dehydrogenase type-2 OS=Mus musculus OX=10090 GN=Hsd17b10 PE=1 SV=4	Hsd17b10	1	7.50543e-13	104.86	2	K(1)LGESCIFAPANVTSEK	0.80083	0.914	1.108	0.744	1.095	1.076	1.063	1.01317	0.960186	0.951196	1.03257	1.00594	1.03694	0.902	1.154	0.782	1.06	1.07	1.025	0.9	0.357668
O08756	107	K	3-hydroxyacyl-CoA dehydrogenase type-2 OS=Mus musculus OX=10090 GN=Hsd17b10 PE=1 SV=4	Hsd17b10	1	1.80803e-68	191.55	3	NK(1)IHTLEDFQR	1.9193	1.056	0.939	0.833	1.078	0.956	1.148	1.01317	0.960186	0.951196	1.03257	1.00594	1.03694	1.042	0.978	0.876	1.044	0.95	1.107	0.934	0.364591
O08759	28	K	Ubiquitin-protein ligase E3A OS=Mus musculus OX=10090 GN=Ube3a PE=1 SV=2	Ube3a	1	0.0327057	57.888	2	AAAK(1)HLIER	1.3023				1.03			1.02047	0.994201	0.966097	1.00855	0.95812	1.05256				1.021
O08784	327	K	Treacle protein OS=Mus musculus OX=10090 GN=Tcof1 PE=1 SV=1	Tcof1	1	0.000912889	59.77	2	GPILATPGK(1)TGPAATQAK	2.5695				0.907		1.113	0.903505	0.947492	0.761784	1.04483	1.06967	1.27272				0.868		0.875
O08788	962	K	Dynactin subunit 1 OS=Mus musculus OX=10090 GN=Dctn1 PE=1 SV=3	Dctn1	1	0.0010772	54.199	2	IK(1)GEELSEANVR	-0.53099	0.968	0.95	0.893	1.214			0.917456	0.947599	0.861084	1.12492	1.05315	1.09579	1.055	1.003	1.037	1.079			0.956
O08788	262	K	Dynactin subunit 1 OS=Mus musculus OX=10090 GN=Dctn1 PE=1 SV=3	Dctn1	1	0.000507017	73.891	2	IQLEQVQEWK(1)SK	5.2983		1.066	0.682	1.095	1.091	1.032	0.917456	0.947599	0.861084	1.12492	1.05315	1.09579		1.125	0.792	0.973	1.036	0.942	0.974	0.785035
O08788	77	K	Dynactin subunit 1 OS=Mus musculus OX=10090 GN=Dctn1 PE=1 SV=3	Dctn1	1	0.000203346	74.524	3	K(1)YFTCDEGHGIFVR	-0.13302	1.081				0.953		0.917456	0.947599	0.861084	1.12492	1.05315	1.09579	1.178				0.905		1.302
O08788	38	K	Dynactin subunit 1 OS=Mus musculus OX=10090 GN=Dctn1 PE=1 SV=3	Dctn1	1	0.0131737	48.157	2	VEVIGK(1)GHR	-0.73909	0.993	1.124	0.869				0.917456	0.947599	0.861084	1.12492	1.05315	1.09579	1.082	1.186	1.009
O08788	683	K	Dynactin subunit 1 OS=Mus musculus OX=10090 GN=Dctn1 PE=1 SV=3	Dctn1	1	0.00892836	51.569	3	YEHALSQCSVDVYK(1)K	-0.29675		0.969					0.917456	0.947599	0.861084	1.12492	1.05315	1.09579		1.023
O08795	431	K	Glucosidase 2 subunit beta OS=Mus musculus OX=10090 GN=Prkcsh PE=1 SV=1	Prkcsh	1	7.0869e-05	72.311	4	PK(1)HGGSPTSLGTWGSWAGPDHDK	-0.52904		1.248		0.939	1.02	0.766	1.11876	1.06754	1.11074	0.94507	0.845574	0.912316		1.169		0.994	1.206	0.84	1.154
O08808	219	K	Protein diaphanous homolog 1 OS=Mus musculus OX=10090 GN=Diaph1 PE=1 SV=1	Diaph1	1	0.000389355	84.368	2	AFMNNK(1)FGIK	-2.1806				1.169	0.855		1.02239	0.905555	1.17105	0.948182	0.972809	0.980009				1.233	0.879
O08810	243	K	116 kDa U5 small nuclear ribonucleoprotein component OS=Mus musculus OX=10090 GN=Eftud2 PE=1 SV=1	Eftud2	1	0.0040087	57.888	2	LIK(1)HAVQER	-0.85928			0.924	1.163		0.921	1.11889	1.03733	1.06807	0.930391	0.932601	0.912713			0.865	1.25		1.009	0.766
O08911	142	K	Mitogen-activated protein kinase 12 OS=Mus musculus OX=10090 GN=Mapk12 PE=1 SV=1	Mapk12	1	0.000616928	74.849	3	GLK(1)YIHAAGVIHR	0.29924					0.989		0.64625	0.767193	0.733359	1.27899	1.31459	1.25961					0.752
O08997	57	K	Copper transport protein ATOX1 OS=Mus musculus OX=10090 GN=Atox1 PE=1 SV=1	Atox1	1	9.21263e-27	93.649	3	VCIDSEHSSDTLLATLNK(1)TGK	1.9928	0.75	1.163	1.273	0.956	0.928	0.909	0.998242	1.01328	1.26874	0.955439	0.831016	0.933282	0.751	1.148	1.003	1.001	1.117	0.974	0.939	0.59151
O09000	88	K	Nuclear receptor coactivator 3 OS=Mus musculus OX=10090 GN=Ncoa3 PE=1 SV=2	Ncoa3	1	8.60536e-07	98.865	2	EQGK(1)TISSDDDVQK	1.8422	1.37	0.616	1.53		0.863	0.611
O09049	156	K	Regenerating islet-derived protein 3-gamma OS=Mus musculus OX=10090 GN=Reg3g PE=1 SV=1	Reg3g	1	0.0211766	56.378	2	ASGFLK(1)WR	-0.46774		0.957	0.99				2.11784	1.04812	2.19781	0.126636	0.270893	0.238696		0.913	0.45
O09061	203	K	Proteasome subunit beta type-1 OS=Mus musculus OX=10090 GN=Psmb1 PE=1 SV=1	Psmb1	1	0.000794419	58.338	2	LVK(1)DVFISAAER	-1.0314	1.318			0.649	1.093		1.07003	0.97878	1.16795	1.01255	0.897414	0.873284	1.232			0.641	1.218		1.325
O09106	220	K	Histone deacetylase 1 OS=Mus musculus OX=10090 GN=Hdac1 PE=1 SV=1	Hdac1	1	0.000398412	78.816	2	GK(1)YYAVNYPLR	1.8756	1.02	0.965	0.958	0.969	1.04	1.048	1.04882	0.922601	1.06711	0.993375	1.0066	0.961488	0.973	1.046	0.898	0.975	1.033	1.09	0.942	0.325504
O09106	412	K	Histone deacetylase 1 OS=Mus musculus OX=10090 GN=Hdac1 PE=1 SV=1	Hdac1	1	0.0399325	43.272	2	ISICSSDK(1)R	4.7275						0.995	1.04882	0.922601	1.06711	0.993375	1.0066	0.961488						1.035
O09110	183	K	Dual specificity mitogen-activated protein kinase kinase 3 OS=Mus musculus OX=10090 GN=Map2k3 PE=1 SV=2	Map2k3	1	0.00151251	54.199	4	ALEHLHSK(1)LSVIHR	1.9416	0.793				1.151	1.069	0.824166	0.834294	1.17869	1.10795	1.0549		0.962				1.091		0.882
O09117	57	K	Synaptophysin-like protein 1 OS=Mus musculus OX=10090 GN=Sypl1 PE=1 SV=2	Sypl1	1	1.45924e-68	203.52	2	GK(1)TEIQVNCPK	0.089711	0.805	0.973	0.824	1.183	1.102	1.114	0.853957	0.95118	0.729396	1.21863	1.15776	1.08908	0.943	1.023	1.13	0.971	0.952	1.023	1.051	0.449158
O09117	66	K	Synaptophysin-like protein 1 OS=Mus musculus OX=10090 GN=Sypl1 PE=1 SV=2	Sypl1	1	0.0159153	58.476	2	TEIQVNCPK(1)VGVNK	-2.4079				1.03			0.853957	0.95118	0.729396	1.21863	1.15776	1.08908				0.845
O09131	151	K	Glutathione S-transferase omega-1 OS=Mus musculus OX=10090 GN=Gsto1 PE=1 SV=2	Gsto1	1	1.82456e-05	92.732	2	EALENEFK(1)K	-1.1892	0.944	1.304			0.876	0.859	1.1108	1.32615	1.14706	0.822475	0.795578	0.79794	0.85	0.983			1.101	1.077	0.842	0.140239
O09131	59	K	Glutathione S-transferase omega-1 OS=Mus musculus OX=10090 GN=Gsto1 PE=1 SV=2	Gsto1	1	0.0401396	47.561	2	NK(1)PEWFFEK	-0.14698				1.028		0.997	1.1108	1.32615	1.14706	0.822475	0.795578	0.79794				1.25		1.249
O09131	219	K	Glutathione S-transferase omega-1 OS=Mus musculus OX=10090 GN=Gsto1 PE=1 SV=2	Gsto1	1	0.0113811	77.072	2	IDAK(1)TYR	3.0546	1.097	1.341		0.723		0.858	1.1108	1.32615	1.14706	0.822475	0.795578	0.79794	0.988	1.011		0.879		1.075	1.023	0.809776
O09131	11	K	Glutathione S-transferase omega-1 OS=Mus musculus OX=10090 GN=Gsto1 PE=1 SV=2	Gsto1	1	0.000178029	49.485	2	SLGK(1)GSAPPGPVPEGQIR	1.3232			0.978				1.1108	1.32615	1.14706	0.822475	0.795578	0.79794			0.853
O09167	129	K	60S ribosomal protein L21 OS=Mus musculus OX=10090 GN=Rpl21 PE=1 SV=3	Rpl21	1	0.0398327	53.679	2	GTWVQLK(1)R	-1.7814						0.995	0.493735	0.571979		1.39092	1.20327	1.3401						0.742
O09172	263	K	Glutamate--cysteine ligase regulatory subunit OS=Mus musculus OX=10090 GN=Gclm PE=1 SV=1	Gclm	1	0.00167547	57.032	2	SK(1)GYILQAK	-0.67365		1.024			0.934		0.730886	1.00864	1.14809	1.10682	0.991479	1.01409		1.015			0.942		1.077
O09172	255	K	Glutamate--cysteine ligase regulatory subunit OS=Mus musculus OX=10090 GN=Gclm PE=1 SV=1	Gclm	1	0.00323185	91.783	2	YSVIVK(1)SR	0.93698				1.082	0.8	1.134	0.730886	1.00864	1.14809	1.10682	0.991479	1.01409				0.978	0.807	1.118
O09174	57	K	Alpha-methylacyl-CoA racemase OS=Mus musculus OX=10090 GN=Amacr PE=1 SV=4	Amacr	1	0.00159249	74.486	2	SLALDLK(1)R	-1.223	1.024	0.892		0.986	1.065	1.058
O35074	315	K	Prostacyclin synthase OS=Mus musculus OX=10090 GN=Ptgis PE=1 SV=1	Ptgis	1	7.36163e-07	51.542	3	AELK(1)HTVWQAEQPVSQMTTLPQK	3.599						0.995	1.00184	0.994953	0.865884	1.03293	1.09399	1.01041						0.985
O35074	406	K	Prostacyclin synthase OS=Mus musculus OX=10090 GN=Ptgis PE=1 SV=1	Ptgis	1	0.00443505	42.061	2	DPEIYTEPEVFK(1)YNR	1.7772						0.995	1.00184	0.994953	0.865884	1.03293	1.09399	1.01041						0.985
O35074	61	K	Prostacyclin synthase OS=Mus musculus OX=10090 GN=Ptgis PE=1 SV=1	Ptgis	1	0.00013013	92.707	3	EK(1)HGDIFTVLVGGR	1.27	0.862	1.043	0.736	1.223	1.061	1.079	1.00184	0.994953	0.865884	1.03293	1.09399	1.01041	0.86	1.048	0.85	1.184	0.97	1.068	0.856	0.152854
O35074	235	K	Prostacyclin synthase OS=Mus musculus OX=10090 GN=Ptgis PE=1 SV=1	Ptgis	0.999883	0.000457387	52.662	3	GSLSAGDKDHACSVK(1)NR	-0.073667		0.969					1.00184	0.994953	0.865884	1.03293	1.09399	1.01041		0.974
O35129	262	K	Prohibitin-2 OS=Mus musculus OX=10090 GN=Phb2 PE=1 SV=1	Phb2	1	0.000336842	79.235	2	AAQNISK(1)TIATSQNR	1.0528				1.034	1.013	0.967	1.0153	1.03648	0.987198	1.04548	0.893278	1.02226				0.989	1.134	0.946
O35129	147	K	Prohibitin-2 OS=Mus musculus OX=10090 GN=Phb2 PE=1 SV=1	Phb2	1	5.41911e-12	118.26	3	SVVAK(1)FNASQLITQR	-0.92804	0.974	0.939	0.658	1.318	1.132		1.0153	1.03648	0.987198	1.04548	0.893278	1.02226	0.959	0.906	0.667	1.261	1.267		0.668	0.0646636
O35143	103	K	ATPase inhibitor, mitochondrial OS=Mus musculus OX=10090 GN=ATP5IF1 PE=1 SV=2	ATP5IF1	1	1.40955e-05	89.123	2	IQQLK(1)NNH	-1.1195	1.713	0.94	1.824		0.264	0.255	1.05645		0.774986	1.201	0.868918	1.09865	1.621		2.354		0.304	0.232	7.416	0.013065
O35215	110	K	D-dopachrome decarboxylase OS=Mus musculus OX=10090 GN=Ddt PE=1 SV=3	Ddt	1	2.90458e-23	127.93	2	FFPLEAWQIGK(1)K	1.1166	0.888	0.453	1.091	1.032	1.289	1.255	0.812622	0.892326	0.867074	1.205	1.05351	1.16947	1.093	0.508	1.258	0.856	1.224	1.073	0.907	0.62548
O35215	33	K	D-dopachrome decarboxylase OS=Mus musculus OX=10090 GN=Ddt PE=1 SV=3	Ddt	1	0.00247522	55.604	2	LCAATATILDK(1)PEDR	3.323					0.989		0.812622	0.892326	0.867074	1.205	1.05351	1.16947					0.939
O35226	98	K	26S proteasome non-ATPase regulatory subunit 4 OS=Mus musculus OX=10090 GN=Psmd4 PE=1 SV=1	Psmd4	1	0.000146026	75.243	2	VAHLALK(1)HR	0.26898	0.924	1.025	0.966			1.065	1.05056	0.985936	1.09299	0.996007	0.885343	0.989163	0.88	1.04	0.884			1.077	0.868
O35286	491	K	Pre-mRNA-splicing factor ATP-dependent RNA helicase DHX15 OS=Mus musculus OX=10090 GN=Dhx15 PE=1 SV=2	Dhx15	1	0.000898711	52.201	2	AYK(1)TEMQDNTYPEILR	3.6643				1.03			1.05749	0.975589	1.05358	0.996503	0.93383	0.98301				1.034
O35286	230	K	Pre-mRNA-splicing factor ATP-dependent RNA helicase DHX15 OS=Mus musculus OX=10090 GN=Dhx15 PE=1 SV=2	Dhx15	1	0.00559351	42.061	2	FEDCSSAK(1)TILK	1.0906	1.043						1.05749	0.975589	1.05358	0.996503	0.93383	0.98301	0.986
O35286	17	K	Pre-mRNA-splicing factor ATP-dependent RNA helicase DHX15 OS=Mus musculus OX=10090 GN=Dhx15 PE=1 SV=2	Dhx15	1	0.000687679	65.879	2	LDLGEDYPSGK(1)K	1.2531	0.922		1.71	0.379			1.05749	0.975589	1.05358	0.996503	0.93383	0.98301	0.872		1.623	0.38			3.283
P42669	143	K	Transcriptional activator protein Pur-alpha OS=Mus musculus OX=10090 GN=Pura PE=1 SV=1	Pura	1	0.00217541	69.915	2	ALK(1)SEFLVR	-0.18859		0.736	0.663	1.199	1.148	1.233	0.831561	0.796224	0.751488	1.21287	1.20399	1.20386		0.924	0.882	0.989	0.953	1.024	0.913	0.0658783
O35295	279	K	Transcriptional activator protein Pur-beta OS=Mus musculus OX=10090 GN=Purb PE=1 SV=3	Purb	1	0.000885595	88.181	2	AWGK(1)FGGAFCR	1.9273	1.339	0.809		0.937	0.948	1.007	0.94515	0.95231	0.881239	1.09802	1.08594	1.03734	1.417	0.85		0.853	0.873	0.971	1.261	0.383131
O35295	142	K	Transcriptional activator protein Pur-beta OS=Mus musculus OX=10090 GN=Purb PE=1 SV=3	Purb	1	0.0116933	65.156	2	K(1)YYLDLK	-1.0008	0.771	0.942				1.282	0.94515	0.95231	0.881239	1.09802	1.08594	1.03734	0.816	0.989				1.236	0.73
O35350	460	K	Calpain-1 catalytic subunit OS=Mus musculus OX=10090 GN=Capn1 PE=1 SV=1	Capn1	1	0.00220975	67.881	2	ELAGQPVHLK(1)R	0.19898		1.154		0.982	0.847		1.0015	1.04188	1.135	0.940945	0.928013	0.952671		1.108		1.044	0.913		1.132
O35350	84	K	Calpain-1 catalytic subunit OS=Mus musculus OX=10090 GN=Capn1 PE=1 SV=1	Capn1	1	0.0247439	44.767	2	TYGIK(1)WK	0.66574	0.852				1.17		1.0015	1.04188	1.135	0.940945	0.928013	0.952671	0.851				1.261		0.675
O35381	91	K	Acidic leucine-rich nuclear phosphoprotein 32 family member A OS=Mus musculus OX=10090 GN=Anp32a PE=1 SV=1	Anp32a	1	0.000565586	80.623	2	CPNLK(1)HLNLSGNK	2.6039	0.729	1.225	0.759	1.188	1.178	0.911	0.882338	0.923821	0.945437	1.12014	1.0355	1.09277	0.826	1.326	0.803	1.061	1.138	0.834	0.974	0.822087
O35459	76	K	Delta(3,5)-Delta(2,4)-dienoyl-CoA isomerase, mitochondrial OS=Mus musculus OX=10090 GN=Ech1 PE=1 SV=1	Ech1	1	0.000508872	81.335	4	HVLHVQLNRPEK(1)R	0.38159	0.983				1.129	0.911	0.922858	1.01044	0.833288	1.06801	1.05767	1.10774	1.065				1.067	0.822	1.128
O35459	147	K	Delta(3,5)-Delta(2,4)-dienoyl-CoA isomerase, mitochondrial OS=Mus musculus OX=10090 GN=Ech1 PE=1 SV=1	Ech1	1	0.00506226	75.243	2	DLISK(1)YQK	1.3348	0.92	0.719		1.185	1.058	1.149	0.922858	1.01044	0.833288	1.06801	1.05767	1.10774	0.997	0.712		1.11	1	1.037	0.815	0.19567
O35459	150	K	Delta(3,5)-Delta(2,4)-dienoyl-CoA isomerase, mitochondrial OS=Mus musculus OX=10090 GN=Ech1 PE=1 SV=1	Ech1	1	0.000361941	92.445	2	YQK(1)TFTVIEK	-0.33991	0.925		0.82	1.313			0.922858	1.01044	0.833288	1.06801	1.05767	1.10774	1.002		0.984	1.229			0.808
O35488	291	K	Very long-chain acyl-CoA synthetase OS=Mus musculus OX=10090 GN=Slc27a2 PE=1 SV=2	Slc27a2	1	0.000893847	96.313	2	SK(1)FSASQFWDDCR	4.5884					1.312	0.67
O35566	211	K	CD151 antigen OS=Mus musculus OX=10090 GN=Cd151 PE=1 SV=2	Cd151	1	5.37317e-23	140.3	3	VEGGCITK(1)LETFIQEHLR	-0.26265	0.933	0.746	0.818	0.985	0.99	1.535	0.941167	0.997131	0.661519	1.03356	1.17192	1.19471	0.991	0.748	1.237	0.953	0.845	1.285	0.965	0.843691
O35638	607	K	Cohesin subunit SA-2 OS=Mus musculus OX=10090 GN=Stag2 PE=1 SV=3	Stag2	1	0.000386731	65.879	3	LEK(1)HLDALLR	2.1194				0.91	1.104		0.837515	1.09973	0.952749	1.13526	1.09843	0.876314				0.802	1.005
O35639	169	K	Annexin A3 OS=Mus musculus OX=10090 GN=Anxa3 PE=1 SV=4	Anxa3	1	0.000729331	71.066	3	RDESLK(1)VDEHLAK	-0.6098	1.065	1	0.667	0.922	1.423	0.926	0.916701	0.995089	0.880555	1.1073	1.03581	1.06455	1.162	1.005	0.757	0.833	1.374	0.87	0.95	0.855023
O35639	176	K	Annexin A3 OS=Mus musculus OX=10090 GN=Anxa3 PE=1 SV=4	Anxa3	1	0.00922113	65.156	2	VDEHLAK(1)K	1.4486		0.91	0.793	1.118	1.189	0.958	0.916701	0.995089	0.880555	1.1073	1.03581	1.06455		0.914	0.901	1.01	1.148	0.9	0.89	0.308212
O35639	177	K	Annexin A3 OS=Mus musculus OX=10090 GN=Anxa3 PE=1 SV=4	Anxa3	1	5.00508e-17	128.41	2	K(1)DAQILYNAGENK	1.4944	0.994	1.041	0.771	1.028	1.298	0.87	0.916701	0.995089	0.880555	1.1073	1.03581	1.06455	1.084	1.046	0.876	0.928	1.253	0.817	1.003	0.922233
O35639	293	K	Annexin A3 OS=Mus musculus OX=10090 GN=Anxa3 PE=1 SV=4	Anxa3	1	9.99326e-69	207	3	K(1)HYGYSLYSAIQSDTSGDYR	2.4885	0.783	0.932	0.9	0.997	1.33	1.05	0.916701	0.995089	0.880555	1.1073	1.03581	1.06455	0.854	0.937	1.022	0.9	1.284	0.986	0.887	0.403643
O35639	263	K	Annexin A3 OS=Mus musculus OX=10090 GN=Anxa3 PE=1 SV=4	Anxa3	1	1.88235e-06	87.727	3	LHQALK(1)GAGTDEFTLNR	0.85707	1.061	1.207	0.751	0.858	1.104	1.015	0.916701	0.995089	0.880555	1.1073	1.03581	1.06455	1.157	1.213	0.853	0.775	1.066	0.953	1.154	0.388574
Q9DBG3	383	K	AP-2 complex subunit beta OS=Mus musculus OX=10090 GN=Ap2b1 PE=1 SV=1	Ap2b1	1	0.000261536	84.309	2	CAIK(1)VEQSAER	0.82085	0.814	0.896	1.022	1.055	1.206	1.001	0.986844	0.959584	0.955561	1.04378	1.03898	1.01525	0.825	0.934	1.07	1.011	1.161	0.986	0.896	0.28049
O35643	282	K	AP-1 complex subunit beta-1 OS=Mus musculus OX=10090 GN=Ap1b1 PE=1 SV=2	Ap1b1	1	0.000498245	90.142	2	DLDYYATLLK(1)K	0.17527	1.184	0.899	0.832		1.075		1.02875	1.05317	1.1255	0.884095	0.961729	0.946748	1.151	0.854	0.739		1.118		0.818
O35643	884	K	AP-1 complex subunit beta-1 OS=Mus musculus OX=10090 GN=Ap1b1 PE=1 SV=2	Ap1b1	1	0.0332815	54.27	2	LQSSNIFTVAK(1)R	0.27956	1.043						1.02875	1.05317	1.1255	0.884095	0.961729	0.946748	1.014
O35643	318	K	AP-1 complex subunit beta-1 OS=Mus musculus OX=10090 GN=Ap1b1 PE=1 SV=2	Ap1b1	1	0.00616135	54.27	3	RPEILK(1)HEMK	1.9606	1.225	0.935		0.886			1.02875	1.05317	1.1255	0.884095	0.961729	0.946748	1.191	0.888		1.002			1.037
Q9DBG3	117	K	AP-2 complex subunit beta OS=Mus musculus OX=10090 GN=Ap2b1 PE=1 SV=1	Ap2b1	1	7.33066e-25	128.41	3	VDK(1)ITEYLCEPLRK	1.8101		0.877	1.213		0.93	0.911	0.986844	0.959584	0.955561	1.04378	1.03898	1.01525		0.914	1.269		0.895	0.897	1.218	0.378747
Q9DBG3	327	K	AP-2 complex subunit beta OS=Mus musculus OX=10090 GN=Ap2b1 PE=1 SV=1	Ap2b1	1	1.11357e-17	117.21	2	VFFVK(1)YNDPIYVK	4.969	0.941	0.913	0.939	1.033	1.029	1.147	0.986844	0.959584	0.955561	1.04378	1.03898	1.01525	0.954	0.951	0.983	0.99	0.99	1.13	0.929	0.186462
O35658	88	K	Complement component 1 Q subcomponent-binding protein, mitochondrial OS=Mus musculus OX=10090 GN=C1qbp PE=1 SV=1	C1qbp	1	1.04029e-57	169.57	2	AFVEFLTDEIK(1)EEK	8.6302	0.982			0.797	1.246	1.019	1.07557	0.998329	0.972816	0.942539	0.946854	1.06389	0.913			0.846	1.316	0.958	0.878
O35678	188	K	Monoglyceride lipase OS=Mus musculus OX=10090 GN=Mgll PE=1 SV=1	Mgll	1	0.000670561	44.571	2	NK(1)SEVDLYNSDPLVCR	3.4606		1.591		0.37			1.03319	1.04374	0.990357	0.957407	1.05226	0.923043		1.524		0.386			3.948
O35685	197	K	Nuclear migration protein nudC OS=Mus musculus OX=10090 GN=Nudc PE=1 SV=1	Nudc	1	0.0326751	47.334	2	GK(1)DVVVDIQR	0.96283			0.978				0.988839	0.939727	0.995663	1.08294	0.94052	1.05231			0.982
O35704	210	K	Serine palmitoyltransferase 1 OS=Mus musculus OX=10090 GN=Sptlc1 PE=1 SV=2	Sptlc1	1	0.00928539	43.613	3	LFK(1)HNDVADLER	-1.8086		0.969					1.1364	1.1483	1.22534	0.940741	0.607838	0.941381		0.844
O35737	185	K	Heterogeneous nuclear ribonucleoprotein H OS=Mus musculus OX=10090 GN=Hnrnph1 PE=1 SV=3	Hnrnph1	1	0.0152254	55.235	2	YIEIFK(1)SSR	0.60508		0.835		1.09	1.044	1.019	1.00037	0.939887	0.955874	1.05357	0.993367	1.05693		0.888		1.035	1.051	0.964	0.873
O35744	173	K	Chitinase-like protein 3 OS=Mus musculus OX=10090 GN=Chil3 PE=1 SV=2	Chil3	1	1.41733e-07	81.48	2	AFEEESVEK(1)DIPR	2.7081	0.691		1.309				1.59112	1.77257	2.05925	0.220656	0.139098	0.217308	0.434		0.636
O35744	152	K	Chitinase-like protein 3 OS=Mus musculus OX=10090 GN=Chil3 PE=1 SV=2	Chil3	1	4.87267e-07	122.51	2	DK(1)HLFSVLVK	-0.58674	1.574	1.795	1.677	0.373	0.208	0.35	1.59112	1.77257	2.05925	0.220656	0.139098	0.217308	0.989	1.013	0.814	1.69	1.495	1.611	0.587	0.00234013
O35744	86	K	Chitinase-like protein 3 OS=Mus musculus OX=10090 GN=Chil3 PE=1 SV=2	Chil3	1	5.3892e-05	113.7	2	DK(1)NTELK	3.7966			0.978				1.59112	1.77257	2.05925	0.220656	0.139098	0.217308			0.475
O35744	91	K	Chitinase-like protein 3 OS=Mus musculus OX=10090 GN=Chil3 PE=1 SV=2	Chil3	1	1.66894e-71	193.34	2	NTELK(1)TLLAIGGWK	5.9256	0.586	1.107	1.268				1.59112	1.77257	2.05925	0.220656	0.139098	0.217308	0.368	0.625	0.616
O35744	395	K	Chitinase-like protein 3 OS=Mus musculus OX=10090 GN=Chil3 PE=1 SV=2	Chil3	1	1.68347e-05	119.52	2	GDLNIHSASCK(1)GPY	4.6244	1.313	1.581	1.792	0.129		0.153	1.59112	1.77257	2.05925	0.220656	0.139098	0.217308	0.825	0.892	0.87	0.585		0.704	1.338	0.0294252
O35744	192	K	Chitinase-like protein 3 OS=Mus musculus OX=10090 GN=Chil3 PE=1 SV=2	Chil3	1	2.08502e-10	114.5	3	LLLTSTGAGIIDVIK(1)SGYK	-1.5286	0.61	0.696	1.66				1.59112	1.77257	2.05925	0.220656	0.139098	0.217308	0.383	0.393	0.806
O35841	202	K	Apoptosis inhibitor 5 OS=Mus musculus OX=10090 GN=Api5 PE=1 SV=2	Api5	1	0.000481758	90.156	2	ILSGLK(1)SLQTVSGR	2.2515	1.087	0.991	0.757	1.182		1.008	0.998164	0.995762	1.07902	0.987843	0.918758	1.02045	1.089	0.995	0.702	1.197		0.988	0.85	0.418342
O35841	51	K	Apoptosis inhibitor 5 OS=Mus musculus OX=10090 GN=Api5 PE=1 SV=2	Api5	1	0.00154631	100.84	2	LAAQFIPK(1)FFK	-2.6322	1.13	0.881		1.01	1.016		0.998164	0.995762	1.07902	0.987843	0.918758	1.02045	1.132	0.885		1.022	1.106		0.948	0.686515
O35841	398	K	Apoptosis inhibitor 5 OS=Mus musculus OX=10090 GN=Api5 PE=1 SV=2	Api5	1	0.000497665	67.548	2	LALQGK(1)TGEALK	0.03012	0.896	0.877	0.88	1.171	1.032	1.151	0.998164	0.995762	1.07902	0.987843	0.918758	1.02045	0.898	0.881	0.816	1.185	1.123	1.128	0.755	0.00115862
O35855	110	K	Branched-chain-amino-acid aminotransferase, mitochondrial OS=Mus musculus OX=10090 GN=Bcat2 PE=1 SV=2	Bcat2	1	0.0303697	50.297	2	AYK(1)GGDQQVR	-1.7286		0.832			1.129		0.959151	1.00917	1.01867	1.07979	0.938553	0.994662		0.824			1.203		0.685
O35855	73	K	Branched-chain-amino-acid aminotransferase, mitochondrial OS=Mus musculus OX=10090 GN=Bcat2 PE=1 SV=2	Bcat2	1	2.11789e-10	62.711	3	TFTDHMLMVEWNNK(1)AGWGPPR	-3.6798			0.559		1.057	1.353	0.959151	1.00917	1.01867	1.07979	0.938553	0.994662			0.549		1.126	1.36	0.442
P24549	260	K	Retinal dehydrogenase 1 OS=Mus musculus OX=10090 GN=Aldh1a1 PE=1 SV=5	Aldh1a1	1	0.000931101	98.009	2	EAAGK(1)SNLK	3.0922	0.622	0.8	0.603	1.351	1.293	1.335	0.742247	0.8406	0.711479	1.27533	1.17138	1.25897	0.838	0.952	0.848	1.059	1.104	1.06	0.818	0.00930958
P24549	410	K	Retinal dehydrogenase 1 OS=Mus musculus OX=10090 GN=Aldh1a1 PE=1 SV=5	Aldh1a1	1	1.36213e-06	110.44	2	EEIFGPVQQIMK(1)FK	2.9049	0.49	0.858	0.52	1.677	1.469		0.742247	0.8406	0.711479	1.27533	1.17138	1.25897	0.66	1.021	0.731	1.315	1.254		0.626	0.0655013
O35945	412	K	Aldehyde dehydrogenase, cytosolic 1 OS=Mus musculus OX=10090 GN=Aldh1a7 PE=1 SV=1	Aldh1a7	1	0.0213317	56.202	2	FK(1)SMDDVIK	-3.0543				1.03			1.07758	1.17741	1.07579	0.929598	0.847106	0.892527				1.108
O35945	419	K	Aldehyde dehydrogenase, cytosolic 1 OS=Mus musculus OX=10090 GN=Aldh1a7 PE=1 SV=1	Aldh1a7	1	0.0185517	60.892	2	SMDDVIK(1)R	1.8343	1.246		1.237	0.557			1.07758	1.17741	1.07579	0.929598	0.847106	0.892527	1.156		1.15	0.599			1.925
O35945	37	K	Aldehyde dehydrogenase, cytosolic 1 OS=Mus musculus OX=10090 GN=Aldh1a7 PE=1 SV=1	Aldh1a7	1	1.39286e-24	79.182	3	K(1)FPVLNPATEEVICHVEEGDK	4.3128	0.82	1.126	0.867	1.201			1.07758	1.17741	1.07579	0.929598	0.847106	0.892527	0.761	0.956	0.806	1.292			0.651
P24549	57	K	Retinal dehydrogenase 1 OS=Mus musculus OX=10090 GN=Aldh1a1 PE=1 SV=5	Aldh1a1	1	1.54349e-35	106.91	4	KFPVLNPATEEVICHVEEGDK(1)ADVDK	-0.72986	0.976	1.041	1.036	1.087	0.934	0.926	0.742247	0.8406	0.711479	1.27533	1.17138	1.25897	1.315	1.238	1.456	0.852	0.797	0.736	1.681	0.00121992
P24549	91	K	Retinal dehydrogenase 1 OS=Mus musculus OX=10090 GN=Aldh1a1 PE=1 SV=5	Aldh1a1	1	1.21171e-32	187.85	2	LLNK(1)LADLMER	-0.39219	0.714	0.787	0.688	1.165	1.279	1.369	0.742247	0.8406	0.711479	1.27533	1.17138	1.25897	0.962	0.936	0.967	0.913	1.092	1.087	0.927	0.28942
O54724	111	K	Caveolae-associated protein 1 OS=Mus musculus OX=10090 GN=Cavin1 PE=1 SV=1	Cavin1	1	0.00219169	42.446	3	AHATTSNTVSK(1)LLEK	0.50585				1.03			0.813875	0.888616	0.648497	1.28213	1.09643	1.27046				0.803
O54724	172	K	Caveolae-associated protein 1 OS=Mus musculus OX=10090 GN=Cavin1 PE=1 SV=1	Cavin1	1	0.0132	48.157	2	LSVSK(1)SLK	-0.76114		0.825	0.721		1.036	1.356	0.813875	0.888616	0.648497	1.28213	1.09643	1.27046		0.928	1.112		0.945	1.067	1.014	0.925053
O54724	154	K	Caveolae-associated protein 1 OS=Mus musculus OX=10090 GN=Cavin1 PE=1 SV=1	Cavin1	1	9.02129e-05	124.46	2	NFK(1)VMIYQDEVK	4.7773	0.761	0.766	0.84	1.293	1.134	1.213	0.813875	0.888616	0.648497	1.28213	1.09643	1.27046	0.935	0.862	1.295	1.008	1.034	0.955	1.032	0.906576
O54724	163	K	Caveolae-associated protein 1 OS=Mus musculus OX=10090 GN=Cavin1 PE=1 SV=1	Cavin1	1	1.08823e-07	108.2	2	VMIYQDEVK(1)LPAK	0.31918		0.545		1.105	1.126	1.219	0.813875	0.888616	0.648497	1.28213	1.09643	1.27046		0.613		0.862	1.027	0.959	0.646
O54724	314	K	Caveolae-associated protein 1 OS=Mus musculus OX=10090 GN=Cavin1 PE=1 SV=1	Cavin1	1	0.00111032	81.642	2	SK(1)TAVYK	4.8777	0.528	0.845	0.783	1.317	1.094	1.429	0.813875	0.888616	0.648497	1.28213	1.09643	1.27046	0.649	0.951	1.207	1.027	0.998	1.125	0.891	0.473623
O54724	319	K	Caveolae-associated protein 1 OS=Mus musculus OX=10090 GN=Cavin1 PE=1 SV=1	Cavin1	1	0.000303415	81.48	2	TAVYK(1)VPPFTFHVK	0.84311	0.602	0.837	0.913	1.675			0.813875	0.888616	0.648497	1.28213	1.09643	1.27046	0.74	0.942	1.408	1.306			0.789
O54724	124	K	Caveolae-associated protein 1 OS=Mus musculus OX=10090 GN=Cavin1 PE=1 SV=1	Cavin1	1	0.0055853	57.888	2	VSVNVK(1)TVR	1.0625	0.531				1.143	1.329	0.813875	0.888616	0.648497	1.28213	1.09643	1.27046	0.652				1.042	1.046	0.625
O54734	359	K	Dolichyl-diphosphooligosaccharide--protein glycosyltransferase 48 kDa subunit OS=Mus musculus OX=10090 GN=Ddost PE=1 SV=2	Ddost	1	0.00870346	51.872	2	GGK(1)YSVQFK	-0.90624	1.043						1.17145	1.15515	1.12041	0.848684	0.84636	0.857949	0.89
O54754	338	K	Aldehyde oxidase 1 OS=Mus musculus OX=10090 GN=Aox1 PE=1 SV=2	Aox1	1	0.0274392	49.058	2	ALLK(1)HLR	0.63897						0.995	0.88474	0.567721	0.745764	1.30449	1.27262	1.22466						0.812
O54865	129	K	Guanylate cyclase soluble subunit beta-1 OS=Mus musculus OX=10090 GN=Gucy1b1 PE=1 SV=1	Gucy1b1	1	0.000603837	86.838	2	GK(1)GLILHYYSER	1.4169		0.822	0.671	1.193	1.269	1.019	0.768575	0.820517	0.77473	1.15284	1.27629	1.20704		1.002	0.866	1.035	0.994	0.844	0.975	0.82181
O54865	478	K	Guanylate cyclase soluble subunit beta-1 OS=Mus musculus OX=10090 GN=Gucy1b1 PE=1 SV=1	Gucy1b1	1	5.9831e-05	65.724	3	VETVGDK(1)YMTVSGLPEPCIHHAR	2.6785	0.438			1.054	1.433	1.101	0.768575	0.820517	0.77473	1.15284	1.27629	1.20704	0.57			0.914	1.123	0.912	0.58
O54901	66	K	OX-2 membrane glycoprotein OS=Mus musculus OX=10090 GN=Cd200 PE=1 SV=1	Cd200	1	0.00148684	55.604	2	TSQEPLIVTWQK(1)K	1.1713					1.065	0.919	0.860818	1.01511	0.74857	1.11812	1.14211	1.11527					0.932	0.824
O54931	772	K	A-kinase anchor protein 2 OS=Mus musculus OX=10090 GN=Akap2 PE=1 SV=3	Akap2	1	0.00249151	72.365	2	AK(1)NAPSLPSR	-3.085		0.759	0.588	1.279	1.082	1.274	0.822909	0.913384	0.749099	1.21553	1.10699	1.19209		0.831	0.785	1.052	0.977	1.069	0.782	0.00977275
O54931	201	K	A-kinase anchor protein 2 OS=Mus musculus OX=10090 GN=Akap2 PE=1 SV=3	Akap2	1	0.0522188	42.835	2	EK(1)EQFCVR	1.8944	1.043						0.822909	0.913384	0.749099	1.21553	1.10699	1.19209	1.267
O54931	785	K	A-kinase anchor protein 2 OS=Mus musculus OX=10090 GN=Akap2 PE=1 SV=3	Akap2	1	0.00514791	58.889	2	TTCYK(1)TAPGK	-0.50279		1.008	1.489	0.75	0.703		0.822909	0.913384	0.749099	1.21553	1.10699	1.19209		1.104	1.988	0.617	0.635		2.47	0.0996498
O54941	271	K	SWI/SNF-related matrix-associated actin-dependent regulator of chromatin subfamily E member 1 OS=Mus musculus OX=10090 GN=Smarce1 PE=1 SV=1	Smarce1	1	0.000274403	59.67	2	FLESTDSFNNELK(1)R	3.5579		1.324				0.631	0.964106	1.12027	0.929767	1.17188	0.951879	0.862107		1.182				0.732	1.615
O54941	328	K	SWI/SNF-related matrix-associated actin-dependent regulator of chromatin subfamily E member 1 OS=Mus musculus OX=10090 GN=Smarce1 PE=1 SV=1	Smarce1	1	3.49414e-05	59.171	2	SQSSMAPEEEQVANK(1)AEEK	2.0901			0.978				0.964106	1.12027	0.929767	1.17188	0.951879	0.862107			1.052
O54950	99	K	5'-AMP-activated protein kinase subunit gamma-1 OS=Mus musculus OX=10090 GN=Prkag1 PE=1 SV=2	Prkag1	1	2.14541e-05	121.86	3	YYK(1)SALVQIYELEEHK	-0.41127	0.934	1.02	1.025	0.861	0.9	1.251	0.909318	0.99455	0.964752	1.10478	0.956455	1.07015	1.027	1.026	1.062	0.779	0.941	1.169	1.078	0.492221
O54984	38	K	ATPase GET3 OS=Mus musculus OX=10090 GN=Get3 PE=1 SV=2	Get3	1	0.00227091	57.888	2	SLK(1)WIFVGGK	-2.9753	1.007	0.938			1.055		1.01848	1.00631	1.08666	0.93829	1.02115	0.929112	0.989	0.932			1.033		0.93
O54988	1017	K	STE20-like serine/threonine-protein kinase OS=Mus musculus OX=10090 GN=Slk PE=1 SV=2	Slk	1	0.00403368	57.293	3	HLQEK(1)HQLLK	3.4026					0.989		0.925444	0.897055	0.991523	1.12692	1.01258	1.04648					0.977
O55022	105	K	Membrane-associated progesterone receptor component 1 OS=Mus musculus OX=10090 GN=Pgrmc1 PE=1 SV=4	Pgrmc1	1	0.00172299	72.327	2	K(1)FYGPEGPYGVFAGR	3.8935	0.717				1.198	1.095	0.877921	0.90943	0.730184	1.19183	1.17253	1.11811	0.817				1.022	0.979	0.817
O55023	61	K	Inositol monophosphatase 1 OS=Mus musculus OX=10090 GN=Impa1 PE=1 SV=1	Impa1	1	2.66817e-10	111.03	3	EK(1)YPCHSFIGEESVAAGEK	1.3331	0.975	1.016	0.979	0.903	0.993	1.129	0.925909	0.907467	1.00275	1.12409	0.985311	1.05447	1.053	1.12	0.976	0.803	1.008	1.071	1.093	0.381839
O55028	233	K	[3-methyl-2-oxobutanoate dehydrogenase [lipoamide]] kinase, mitochondrial OS=Mus musculus OX=10090 GN=Bckdk PE=1 SV=1	Bckdk	1	0.000665398	85.821	2	IIEK(1)WVDFAR	-0.78709	1.01	1.046	0.768	1.158	1.058	0.967	0.969791	0.985068	0.888084	1.02846	1.12859		1.041	1.062	0.865	1.126	0.937		0.959	0.726683
O55028	192	K	[3-methyl-2-oxobutanoate dehydrogenase [lipoamide]] kinase, mitochondrial OS=Mus musculus OX=10090 GN=Bckdk PE=1 SV=1	Bckdk	1	2.32042e-10	108.4	2	YFLDK(1)TLTSR	-0.40414	0.837	0.79		1.158	1.113	1.126	0.969791	0.985068	0.888084	1.02846	1.12859		0.863	0.802		1.126	0.986		0.788	0.0894046
O55029	318	K	Coatomer subunit beta' OS=Mus musculus OX=10090 GN=Copb2 PE=1 SV=2	Copb2	1	0.00150936	63.908	3	IIWAK(1)HSEVQQANLK	-1.0214			0.978				1.1775	1.12355	1.19852	0.846521	0.831795	0.822114			0.816
O55071	252	K	Cytochrome P450 2B19 OS=Mus musculus OX=10090 GN=Cyp2b19 PE=2 SV=1	Cyp2b19	1	1.08353e-19	139.7	3	NLQEILDYIGHSVEK(1)HR	-1.2507	0.725	0.725	1.002	1.224	0.989	1.337	0.706729	1.02336	1.05384	0.766995	1.18695	1.26213	1.026	0.708	0.951	1.596	0.833	1.059	0.77	0.343331
O55103	730	K	Periaxin OS=Mus musculus OX=10090 GN=Prx PE=1 SV=1	Prx	1	0.0263856	51.872	2	LSK(1)VPEVQR	-0.49413					0.989		0.776413	0.828731	0.64724	1.27675	1.21587	1.25499					0.813
O55103	963	K	Periaxin OS=Mus musculus OX=10090 GN=Prx PE=1 SV=1	Prx	0.997904	0.00476009	72.846	2	VEVADSK(0.002)PK(0.998)SSR	-2.5688					0.989		0.776413	0.828731	0.64724	1.27675	1.21587	1.25499					0.813
O55103	76	K	Periaxin OS=Mus musculus OX=10090 GN=Prx PE=1 SV=1	Prx	1	0.00267373	51.569	2	VFFENFK(1)YEDALR	9.873					0.989		0.776413	0.828731	0.64724	1.27675	1.21587	1.25499					0.813
O55103	909	K	Periaxin OS=Mus musculus OX=10090 GN=Prx PE=1 SV=1	Prx	1	0.00910232	43.168	2	VSK(1)FTISLPK	-1.2793						0.995	0.776413	0.828731	0.64724	1.27675	1.21587	1.25499						0.793
O55106	689	K	Striatin OS=Mus musculus OX=10090 GN=Strn PE=1 SV=2	Strn	1	0.0215564	50.297	2	HIK(1)FYDNNTGK	1.5553				1.03			0.975437	1.06033	1.0284	1.02848	0.926802	0.980553				1.001
O55125	80	K	Protein NipSnap homolog 1 OS=Mus musculus OX=10090 GN=Nipsnap1 PE=1 SV=1	Nipsnap1	1	1.43269e-27	89.529	3	IQFHNVK(1)PECLDAYNSLTEAVLPK	1.6105					0.989		1.06009	0.983865	0.844983	1.0238	1.1558	0.931468					0.856
O55126	94	K	Protein NipSnap homolog 2 OS=Mus musculus OX=10090 GN=Nipsnap2 PE=1 SV=1	Nipsnap2	1	6.16947e-08	145.08	2	ICQEVLPK(1)IHEGK	2.6874	0.907	0.899	0.738	1.135	1.203	1.123	0.956622	0.930885	0.789707	1.16284	1.08395	1.076	0.948	0.966	0.935	0.976	1.11	1.044	0.91	0.0727582
O55126	276	K	Protein NipSnap homolog 2 OS=Mus musculus OX=10090 GN=Nipsnap2 PE=1 SV=1	Nipsnap2	1	0.00031096	108.93	2	IMIPLK(1)TSPLQ	-5.4015	1.261	0.459	0.687		1.16	1.435	0.956622	0.930885	0.789707	1.16284	1.08395	1.076	1.318	0.493	0.87		1.07	1.334	0.743	0.400947
O55126	77	K	Protein NipSnap homolog 2 OS=Mus musculus OX=10090 GN=Nipsnap2 PE=1 SV=1	Nipsnap2	1	1.3297e-06	104	3	LQFHNVK(1)PECLDAYNK	-1.2664	1.013	0.92		1.058	0.96	1.075	0.956622	0.930885	0.789707	1.16284	1.08395	1.076	1.059	0.988		0.91	0.886	0.999	1.099	0.175424
O55126	86	K	Protein NipSnap homolog 2 OS=Mus musculus OX=10090 GN=Nipsnap2 PE=1 SV=1	Nipsnap2	0.823163	5.48101e-07	42.888	4	LQFHNVK(0.177)PECLDAYNK(0.823)ICQEVLPK	0.33249		1.188			0.766		0.956622	0.930885	0.789707	1.16284	1.08395	1.076		1.276			0.707		1.805
O55131	207	K	Septin-7 OS=Mus musculus OX=10090 GN=Septin7 PE=1 SV=1	Septin7	1	2.4973e-11	133.07	2	ADTLTPEECQQFK(1)K	3.3978	0.946	1.004	0.818	1.079	1.178	0.978	0.903067	0.887771	0.898801	1.11928	1.11948	1.0716	1.048	1.131	0.91	0.964	1.052	0.913	1.055	0.539259
O55142	54	K	60S ribosomal protein L35a OS=Mus musculus OX=10090 GN=Rpl35a PE=1 SV=2	Rpl35a	0.999999	0.000795038	61.577	3	AK(1)NNTVTPGGKPNK	2.1745		0.709				1.262	0.874453	1.18855	0.941102	1.03703	0.943421	1.01544		0.597				1.243	0.48
O55142	45	K	60S ribosomal protein L35a OS=Mus musculus OX=10090 GN=Rpl35a PE=1 SV=2	Rpl35a	1	0.00027317	85.716	2	DETEFYLGK(1)R	-1.2148					0.989		0.874453	1.18855	0.941102	1.03703	0.943421	1.01544					1.048
O55142	29	K	60S ribosomal protein L35a OS=Mus musculus OX=10090 GN=Rpl35a PE=1 SV=2	Rpl35a	1	0.00317832	55.578	3	EHTALLK(1)IEGVYAR	-0.88861	0.656			1.226	1.187	0.975	0.874453	1.18855	0.941102	1.03703	0.943421	1.01544	0.75			1.182	1.258	0.96	0.662
O55142	8	K	60S ribosomal protein L35a OS=Mus musculus OX=10090 GN=Rpl35a PE=1 SV=2	Rpl35a	1	0.000714014	65.404	2	LWCK(1)AIFAGYK	-0.88669	1.043						0.874453	1.18855	0.941102	1.03703	0.943421	1.01544	1.193
O55143	571	K	Sarcoplasmic/endoplasmic reticulum calcium ATPase 2 OS=Mus musculus OX=10090 GN=Atp2a2 PE=1 SV=2	Atp2a2	1	0.000177465	90.306	2	CLALATHDNPLK(1)R	2.4991	0.982		0.921	1.11	1.131	0.892	0.996616	1.07365	0.888558	1.03482	1.00162	1.00474	0.985		1.037	1.073	1.129	0.888	0.982	0.895621
O55143	464	K	Sarcoplasmic/endoplasmic reticulum calcium ATPase 2 OS=Mus musculus OX=10090 GN=Atp2a2 PE=1 SV=2	Atp2a2	1	0.0163854	62.969	2	GLSK(1)IER	1.9498		1.128	0.819	0.943		1.077	0.996616	1.07365	0.888558	1.03482	1.00162	1.00474		1.051	0.922	0.911		1.072	0.995	0.973667
O55143	169	K	Sarcoplasmic/endoplasmic reticulum calcium ATPase 2 OS=Mus musculus OX=10090 GN=Atp2a2 PE=1 SV=2	Atp2a2	1	0.0188901	58.889	2	LTSIK(1)STTLR	-2.7952	0.806	0.992		1.127	1.098		0.996616	1.07365	0.888558	1.03482	1.00162	1.00474	0.809	0.924		1.089	1.096		0.793	0.072219
O55143	189	K	Sarcoplasmic/endoplasmic reticulum calcium ATPase 2 OS=Mus musculus OX=10090 GN=Atp2a2 PE=1 SV=2	Atp2a2	1	9.09906e-17	70.793	3	VDQSILTGESVSVIK(1)HTDPVPDPR	0.23804			0.897	0.942	0.979	1.172	0.996616	1.07365	0.888558	1.03482	1.00162	1.00474			1.01	0.91	0.977	1.166	0.992
O55143	683	K	Sarcoplasmic/endoplasmic reticulum calcium ATPase 2 OS=Mus musculus OX=10090 GN=Atp2a2 PE=1 SV=2	Atp2a2	1	0.0144648	54.436	2	VEPSHK(1)SK	2.1683				1.161	0.863		0.996616	1.07365	0.888558	1.03482	1.00162	1.00474				1.122	0.862
O55143	533	K	Sarcoplasmic/endoplasmic reticulum calcium ATPase 2 OS=Mus musculus OX=10090 GN=Atp2a2 PE=1 SV=2	Atp2a2	1	0.00138457	55.578	2	VGSTK(1)VPMTPGVK	-2.6079				1.03			0.996616	1.07365	0.888558	1.03482	1.00162	1.00474				0.995
O55222	170	K	Integrin-linked protein kinase OS=Mus musculus OX=10090 GN=Ilk PE=1 SV=2	Ilk	1	0.00346853	46.033	2	DTFWK(1)GTTR	-0.56818					0.989		0.799025	0.839786	0.754572	1.21423	1.22248	1.1699					0.809
O55222	426	K	Integrin-linked protein kinase OS=Mus musculus OX=10090 GN=Ilk PE=1 SV=2	Ilk	1	5.3513e-07	112.93	2	LMK(1)ICMNEDPAK	1.4925	0.935	0.679	0.76	1.323	1.369	0.951	0.799025	0.839786	0.754572	1.21423	1.22248	1.1699	1.17	0.809	1.007	1.09	1.12	0.813	0.988	0.931915
O55222	209	K	Integrin-linked protein kinase OS=Mus musculus OX=10090 GN=Ilk PE=1 SV=2	Ilk	1	0.000540717	43.306	3	LNENHSGELWK(1)GR	2.3153			0.978				0.799025	0.839786	0.754572	1.21423	1.22248	1.1699			1.296
O70133	469	K	ATP-dependent RNA helicase A OS=Mus musculus OX=10090 GN=Dhx9 PE=1 SV=2	Dhx9	1	0.00218671	63.908	2	GEEPGK(1)SCGYSVR	1.4703					1.306	0.675	1.03218	1.02514	1.01578	0.970034	0.976927	0.979949					1.337	0.689
O70133	201	K	ATP-dependent RNA helicase A OS=Mus musculus OX=10090 GN=Dhx9 PE=1 SV=2	Dhx9	1	0.00251678	49.487	3	IQGEYK(1)YTQVGPDHNR	1.3114			0.978				1.03218	1.02514	1.01578	0.970034	0.976927	0.979949			0.963
O70133	1026	K	ATP-dependent RNA helicase A OS=Mus musculus OX=10090 GN=Dhx9 PE=1 SV=2	Dhx9	1	3.30052e-05	52.662	3	NALIHK(1)SSVNCPFSSQDMK	0.39089					1.353	0.628	1.03218	1.02514	1.01578	0.970034	0.976927	0.979949					1.385	0.641
O70133	14	K	ATP-dependent RNA helicase A OS=Mus musculus OX=10090 GN=Dhx9 PE=1 SV=2	Dhx9	1	0.00450681	46.447	2	NFLYAWCGK(1)R	0.79059	1.043						1.03218	1.02514	1.01578	0.970034	0.976927	0.979949	1.01
O70145	516	K	Neutrophil cytosol factor 2 OS=Mus musculus OX=10090 GN=Ncf2 PE=1 SV=1	Ncf2	1	0.0220447	47.27	2	AFVEGCAAK(1)NLEGIPR	1.6284			0.978				1.81169	1.05346	2.61537	0.250327	0.152393	0.116758			0.374
O70145	68	K	Neutrophil cytosol factor 2 OS=Mus musculus OX=10090 GN=Ncf2 PE=1 SV=1	Ncf2	1	0.0150137	60.547	2	DK(1)HSAVAYFQR	-0.3002	1.043						1.81169	1.05346	2.61537	0.250327	0.152393	0.116758	0.576
P70182	125	K	Phosphatidylinositol 4-phosphate 5-kinase type-1 alpha OS=Mus musculus OX=10090 GN=Pip5k1a PE=1 SV=2	Pip5k1a	1	0.0451133	43.272	2	FK(1)TYAPVAFR	-1.8862						0.995						1						0.995
O70172	89	K	Phosphatidylinositol 5-phosphate 4-kinase type-2 alpha OS=Mus musculus OX=10090 GN=Pip4k2a PE=1 SV=1	Pip4k2a	1	0.0180907	50.297	2	ENMPSHFK(1)FK	1.2777				0.877	1.136		1.03961	1.05832	1.16987	0.930194	0.982768	0.819235				0.943	1.156
Q80XI4	78	K	Phosphatidylinositol 5-phosphate 4-kinase type-2 beta OS=Mus musculus OX=10090 GN=Pip4k2b PE=1 SV=1	Pip4k2b	1	0.00318885	41.796	3	IK(1)VDNHLFNK	-1.4684						0.995	0.822601	0.786059	1.00785	1.35844	1.12017	0.904883						1.1
Q80XI4	388	K	Phosphatidylinositol 5-phosphate 4-kinase type-2 beta OS=Mus musculus OX=10090 GN=Pip4k2b PE=1 SV=1	Pip4k2b	1	2.43261e-05	43.904	3	TVK(1)HGAGAEISTVNPEQYSK	-0.45684		0.929				1.036	0.822601	0.786059	1.00785	1.35844	1.12017	0.904883		1.182				1.145	1.032
O70194	426	K	Eukaryotic translation initiation factor 3 subunit D OS=Mus musculus OX=10090 GN=Eif3d PE=1 SV=2	Eif3d	1	6.70614e-05	110.58	2	GAVIATELK(1)NNSYK	1.547	0.58			0.92	1.724	0.804	1.09905	0.949233	1.12834	0.921021	0.989378	0.912984	0.528			0.999	1.743	0.881	0.437
O70194	505	K	Eukaryotic translation initiation factor 3 subunit D OS=Mus musculus OX=10090 GN=Eif3d PE=1 SV=2	Eif3d	1	0.000339938	83.358	2	LEEGK(1)YLILK	-2.2458			0.12	1.509	1.284	1.108	1.09905	0.949233	1.12834	0.921021	0.989378	0.912984			0.106	1.638	1.298	1.214	0.077
O70250	106	K	Phosphoglycerate mutase 2 OS=Mus musculus OX=10090 GN=Pgam2 PE=1 SV=3	Pgam2	1	0.000309716	82.437	2	AETAAK(1)HGEEQVK	1.7358	0.6	0.775	0.501	1.291	1.312	1.526	0.618929	0.682115	0.374058	1.53431	1.69655	1.09404	0.969	1.136	1.339	0.841	0.773	1.395	1.145	0.477153
Q9DBJ1	100	K	Phosphoglycerate mutase 1 OS=Mus musculus OX=10090 GN=Pgam1 PE=1 SV=3	Pgam1	1	2.21652e-74	186.39	2	HYGGLTGLNK(1)AETAAK	3.598	1.072	0.682	1.215	1.192	0.875	0.98	1.03427	0.926909	1.23821	0.989212	0.872318	0.939089	1.036	0.736	0.981	1.205	1.003	1.044	0.847	0.219353
O70251	60	K	Elongation factor 1-beta OS=Mus musculus OX=10090 GN=Eef1b PE=1 SV=5	Eef1b	1	0.000297444	90.142	2	WYNHIK(1)SYEK	0.99371	1.061			0.891	1.105		1.03216	1.03683	1.31371	0.833273	0.93448	0.849545	1.028			1.069	1.182		0.913
O70252	132	K	Heme oxygenase 2 OS=Mus musculus OX=10090 GN=Hmox2 PE=1 SV=1	Hmox2	1	0.000814222	85.821	2	CSEAAQK(1)YVDR	2.1168		0.965	0.982	0.943	1.074		1.20867	1.05875	1.09292	0.84949	1.04127	0.748902		0.911	0.899	1.11	1.031		0.845	0.0467683
O70318	626	K	Band 4.1-like protein 2 OS=Mus musculus OX=10090 GN=Epb41l2 PE=1 SV=2	Epb41l2	1	6.41691e-05	53.363	3	AQEAILK(1)HQASISELK	2.0204		0.751		1.096		1.155	0.846757	0.867072	0.710049	1.2141	1.17404	1.18798		0.866		0.903		0.972	0.924
O70318	440	K	Band 4.1-like protein 2 OS=Mus musculus OX=10090 GN=Epb41l2 PE=1 SV=2	Epb41l2	1	0.0219456	67.464	2	ILK(1)ISYK	-0.93179					0.989		0.846757	0.867072	0.710049	1.2141	1.17404	1.18798					0.842
O70318	507	K	Band 4.1-like protein 2 OS=Mus musculus OX=10090 GN=Epb41l2 PE=1 SV=2	Epb41l2	1	0.000931121	99.305	2	FLTLGSK(1)FR	-0.12078	0.752	0.766	0.552	1.347	1.184	1.413	0.846757	0.867072	0.710049	1.2141	1.17404	1.18798	0.888	0.883	0.777	1.109	1.008	1.189	0.771	0.0159176
O70318	392	K	Band 4.1-like protein 2 OS=Mus musculus OX=10090 GN=Epb41l2 PE=1 SV=2	Epb41l2	1	0.00104784	44.16	2	GLSPAQADSQFLENAK(1)R	0.65184		1.079		1.119	0.791		0.846757	0.867072	0.710049	1.2141	1.17404	1.18798		1.244		0.922	0.674		1.559
O70318	479	K	Band 4.1-like protein 2 OS=Mus musculus OX=10090 GN=Epb41l2 PE=1 SV=2	Epb41l2	1	0.00103734	55.578	3	LWK(1)VCVEHHTFYR	-1.231	0.824			1.246			0.846757	0.867072	0.710049	1.2141	1.17404	1.18798	0.973			1.026			0.948
O70318	229	K	Band 4.1-like protein 2 OS=Mus musculus OX=10090 GN=Epb41l2 PE=1 SV=2	Epb41l2	1	3.05405e-05	73.502	2	VTLLDGTEYSCDLEK(1)R	0.79641			0.781		1.067	1.118	0.846757	0.867072	0.710049	1.2141	1.17404	1.18798			1.1		0.909	0.941	1.189
O70325	58	K	Phospholipid hydroperoxide glutathione peroxidase OS=Mus musculus OX=10090 GN=Gpx4 PE=1 SV=4	Gpx4	1	7.20287e-12	114.93	3	DIDGHMVCLDK(1)YR	-0.1852	1.028	0.906	0.85	1.154	1.003	1.071	0.951298	1.01116	0.944502	1.08262	0.964292	1.04612	1.081	0.896	0.9	1.066	1.04	1.024	0.919	0.234382
O70400	244	K	PDZ and LIM domain protein 1 OS=Mus musculus OX=10090 GN=Pdlim1 PE=1 SV=4	Pdlim1	1	0.000166589	83.474	2	APVTK(1)VAASVGNAQK	1.1608	0.692	0.64	1.019	1.256	1.399		1.08698	0.88758	0.976426	1.09774	0.911867	1.03941	0.637	0.721	1.044	1.144	1.534		0.598	0.0971353
O70400	307	K	PDZ and LIM domain protein 1 OS=Mus musculus OX=10090 GN=Pdlim1 PE=1 SV=4	Pdlim1	1	1.08406e-08	106.47	3	GHFFVEDQIYCEK(1)HAR	0.070924	0.935	1.036	1.028	0.995	0.944	1.058	1.08698	0.88758	0.976426	1.09774	0.911867	1.03941	0.86	1.167	1.053	0.906	1.035	1.018	1.041	0.749129
O70400	98	K	PDZ and LIM domain protein 1 OS=Mus musculus OX=10090 GN=Pdlim1 PE=1 SV=4	Pdlim1	1	0.000172837	92.445	2	IWSPLVTEEGK(1)R	-0.85603	1.128	0.909		1.07	0.931		1.08698	0.88758	0.976426	1.09774	0.911867	1.03941	1.038	1.024		0.975	1.021		1.033	0.305811
O70404	47	K	Vesicle-associated membrane protein 8 OS=Mus musculus OX=10090 GN=Vamp8 PE=1 SV=1	Vamp8	1	1.61705e-17	144.09	2	NK(1)TEDLEATSEHFK	3.009	0.572	1.25	0.846	1.182	1.012	1.12	0.909484	1.06214	0.93388	1.08798	0.969284	1.03723	0.629	1.177	0.906	1.086	1.044	1.08	0.845	0.332439
O70435	238	K	Proteasome subunit alpha type-3 OS=Mus musculus OX=10090 GN=Psma3 PE=1 SV=3	Psma3	1	0.00985607	60.589	2	EEAEK(1)YAK	2.7635						0.995	1.00815	1.02245	1.21151	0.947585	0.908312	0.901991						1.103
O70435	206	K	Proteasome subunit alpha type-3 OS=Mus musculus OX=10090 GN=Psma3 PE=1 SV=3	Psma3	1	7.03352e-11	132.44	2	IIYIVHDEVK(1)DK	2.5929	0.993	1.059	0.748	1.075	1.158	0.971	1.00815	1.02245	1.21151	0.947585	0.908312	0.901991	0.985	1.036	0.617	1.134	1.275	1.077	0.757	0.154823
O70435	57	K	Proteasome subunit alpha type-3 OS=Mus musculus OX=10090 GN=Psma3 PE=1 SV=3	Psma3	1	8.0179e-12	101.64	2	LVLSK(1)LYEEGSNK	1.23	1.102	0.965	0.964	1.094	0.97	0.915	1.00815	1.02245	1.21151	0.947585	0.908312	0.901991	1.093	0.944	0.796	1.155	1.068	1.014	0.875	0.230122
O70435	65	K	Proteasome subunit alpha type-3 OS=Mus musculus OX=10090 GN=Psma3 PE=1 SV=3	Psma3	1	3.65637e-05	86.205	2	LYEEGSNK(1)R	0.32075	0.954	0.836	1.197				1.00815	1.02245	1.21151	0.947585	0.908312	0.901991	0.946	0.818	0.988
O70435	110	K	Proteasome subunit alpha type-3 OS=Mus musculus OX=10090 GN=Psma3 PE=1 SV=3	Psma3	1	0.000142397	95.345	3	SNFGYNIPLK(1)HLADR	-1.3761	0.99	1.034	0.929		1.008	1.01	1.00815	1.02245	1.21151	0.947585	0.908312	0.901991	0.982	1.011	0.767		1.11	1.12	0.825	0.175857
P63101	122	K	14-3-3 protein zeta/delta OS=Mus musculus OX=10090 GN=Ywhaz PE=1 SV=1	Ywhaz	1	0.00242632	98.009	2	MK(1)GDYYR	-2.2257	0.949	1.05	1.161	1.006	0.932	0.896	0.917999	0.937173	0.991389	1.07877	1.03617	1.0385	1.034	1.12	1.171	0.933	0.899	0.863	1.234	0.00810825
O70456	49	K	14-3-3 protein sigma OS=Mus musculus OX=10090 GN=Sfn PE=1 SV=2	Sfn	1	2.95104e-05	97.594	2	NLLSVAYK(1)NVVGGQR	2.8713		0.994	0.954				0.959643	1.2354	1.66017	0.645816	0.804445	0.694528		0.805	0.575
P68254	120	K	14-3-3 protein theta OS=Mus musculus OX=10090 GN=Ywhaq PE=1 SV=1	Ywhaq	1	0.00406452	58.687	2	VFYLK(1)MK	0.53374	0.843	0.944	0.78	1.196	1.024	1.219	0.886767	0.894469	0.900678	1.1499	1.04988	1.11831	0.951	1.055	0.866	1.04	0.975	1.09	0.925	0.288111
O70468	505	K	Myosin-binding protein C, cardiac-type OS=Mus musculus OX=10090 GN=Mybpc3 PE=1 SV=1	Mybpc3	1	3.65529e-07	67.927	4	K(1)HHLIINEATLEDAGHYAVR	1.0297				0.964		1.059	0.709286	1.04224	0.384184	1.20559	1.34866	1.31003				0.8		0.808
O70475	107	K	UDP-glucose 6-dehydrogenase OS=Mus musculus OX=10090 GN=Ugdh PE=1 SV=1	Ugdh	1	0.00114896	43.613	2	AADLK(1)YIEACAR	-0.27788		0.969					1.16495	1.33937	1.48507	0.814843	0.568398	0.627366		0.723
O70492	54	K	Sorting nexin-3 OS=Mus musculus OX=10090 GN=Snx3 PE=1 SV=3	Snx3	1	0.00219525	88.181	2	VK(1)TNLPIFK	-0.73175				1.042	0.977		1.0199	1.07733	1.21573	0.877331	0.832131	0.97758				1.188	1.174
O70503	221	K	Very-long-chain 3-oxoacyl-CoA reductase OS=Mus musculus OX=10090 GN=Hsd17b12 PE=1 SV=1	Hsd17b12	1	8.56942e-05	47.915	3	AFVDFFSQCLHEEYK(1)SK	-1.964			1.067	0.936			1.09479	1.09408	1.10399	0.946483	0.880067	0.880593			0.966	0.989			0.977
O70503	72	K	Very-long-chain 3-oxoacyl-CoA reductase OS=Mus musculus OX=10090 GN=Hsd17b12 PE=1 SV=1	Hsd17b12	1	0.0020921	65.404	2	AYAEELAK(1)R	2.043	1.133		0.887	1.094	0.888	1.042	1.09479	1.09408	1.10399	0.946483	0.880067	0.880593	1.035		0.803	1.156	1.009	1.183	0.823	0.178592
O70503	97	K	Very-long-chain 3-oxoacyl-CoA reductase OS=Mus musculus OX=10090 GN=Hsd17b12 PE=1 SV=1	Hsd17b12	1	0.00321176	60.892	2	EK(1)FNVETR	1.2202	0.802	1.139		1.026		1.054	1.09479	1.09408	1.10399	0.946483	0.880067	0.880593	0.733	1.041		1.084		1.197	0.778	0.282584
O70546	799	K	Lysine-specific demethylase 6A OS=Mus musculus OX=10090 GN=Kdm6a PE=1 SV=2	Kdm6a	1	7.5649e-07	64.56	4	ANNNVGPGTCDK(1)VNNIHPTVHTK	-0.33148				1.03
O70570	268	K	Polymeric immunoglobulin receptor OS=Mus musculus OX=10090 GN=Pigr PE=1 SV=1	Pigr	1	0.00861837	74.849	2	EVANEAK(1)YLCR	-0.29243			0.978				1.93961	2.02095	1.70199	0.079165	0.144075	0.114206			0.575
O70589	756	K	Peripheral plasma membrane protein CASK OS=Mus musculus OX=10090 GN=Cask PE=1 SV=2	Cask	1	0.000146453	92.732	2	HIK(1)NTLITK	1.9538		0.87	0.633		1.253	1.182	0.86447	0.953438	0.729526	1.09885	1.23117	1.12254		0.912	0.868		1.018	1.053	0.859	0.0368905
O88342	256	K	WD repeat-containing protein 1 OS=Mus musculus OX=10090 GN=Wdr1 PE=1 SV=3	Wdr1	1	3.43748e-07	75.312	4	AHDGGIYAISWSPDSTHLLSASGDK(1)TSK	5.2881		1.127	0.947			0.865	1.02528	1.02326	1.15988	0.957672	0.901634	0.932271		1.101	0.816			0.928	1.033
O88342	115	K	WD repeat-containing protein 1 OS=Mus musculus OX=10090 GN=Wdr1 PE=1 SV=3	Wdr1	1	0.000484873	87.895	2	DIAWTEDSK(1)R	1.7678		0.92	0.973		1.087	0.952	1.02528	1.02326	1.15988	0.957672	0.901634	0.932271		0.899	0.839		1.206	1.021	0.78	0.112859
O88342	95	K	WD repeat-containing protein 1 OS=Mus musculus OX=10090 GN=Wdr1 PE=1 SV=3	Wdr1	1	0.000182671	103.69	3	EHLLK(1)YEYQPFAGK	-1.8545	0.973		0.886	0.869	1.338	0.959	1.02528	1.02326	1.15988	0.957672	0.901634	0.932271	0.949		0.764	0.907	1.484	1.029	0.751	0.284192
O88342	126	K	WD repeat-containing protein 1 OS=Mus musculus OX=10090 GN=Wdr1 PE=1 SV=3	Wdr1	1	2.25878e-22	81.618	3	EK(1)FGAVFLWDTGSSVGEITGHNK	2.963			1.067			0.905	1.02528	1.02326	1.15988	0.957672	0.901634	0.932271			0.92			0.971	0.947
O88342	182	K	WD repeat-containing protein 1 OS=Mus musculus OX=10090 GN=Wdr1 PE=1 SV=3	Wdr1	1	6.94603e-05	99.174	3	FK(1)FTIGDHSR	1.842	0.88	0.955	0.866	1.18	1.085	1.037	1.02528	1.02326	1.15988	0.957672	0.901634	0.932271	0.858	0.933	0.747	1.232	1.203	1.112	0.716	0.00928239
O88342	321	K	WD repeat-containing protein 1 OS=Mus musculus OX=10090 GN=Wdr1 PE=1 SV=3	Wdr1	1	5.86164e-12	110.91	3	GHSK(1)SIQCLTVHR	2.2287	1.029	1.118	1.117	0.858	0.975	0.894	1.02528	1.02326	1.15988	0.957672	0.901634	0.932271	1.004	1.093	0.963	0.896	1.081	0.959	1.042	0.552074
O88342	569	K	WD repeat-containing protein 1 OS=Mus musculus OX=10090 GN=Wdr1 PE=1 SV=3	Wdr1	1	8.91296e-06	86.205	2	VK(1)IQDAHR	2.1064	1.083	1.116	1.194	0.859	0.922	0.819	1.02528	1.02326	1.15988	0.957672	0.901634	0.932271	1.056	1.091	1.029	0.897	1.023	0.878	1.135	0.0639962
O88447	145	K	Kinesin light chain 1 OS=Mus musculus OX=10090 GN=Klc1 PE=1 SV=3	Klc1	1	0.000216738	78.157	2	SEQSVAQLEEEK(1)K	1.0764		1.195	0.74		0.999		0.89344	0.88543	0.877691	1.12799	1.08758	1.12786		1.35	0.843		0.919		1.193
O88455	385	K	7-dehydrocholesterol reductase OS=Mus musculus OX=10090 GN=Dhcr7 PE=1 SV=1	Dhcr7	1	0.00137404	45.654	3	AIECSYTSADGLK(1)HHSK	2.1651						0.995	1.20265	1.24324	1.21653	0.775294	0.841209	0.721071						1.38
O88456	136	K	Calpain small subunit 1 OS=Mus musculus OX=10090 GN=Capns1 PE=1 SV=1	Capns1	1	0.000396305	59.77	3	HPDLK(1)TDGFGIDTCR	0.949	0.634			1.398		1.03	0.81734	0.829061	1.00394	1.01128	1.16063	1.17774	0.776			1.382		0.875	0.688
O88456	174	K	Calpain small subunit 1 OS=Mus musculus OX=10090 GN=Capns1 PE=1 SV=1	Capns1	1	0.00362029	81.32	2	K(1)WQAIYK	-0.024783		0.824	0.821	1.154		1.184	0.81734	0.829061	1.00394	1.01128	1.16063	1.17774		0.994	0.818	1.141		1.005	0.844	0.277394
O88456	180	K	Calpain small subunit 1 OS=Mus musculus OX=10090 GN=Capns1 PE=1 SV=1	Capns1	1	0.00579249	80.294	2	WQAIYK(1)R	-0.022218	0.95			0.961	1.183	0.955	0.81734	0.829061	1.00394	1.01128	1.16063	1.17774	1.162			0.95	1.019	0.811	1.254
O88456	173	K	Calpain small subunit 1 OS=Mus musculus OX=10090 GN=Capns1 PE=1 SV=1	Capns1	1	1.13369e-05	126.2	2	YLWNNIK(1)K	12.806	1.431		1.194	0.101	1.814	0.473	0.81734	0.829061	1.00394	1.01128	1.16063	1.17774	1.751		1.189	0.1	1.563	0.402	2.136	0.30125
O88532	516	K	Zinc finger RNA-binding protein OS=Mus musculus OX=10090 GN=Zfr PE=1 SV=2	Zfr	1	0.0330317	46.358	2	LQSTGNK(1)TEDLK	-1.4829					0.989						0.987131	1.01287					1.002
O88543	281	K	COP9 signalosome complex subunit 3 OS=Mus musculus OX=10090 GN=Cops3 PE=1 SV=3	Cops3	1	0.00101731	76.255	2	NLVSK(1)HSETFTR	2.1536		0.876	0.769	1.186	1.126	1.015	0.888589	0.946761	1.11982	1.02041	1.03514	0.989283		0.925	0.687	1.162	1.088	1.026	0.738	0.0798361
O88543	243	K	COP9 signalosome complex subunit 3 OS=Mus musculus OX=10090 GN=Cops3 PE=1 SV=3	Cops3	1	0.000513922	65.173	2	VQQLPK(1)YTSQIVGR	0.65515		0.785		1.163	1.006	1.037	0.888589	0.946761	1.11982	1.02041	1.03514	0.989283		0.829		1.14	0.972	1.048	0.787
O88544	25	K	COP9 signalosome complex subunit 4 OS=Mus musculus OX=10090 GN=Cops4 PE=1 SV=1	Cops4	1	0.0332542	49.325	2	DLAGK(1)YR	0.10215	1.019				1.011		0.941952	0.987389	1.02031	0.971891	1.0207	1.05776	1.082				0.99		1.093
O88544	227	K	COP9 signalosome complex subunit 4 OS=Mus musculus OX=10090 GN=Cops4 PE=1 SV=1	Cops4	1	2.00653e-07	59.625	3	LEALK(1)HALHCTILASAGQQR	0.73434	0.751		0.754	1.3		1.241	0.941952	0.987389	1.02031	0.971891	1.0207	1.05776	0.797		0.739	1.338		1.173	0.612	0.023146
O88569	104	K	Heterogeneous nuclear ribonucleoproteins A2/B1 OS=Mus musculus OX=10090 GN=Hnrnpa2b1 PE=1 SV=2	Hnrnpa2b1	1	0.00681302	68.548	2	EESGK(1)PGAHVTVK	-5.6096					0.989		0.943587	1.01825	0.951712	1.03712	1.02362	1.02571					0.966
O88569	112	K	Heterogeneous nuclear ribonucleoproteins A2/B1 OS=Mus musculus OX=10090 GN=Hnrnpa2b1 PE=1 SV=2	Hnrnpa2b1	1	0.000304348	106.97	2	EESGKPGAHVTVK(1)K	-0.18098		0.928	1.119		1.151	0.732	0.943587	1.01825	0.951712	1.03712	1.02362	1.02571		0.911	1.176		1.124	0.714	1.135	0.634776
O88685	128	K	26S proteasome regulatory subunit 6A OS=Mus musculus OX=10090 GN=Psmc3 PE=1 SV=2	Psmc3	1	0.0031263	72.042	2	CAVIK(1)TSTR	2.3707	0.992		1.214	0.798	1.021		1.04464	0.962599	1.14903	0.871849	1.02008	0.951799	0.95		1.057	0.915	1.001		1.047	0.577464
O88685	214	K	26S proteasome regulatory subunit 6A OS=Mus musculus OX=10090 GN=Psmc3 PE=1 SV=2	Psmc3	1	0.00180774	85.821	2	EK(1)FENLGIQPPK	0.52753	1.043						1.04464	0.962599	1.14903	0.871849	1.02008	0.951799	0.998
O88693	117	K	Ceramide glucosyltransferase OS=Mus musculus OX=10090 GN=Ugcg PE=1 SV=1	Ugcg	1	0.0277844	64.547	2	LFIGGK(1)K	2.1666	0.963	0.96		1.064		1.048
O88696	210	K	ATP-dependent Clp protease proteolytic subunit, mitochondrial OS=Mus musculus OX=10090 GN=Clpp PE=1 SV=1	Clpp	1	0.000348119	96.313	2	HTK(1)QSLQVIESAMER	2.5137	1.015	1.013		0.964		1.04	0.794828	1.03367	0.867828	1.18399	0.987938	1.13175	1.277	0.98		0.814		0.919	1.302	0.219244
O88696	207	K	ATP-dependent Clp protease proteolytic subunit, mitochondrial OS=Mus musculus OX=10090 GN=Clpp PE=1 SV=1	Clpp	1	0.00093943	94.66	2	QLYNIYAK(1)HTK	7.6297				1.001	1.145	0.866	0.794828	1.03367	0.867828	1.18399	0.987938	1.13175				0.845	1.159	0.765
O88844	81	K	Isocitrate dehydrogenase [NADP] cytoplasmic OS=Mus musculus OX=10090 GN=Idh1 PE=1 SV=2	Idh1	1	0.000599456	97.277	2	CATITPDEK(1)R	3.2695	1.2	1.023	1.217	0.849	1.012	0.699	0.963391	1.00292	1.08127	0.991208	1.01988	0.941336	1.246	1.02	1.126	0.857	0.992	0.743	1.309	0.0548792
O88844	233	K	Isocitrate dehydrogenase [NADP] cytoplasmic OS=Mus musculus OX=10090 GN=Idh1 PE=1 SV=2	Idh1	1	0.000181136	85.821	2	DIFQEIYDK(1)K	-0.48351	0.981			1.095	1.15	0.829	0.963391	1.00292	1.08127	0.991208	1.01988	0.941336	1.018			1.105	1.128	0.881	0.981
O88844	115	K	Isocitrate dehydrogenase [NADP] cytoplasmic OS=Mus musculus OX=10090 GN=Idh1 PE=1 SV=2	Idh1	1	0.000130964	100.84	2	EAIICK(1)NIPR	-1.7252	0.86		0.876	1.17	1.099	1.027	0.963391	1.00292	1.08127	0.991208	1.01988	0.941336	0.893		0.81	1.18	1.078	1.091	0.763	0.0134102
O88844	224	K	Isocitrate dehydrogenase [NADP] cytoplasmic OS=Mus musculus OX=10090 GN=Idh1 PE=1 SV=2	Idh1	1	6.61653e-05	108.24	2	FK(1)DIFQEIYDK	3.0055	1.377		0.725			0.934	0.963391	1.00292	1.08127	0.991208	1.01988	0.941336	1.429		0.671			0.992	1.058
O88844	66	K	Isocitrate dehydrogenase [NADP] cytoplasmic OS=Mus musculus OX=10090 GN=Idh1 PE=1 SV=2	Idh1	1	0.0478042	60.709	2	K(1)YNVGVK	0.93925		0.969					0.963391	1.00292	1.08127	0.991208	1.01988	0.941336		0.966
O88844	126	K	Isocitrate dehydrogenase [NADP] cytoplasmic OS=Mus musculus OX=10090 GN=Idh1 PE=1 SV=2	Idh1	1	0.00200933	73.655	2	LVTGWVK(1)PIIIGR	3.3866						0.995	0.963391	1.00292	1.08127	0.991208	1.01988	0.941336						1.057
O88844	243	K	Isocitrate dehydrogenase [NADP] cytoplasmic OS=Mus musculus OX=10090 GN=Idh1 PE=1 SV=2	Idh1	1	0.00100376	46.358	3	SQFEAQK(1)ICYEHR	-0.18597		1		0.997			0.963391	1.00292	1.08127	0.991208	1.01988	0.941336		0.997		1.006			0.991
P54071	127	K	Isocitrate dehydrogenase [NADP], mitochondrial OS=Mus musculus OX=10090 GN=Idh2 PE=1 SV=3	Idh2	1	0.0179928	56.014	2	VEEFK(1)LK	2.2419				1.12		0.908	0.833999	0.954346	0.810821	1.15183	1.08398	1.16503				0.972		0.779
O88844	236	K	Isocitrate dehydrogenase [NADP] cytoplasmic OS=Mus musculus OX=10090 GN=Idh1 PE=1 SV=2	Idh1	1	2.3477e-12	162.8	2	YK(1)SQFEAQK	4.045	1.692	1.036	2.071	0.434	0.378	0.386	0.963391	1.00292	1.08127	0.991208	1.01988	0.941336	1.756	1.033	1.915	0.438	0.371	0.41	3.859	0.0026894
O88851	159	K	Putative hydrolase RBBP9 OS=Mus musculus OX=10090 GN=Rbbp9 PE=1 SV=2	Rbbp9	1	0.0139454	65.156	2	LYK(1)FTDR	1.4881					0.987	0.997	0.884743	0.604524	1.02107	1.11598	1.31245	1.06124					0.752	0.939
O88851	122	K	Putative hydrolase RBBP9 OS=Mus musculus OX=10090 GN=Rbbp9 PE=1 SV=2	Rbbp9	1	0.0188503	56.378	2	PWQWEK(1)IK	-1.0237		0.741		1.272			0.884743	0.604524	1.02107	1.11598	1.31245	1.06124		1.226		1.14			1.075
O88986	365	K	2-amino-3-ketobutyrate coenzyme A ligase, mitochondrial OS=Mus musculus OX=10090 GN=Gcat PE=1 SV=2	Gcat	1	0.00335705	47.57	2	LSSQMADDMLK(1)K	0.14345					0.989		0.962839	0.976571	0.889721	1.02676	1.06757	1.07653					0.926
Q7TPR4	31	K	Alpha-actinin-1 OS=Mus musculus OX=10090 GN=Actn1 PE=1 SV=1	Actn1	1	6.49617e-05	112.7	2	DLLLDPAWEK(1)QQR	3.9083	0.454	1.474		1.009		1.058	1.01592	1.10887	1.02305	0.954374	0.941301	0.956496	0.447	1.329		1.057		1.106	0.821	0.598084
Q7TPR4	35	K	Alpha-actinin-1 OS=Mus musculus OX=10090 GN=Actn1 PE=1 SV=1	Actn1	1	0.00162229	92.707	3	K(1)TFTAWCNSHLR	-2.4153	1.162		1.12			0.738	1.01592	1.10887	1.02305	0.954374	0.941301	0.956496	1.144		1.095			0.772	1.45
O89053	132	K	Coronin-1A OS=Mus musculus OX=10090 GN=Coro1a PE=1 SV=5	Coro1a	1	6.25548e-05	131.54	2	EPVITLEGHTK(1)R	1.6988	0.95	0.945	1.091				1.31078	1.09713	1.54356	0.676919	0.712979	0.658641	0.725	0.861	0.707
O89053	339	K	Coronin-1A OS=Mus musculus OX=10090 GN=Coro1a PE=1 SV=5	Coro1a	1	0.00239384	109.36	2	FYK(1)LHER	1.7413	1.066	1.139	1.217	0.875	0.873	0.822	1.31078	1.09713	1.54356	0.676919	0.712979	0.658641	0.813	1.038	0.788	1.293	1.224	1.248	0.701	0.0148952
O89053	20	K	Coronin-1A OS=Mus musculus OX=10090 GN=Coro1a PE=1 SV=5	Coro1a	1	2.07662e-19	150.85	3	HVFGQPAK(1)ADQCYEDVR	1.5561	1.301	1.125	1.597	0.595	0.713	0.656	1.31078	1.09713	1.54356	0.676919	0.712979	0.658641	0.993	1.025	1.035	0.879	1	0.996	1.062	0.234875
O89103	132	K	Complement component C1q receptor OS=Mus musculus OX=10090 GN=Cd93 PE=1 SV=1	Cd93	1	0.00262119	76.572	2	ASK(1)SSCIFK	1.0982		0.661		1.094	1.074	1.164	0.831667	0.906412	0.804708	1.20719	1.06137	1.18866		0.729		0.906	1.012	0.979	0.755
O89103	138	K	Complement component C1q receptor OS=Mus musculus OX=10090 GN=Cd93 PE=1 SV=1	Cd93	1	0.0286685	56.091	2	SSCIFK(1)R	-0.40124				1.03			0.831667	0.906412	0.804708	1.20719	1.06137	1.18866				0.853
P00329	324	K	Alcohol dehydrogenase 1 OS=Mus musculus OX=10090 GN=Adh1 PE=1 SV=2	Adh1	1	0.0170193	50.834	2	GAIFGGFK(1)SK	1.2728				1.03			0.653392	0.772423	0.700108	1.26646	1.29045	1.31716				0.813
P00329	326	K	Alcohol dehydrogenase 1 OS=Mus musculus OX=10090 GN=Adh1 PE=1 SV=2	Adh1	1	0.00136813	110.22	2	SK(1)DSVPK	4.3759	0.793	0.827	0.699	1.567	1.049	1.084	0.653392	0.772423	0.700108	1.26646	1.29045	1.31716	1.214	1.071	0.998	1.237	0.813	0.823	1.143	0.372339
P00329	105	K	Alcohol dehydrogenase 1 OS=Mus musculus OX=10090 GN=Adh1 PE=1 SV=2	Adh1	1	0.000108864	88.734	3	ICK(1)HPESNFCSR	1.488	0.656	0.778	0.643	1.201	1.364	1.359	0.653392	0.772423	0.700108	1.26646	1.29045	1.31716	1.004	1.007	0.918	0.948	1.057	1.032	0.964	0.466725
P00329	340	K	Alcohol dehydrogenase 1 OS=Mus musculus OX=10090 GN=Adh1 PE=1 SV=2	Adh1	1	6.27099e-05	61.23	3	K(1)FPLDPLITHVLPFEK	-0.4413		0.333		1.517	0.944	1.223	0.653392	0.772423	0.700108	1.26646	1.29045	1.31716		0.431		1.198	0.732	0.929	0.452
P00329	316	K	Alcohol dehydrogenase 1 OS=Mus musculus OX=10090 GN=Adh1 PE=1 SV=2	Adh1	1	9.62587e-05	90.142	2	TWK(1)GAIFGGFK	-2.6368		0.636	0.514	1.309	1.221	1.307	0.653392	0.772423	0.700108	1.26646	1.29045	1.31716		0.823	0.734	1.034	0.946	0.992	0.786	0.0207573
P00416	224	K	Cytochrome c oxidase subunit 3 OS=Mus musculus OX=10090 GN=mt-Co3 PE=1 SV=2	mt-Co3	1	0.00919045	61.48	2	QLK(1)FHFTSK	-1.0491						0.995	1.19738	1.16432	0.855132	0.948958	0.733452	1.10076						0.904
P00493	103	K	Hypoxanthine-guanine phosphoribosyltransferase OS=Mus musculus OX=10090 GN=Hprt1 PE=1 SV=3	Hprt1	1	9.75586e-25	155.57	2	LK(1)SYCNDQSTGDIK	0.92495	1.117	0.783	1.415	0.948	0.849	0.891	0.979515	1.03885	1.25967	0.957015	0.862952	0.901996	1.14	0.754	1.123	0.991	0.984	0.988	1.018	0.99647
P00920	113	K	Carbonic anhydrase 2 OS=Mus musculus OX=10090 GN=Ca2 PE=1 SV=4	Ca2	1	1.62432e-08	130.78	3	K(1)YAAELHLVHWNTK	-0.85741	0.544	0.938	0.911	0.969	1.664	0.951	0.668264	1.04915	1.16087	1.10325	0.9127	1.10577	0.814	0.894	0.785	0.878	1.823	0.86	0.7	0.306139
P00920	126	K	Carbonic anhydrase 2 OS=Mus musculus OX=10090 GN=Ca2 PE=1 SV=4	Ca2	1	2.21854e-08	72.075	3	YAAELHLVHWNTK(1)YGDFGK	-0.635		0.955	0.958	1.037		1.024	0.668264	1.04915	1.16087	1.10325	0.9127	1.10577		0.91	0.825	0.94		0.926	0.93	0.274423
P00920	111	K	Carbonic anhydrase 2 OS=Mus musculus OX=10090 GN=Ca2 PE=1 SV=4	Ca2	1	0.000163705	42.977	4	LIQFHFHWGSSDGQGSEHTVNK(1)K	0.86549		1.023		0.972			0.668264	1.04915	1.16087	1.10325	0.9127	1.10577		0.975		0.881			1.107
P00920	251	K	Carbonic anhydrase 2 OS=Mus musculus OX=10090 GN=Ca2 PE=1 SV=4	Ca2	1	0.00631168	67.903	2	PAQPLK(1)NR	1.6458	0.652	1.125		1.208	0.928	1.096	0.668264	1.04915	1.16087	1.10325	0.9127	1.10577	0.976	1.072		1.095	1.017	0.991	0.99	0.856688
P00920	167	K	Carbonic anhydrase 2 OS=Mus musculus OX=10090 GN=Ca2 PE=1 SV=4	Ca2	1	1.42498e-10	119.94	3	VLEALHSIK(1)TK	2.061	0.667	1.157	1.02	1.079	1.069	0.991	0.668264	1.04915	1.16087	1.10325	0.9127	1.10577	0.998	1.103	0.879	0.978	1.171	0.896	0.979	0.857931
P01027	926	K	Complement C3 OS=Mus musculus OX=10090 GN=C3 PE=1 SV=3	C3	1	0.000468963	78.157	2	AAVFNHFISDGVK(1)K	2.1253	0.972	0.824	1.192				1.37566	1.24652	1.93202	0.461389	0.52154	0.462869	0.707	0.661	0.617
P01027	1641	K	Complement C3 OS=Mus musculus OX=10090 GN=C3 PE=1 SV=3	C3	1	4.38526e-14	98.328	3	DTWVEHWPEAEECQDQK(1)YQK	1.6267	0.746	0.879	1.348				1.37566	1.24652	1.93202	0.461389	0.52154	0.462869	0.542	0.705	0.698
P01027	861	K	Complement C3 OS=Mus musculus OX=10090 GN=C3 PE=1 SV=3	C3	1	1.62925e-08	118.06	2	EQEELK(1)VR	1.4227	1.025	0.839	1.126				1.37566	1.24652	1.93202	0.461389	0.52154	0.462869	0.745	0.673	0.583
P01027	1209	K	Complement C3 OS=Mus musculus OX=10090 GN=C3 PE=1 SV=3	C3	1	5.47173e-05	76.563	2	LEEPYLGK(1)FLNTAK	5.1949	0.769	0.907	1.298				1.37566	1.24652	1.93202	0.461389	0.52154	0.462869	0.559	0.728	0.672
P01027	614	K	Complement C3 OS=Mus musculus OX=10090 GN=C3 PE=1 SV=3	C3	1	3.12121e-05	94.507	2	LTQSK(1)IWDVVEK	1.3265	1.48		0.942		0.905	0.7	1.37566	1.24652	1.93202	0.461389	0.52154	0.462869	1.076		0.488		1.735	1.512	0.482	0.182913
P01027	1325	K	Complement C3 OS=Mus musculus OX=10090 GN=C3 PE=1 SV=3	C3	1	0.000124306	102.26	2	SEETK(1)QNEAFSLTAK	1.5924		0.891	1.057				1.37566	1.24652	1.93202	0.461389	0.52154	0.462869		0.715	0.547
P01027	879	K	Complement C3 OS=Mus musculus OX=10090 GN=C3 PE=1 SV=3	C3	1	0.000162803	46.823	3	VELLHNPAFCSMATAK(1)NR	1.6791			0.978				1.37566	1.24652	1.93202	0.461389	0.52154	0.462869			0.506
P01631	55	K	Ig kappa chain V-II region 26-10 OS=Mus musculus OX=10090 PE=1 SV=1	--	1	0.0019405	72.042	2	LLIYK(1)VSNR	0.32301	0.934	1.07						1						1.07
P06328	78	K	Ig heavy chain V region 1-72 OS=Mus musculus OX=10090 GN=Ighv1-72 PE=1 SV=2	Ighv1-72	1	0.00198236	50.314	2	IDPNSGGTK(1)YNEK	-0.041251	1.086	1.301	1.171	0.776	0.658
P01831	61	K	Thy-1 membrane glycoprotein OS=Mus musculus OX=10090 GN=Thy1 PE=1 SV=1	Thy1	1	6.09543e-05	91.032	3	K(1)HVLSGTLGIPEHTYR	0.94454	1.074	1.207	0.932	0.967	0.947	0.871	1.1975	1.30725	1.02395	0.8495	0.850992	0.770812	0.897	0.923	0.91	1.138	1.113	1.13	0.807	3.4742e-05
P01837	40	K	Immunoglobulin kappa constant OS=Mus musculus OX=10090 GN=Igkc PE=1 SV=2	Igkc	1	0.0112122	79.809	2	DINVK(1)WK	0.50906	1.118	1.541	1.52	0.526	0.66	0.603	1.11742	1.19602	1.52975		0.780317	0.376492	1.001	1.288	0.994		0.846	1.602	0.894	0.808586
P01837	100	K	Immunoglobulin kappa constant OS=Mus musculus OX=10090 GN=Igkc PE=1 SV=2	Igkc	1	2.26589e-07	119.55	2	TSTSPIVK(1)SFNR	-0.86763	1.056	1.339	1.232	0.725	0.995	0.634	1.11742	1.19602	1.52975		0.780317	0.376492	0.945	1.12	0.805		1.275	1.684	0.647	0.0734387
P01864	302	K	Ig gamma-2A chain C region secreted form OS=Mus musculus OX=10090 PE=1 SV=1	--	1	0.0105104	44.82	2	VQK(1)STWER	0.1559			1.105		1.132	0.722	1.33519	1.2792	1.14988	0.678294	0.914097	0.643342			0.961		1.238	1.122	0.814
P01867	321	K	Ig gamma-2B chain C region OS=Mus musculus OX=10090 GN=Igh-3 PE=1 SV=3	Igh-3	1	0.000821861	74.424	2	HEGLK(1)NYYLK	2.0045	0.759	0.879	1.336				0.98344	1.24851	1.74812	0.580444	0.895083	0.5444	0.772	0.704	0.764
P01867	307	K	Ig gamma-2B chain C region OS=Mus musculus OX=10090 GN=Igh-3 PE=1 SV=3	Igh-3	1	0.00902473	50.116	2	WEK(1)TDSFSCNVR	0.95092	1.175				0.864		0.98344	1.24851	1.74812	0.580444	0.895083	0.5444	1.195				0.965		1.238
P01887	103	K	Beta-2-microglobulin OS=Mus musculus OX=10090 GN=B2m PE=1 SV=2	B2m	1	0.000427274	92.445	3	VK(1)HASMAEPK	4.5806	0.876	1.035	0.823	1.065	1.185	1.014	0.932299		0.971201	1.25819		0.83831	0.94		0.847	0.846		1.21	0.869	0.569624
P01899	92	K	H-2 class I histocompatibility antigen, D-B alpha chain OS=Mus musculus OX=10090 GN=H2-D1 PE=1 SV=2	H2-D1	1	0.00157298	83.358	2	AK(1)GQEQWFR	1.2428	0.755	1.02		1.173	0.872	1.198	1.03257	1.05219	0.953311	1.01185	0.984782	0.965296	0.731	0.969		1.159	0.885	1.241	0.776	0.232922
P01899	170	K	H-2 class I histocompatibility antigen, D-B alpha chain OS=Mus musculus OX=10090 GN=H2-D1 PE=1 SV=2	H2-D1	1	0.000234307	83.214	3	K(1)WEQSGAAEHYK	3.1761	0.788	1.148	0.89	0.921	1.061	1.178	1.03257	1.05219	0.953311	1.01185	0.984782	0.965296	0.763	1.091	0.934	0.91	1.077	1.22	0.869	0.344347
P01899	220	K	H-2 class I histocompatibility antigen, D-B alpha chain OS=Mus musculus OX=10090 GN=H2-D1 PE=1 SV=2	H2-D1	1	0.0134366	51.872	2	SK(1)GEVTLR	0.76232		0.969					1.03257	1.05219	0.953311	1.01185	0.984782	0.965296		0.921
P01901	219	K	H-2 class I histocompatibility antigen, K-B alpha chain OS=Mus musculus OX=10090 GN=H2-K1 PE=1 SV=1	H2-K1	1	0.00298702	49.487	4	AHVTHHSRPEDK(1)VTLR	2.2687					0.989		1.04232	1.00641	0.90631	1.02357	1.03621	0.985175					0.954
P01901	167	K	H-2 class I histocompatibility antigen, K-B alpha chain OS=Mus musculus OX=10090 GN=H2-K1 PE=1 SV=1	H2-K1	1	0.0107609	40.861	2	HK(1)WEQAGEAER	-0.42574			0.87		1.098		1.04232	1.00641	0.90631	1.02357	1.03621	0.985175			0.96		1.06		0.906
P01901	165	K	H-2 class I histocompatibility antigen, K-B alpha chain OS=Mus musculus OX=10090 GN=H2-K1 PE=1 SV=1	H2-K1	1	0.000287806	87.573	3	TWTAADMAALITK(1)HK	-1.5285		1.274	0.97	0.904	0.864	0.937	1.04232	1.00641	0.90631	1.02357	1.03621	0.985175		1.266	1.07	0.883	0.834	0.951	1.313	0.0425244
P01942	17	K	Hemoglobin subunit alpha OS=Mus musculus OX=10090 GN=Hba PE=1 SV=2	Hba	1	1.44287e-55	182.1	3	AAWGK(1)IGGHGAEYGAEALER	7.0223	0.581	1.163	1.197	1.033	1.001	0.999	0.370377	1.18799	1.14952	1.16909	0.967318	1.15571	1.569	0.979	1.041	0.884	1.035	0.864	1.29	0.212729
P01942	140	K	Hemoglobin subunit alpha OS=Mus musculus OX=10090 GN=Hba PE=1 SV=2	Hba	1	3.70339e-162	240.33	2	FLASVSTVLTSK(1)YR	5.8263	0.34	1.144	1.144	1.09	1.017	1.231	0.370377	1.18799	1.14952	1.16909	0.967318	1.15571	0.918	0.963	0.995	0.932	1.051	1.065	0.944	0.305718
P01942	41	K	Hemoglobin subunit alpha OS=Mus musculus OX=10090 GN=Hba PE=1 SV=2	Hba	1	1.66887e-131	263.49	3	MFASFPTTK(1)TYFPHFDVSHGSAQVK	3.3005	0.242	1.35	1.181	0.979	1.028	1.17	0.370377	1.18799	1.14952	1.16909	0.967318	1.15571	0.653	1.136	1.027	0.837	1.063	1.012	0.967	0.778567
P01942	57	K	Hemoglobin subunit alpha OS=Mus musculus OX=10090 GN=Hba PE=1 SV=2	Hba	1	7.99489e-175	246.8	4	TYFPHFDVSHGSAQVK(1)GHGK	1.885	0.235	1.147	1.286	1.109	0.932	1.251	0.370377	1.18799	1.14952	1.16909	0.967318	1.15571	0.634	0.965	1.119	0.949	0.963	1.082	0.908	0.522655
P01942	12	K	Hemoglobin subunit alpha OS=Mus musculus OX=10090 GN=Hba PE=1 SV=2	Hba	1	2.83948e-06	99.855	2	SNIK(1)AAWGK	2.0411	0.304	1.319	1.327	1.049	0.952	1.005	0.370377	1.18799	1.14952	1.16909	0.967318	1.15571	0.821	1.11	1.154	0.897	0.984	0.87	1.121	0.409086
P01942	100	K	Hemoglobin subunit alpha OS=Mus musculus OX=10090 GN=Hba PE=1 SV=2	Hba	1	9.89421e-86	99.224	4	VDPVNFK(1)LLSHCLLVTLASHHPADFTPAVHASLDK	6.6398	0.225	1.113	1.303	1.079	1.02	1.219	0.370377	1.18799	1.14952	1.16909	0.967318	1.15571	0.607	0.937	1.134	0.923	1.054	1.055	0.883	0.461189
P01942	8	K	Hemoglobin subunit alpha OS=Mus musculus OX=10090 GN=Hba PE=1 SV=2	Hba	1	6.79148e-32	172.1	2	VLSGEDK(1)SNIK	1.9348	0.286	1.111	1.101	1.205	1.078	1.188	0.370377	1.18799	1.14952	1.16909	0.967318	1.15571	0.772	0.935	0.958	1.031	1.114	1.028	0.84	0.0713975
P02088	96	K	Hemoglobin subunit beta-1 OS=Mus musculus OX=10090 GN=Hbb-b1 PE=1 SV=2	Hbb-b1	1	2.4076e-232	239.38	3	GTFASLSELHCDK(1)LHVDPENFR	7.8896	0.267	1.219	1.235	1.06	1.05	1.128	0.360878	1.17791	1.21965	1.11022	0.994988	1.13635	0.74	1.035	1.013	0.955	1.055	0.993	0.928	0.492193
P02088	67	K	Hemoglobin subunit beta-1 OS=Mus musculus OX=10090 GN=Hbb-b1 PE=1 SV=2	Hbb-b1	1	2.53662e-14	119.58	3	K(1)VITAFNDGLNHLDSLK	-1.1551		1.189	1.046	0.9	0.925	0.89	0.360878	1.17791	1.21965	1.11022	0.994988	1.13635		1.009	0.858	0.811	0.93	0.783	1.11	0.337158
P02088	83	K	Hemoglobin subunit beta-1 OS=Mus musculus OX=10090 GN=Hbb-b1 PE=1 SV=2	Hbb-b1	1	1.66535e-142	170.98	4	VITAFNDGLNHLDSLK(1)GTFASLSELHCDK	8.3309	0.281	0.942	1.993	0.771	0.934	1.023	0.360878	1.17791	1.21965	1.11022	0.994988	1.13635	0.779	0.8	1.634	0.694	0.939	0.9	1.268	0.51895
P02088	121	K	Hemoglobin subunit beta-1 OS=Mus musculus OX=10090 GN=Hbb-b1 PE=1 SV=2	Hbb-b1	1	1.94598e-59	171.6	4	LLGNMIVIVLGHHLGK(1)DFTPAAQAAFQK	-1.7589	0.366	1.075	0.993	0.955	0.949	1.628	0.360878	1.17791	1.21965	1.11022	0.994988	1.13635	1.014	0.913	0.814	0.86	0.954	1.433	0.844	0.427955
P02088	145	K	Hemoglobin subunit beta-1 OS=Mus musculus OX=10090 GN=Hbb-b1 PE=1 SV=2	Hbb-b1	1	0.000223458	101.45	2	VVAGVATALAHK(1)YH	-0.43487				0.745		1.27	0.360878	1.17791	1.21965	1.11022	0.994988	1.13635				0.671		1.118
P02468	1320	K	Laminin subunit gamma-1 OS=Mus musculus OX=10090 GN=Lamc1 PE=1 SV=2	Lamc1	1	0.00115501	63.212	2	EHEVK(1)NLLEK	-0.98185		1.027				0.936	0.991217	0.944522	0.699027	1.14227	1.13377	1.08919		1.087				0.859	1.265
P02468	1256	K	Laminin subunit gamma-1 OS=Mus musculus OX=10090 GN=Lamc1 PE=1 SV=2	Lamc1	1	0.016327	62.88	2	VHEEAK(1)R	1.125					0.989		0.991217	0.944522	0.699027	1.14227	1.13377	1.08919					0.872
P02469	229	K	Laminin subunit beta-1 OS=Mus musculus OX=10090 GN=Lamb1 PE=1 SV=3	Lamb1	1	0.00108293	70.389	2	IQNLLK(1)ITNLR	-0.23895				1.03			1.00069	0.938275	0.753541	1.09674	1.15095	1.0598				0.939
P03930	54	K	ATP synthase protein 8 OS=Mus musculus OX=10090 GN=Mtatp8 PE=1 SV=1	Mtatp8	1	2.16986e-08	107.08	2	TPWELK(1)WTK	-0.75393	0.982	0.971	0.723	1.099	1.121	1.111	1.10241	1.03537		1.25859	0.603624		0.891	0.938		0.873	1.857		0.67	0.473506
P03930	57	K	ATP synthase protein 8 OS=Mus musculus OX=10090 GN=Mtatp8 PE=1 SV=1	Mtatp8	1	5.45106e-12	172.51	2	WTK(1)IYLPHSLPQQ	2.3156	1.037	1.063	0.964	0.969	1.132	0.833	1.10241	1.03537		1.25859	0.603624		0.941	1.027		0.77	1.875		0.744	0.697469
P03930	48	K	ATP synthase protein 8 OS=Mus musculus OX=10090 GN=Mtatp8 PE=1 SV=1	Mtatp8	1	4.87562e-06	108.3	2	VK(1)TPWELK	-0.68128	1.023	1.046	0.73	1.064	1.091	1.051	1.10241	1.03537		1.25859	0.603624		0.928	1.01		0.845	1.807		0.731	0.588715
P04104	198	K	Keratin, type II cytoskeletal 1 OS=Mus musculus OX=10090 GN=Krt1 PE=1 SV=4	Krt1	1	0.000155765	110.44	2	SLNDK(1)FASFIDK	7.4989	1.245	1.016	0.819	1.009	1.021	0.903
P04117	121	K	Fatty acid-binding protein, adipocyte OS=Mus musculus OX=10090 GN=Fabp4 PE=1 SV=3	Fabp4	1	0.000537065	70.806	2	LVVECVMK(1)GVTSTR	-3.6219	0.596		0.589	0.988	1.846		0.843601	0.839204	0.69068	1.20389	1.24245	1.18017	0.706		0.853	0.821	1.486		0.676	0.374526
P04117	59	K	Fatty acid-binding protein, adipocyte OS=Mus musculus OX=10090 GN=Fabp4 PE=1 SV=3	Fabp4	1	2.17492e-102	244.71	2	SESTFK(1)NTEISFK	2.7706	0.749	0.732	0.585	1.364	1.329	1.253	0.843601	0.839204	0.69068	1.20389	1.24245	1.18017	0.888	0.872	0.847	1.133	1.07	1.062	0.798	0.000800454
P04117	82	K	Fatty acid-binding protein, adipocyte OS=Mus musculus OX=10090 GN=Fabp4 PE=1 SV=3	Fabp4	1	9.58856e-06	100.56	2	VK(1)SIITLDGGALVQVQK	1.3503					0.896	1.088	0.843601	0.839204	0.69068	1.20389	1.24245	1.18017					0.721	0.922
P04117	101	K	Fatty acid-binding protein, adipocyte OS=Mus musculus OX=10090 GN=Fabp4 PE=1 SV=3	Fabp4	1	0.00501995	76.572	2	WDGK(1)STTIK	1.2146	0.78		0.622		1.309	1.286	0.843601	0.839204	0.69068	1.20389	1.24245	1.18017	0.925		0.901		1.054	1.09	0.852	0.0172015
P04186	704	K	Complement factor B OS=Mus musculus OX=10090 GN=Cfb PE=1 SV=2	Cfb	1	0.00280952	64.064	2	GDSGGPLIVHK(1)R	1.1249		0.969					1.25106	1.26836	1.60274	0.586255	0.717985	0.573601		0.764
P04247	97	K	Myoglobin OS=Mus musculus OX=10090 GN=Mb PE=1 SV=3	Mb	1	0.000265588	59.77	4	GQHAAEIQPLAQSHATK(1)HK	1.6946				0.97		1.053	0.53065	0.748307	0.577116	1.40503	1.43212	1.30677				0.69		0.806
P04247	63	K	Myoglobin OS=Mus musculus OX=10090 GN=Mb PE=1 SV=3	Mb	1	0.0425366	49.325	2	GSEDLK(1)K	1.1571				1.03			0.53065	0.748307	0.577116	1.40503	1.43212	1.30677				0.733
P04247	64	K	Myoglobin OS=Mus musculus OX=10090 GN=Mb PE=1 SV=3	Mb	1	1.66111e-45	166.65	2	K(1)HGCTVLTALGTILK	3.4017	0.541	0.829	0.528	1.272	1.378	1.45	0.53065	0.748307	0.577116	1.40503	1.43212	1.30677	1.02	1.108	0.915	0.905	0.962	1.11	1.022	0.796824
P04247	78	K	Myoglobin OS=Mus musculus OX=10090 GN=Mb PE=1 SV=3	Mb	1	0.0153684	52.837	3	HGCTVLTALGTILK(1)K	-3.274				0.978		1.045	0.53065	0.748307	0.577116	1.40503	1.43212	1.30677				0.696		0.8
P04247	146	K	Myoglobin OS=Mus musculus OX=10090 GN=Mb PE=1 SV=3	Mb	1	0.0153756	58.426	2	NDIAAK(1)YK	3.7008				1.006		1.018	0.53065	0.748307	0.577116	1.40503	1.43212	1.30677				0.716		0.779
P04247	51	K	Myoglobin OS=Mus musculus OX=10090 GN=Mb PE=1 SV=3	Mb	1	0.00971767	67.881	2	NLK(1)SEEDMK	3.5956					0.972	1.012	0.53065	0.748307	0.577116	1.40503	1.43212	1.30677					0.679	0.774
P04247	57	K	Myoglobin OS=Mus musculus OX=10090 GN=Mb PE=1 SV=3	Mb	0.998423	0.0115074	50.314	2	SEEDMK(0.998)GSEDLK(0.002)K	2.2178					0.963	1.021	0.53065	0.748307	0.577116	1.40503	1.43212	1.30677					0.672	0.781
P04247	35	K	Myoglobin OS=Mus musculus OX=10090 GN=Mb PE=1 SV=3	Mb	0.971943	2.32795e-14	46.467	4	VEADLAGHGQEVLIGLFK(0.972)THPETLDK(0.028)FDK	0.05374					0.924	1.06	0.53065	0.748307	0.577116	1.40503	1.43212	1.30677					0.645	0.811
P04370	145	K	Myelin basic protein OS=Mus musculus OX=10090 GN=Mbp PE=1 SV=2	Mbp	1	0.000756815	46.768	2	SK(1)YLATASTMDHAR	1.4079		0.666			1.298		1.52078	1.38436	0.557409	0.561012	1.57605	0.40039		0.481			0.824		0.584
P04919	610	K	Band 3 anion transport protein OS=Mus musculus OX=10090 GN=Slc4a1 PE=1 SV=1	Slc4a1	1	0.0108084	47.334	2	FK(1)NSTYFPGK	0.57836			0.978				0.252289	1.36082	1.10179	1.17133	0.977698	1.13608			0.888
P05064	330	K	Fructose-bisphosphate aldolase A OS=Mus musculus OX=10090 GN=Aldoa PE=1 SV=2	Aldoa	1	0.00179461	97.277	2	AAQEEYIK(1)R	1.3506	0.936	1.008	1.166	0.994	0.933	0.958	1.01244	0.939607	1.17797	0.998355	0.911557	0.960072	0.924	1.073	0.99	0.996	1.024	0.998	0.99	0.797214
P05064	99	K	Fructose-bisphosphate aldolase A OS=Mus musculus OX=10090 GN=Aldoa PE=1 SV=2	Aldoa	1	0.000568347	62.454	3	ADDGRPFPQVIK(1)SK	-0.0078293		0.875	1.084	0.979		1.033	1.01244	0.939607	1.17797	0.998355	0.911557	0.960072		0.931	0.92	0.981		1.076	0.9	0.154203
P05064	342	K	Fructose-bisphosphate aldolase A OS=Mus musculus OX=10090 GN=Aldoa PE=1 SV=2	Aldoa	1	1.44545e-12	61.422	3	ALANSLACQGK(1)YTPSGQSGAAASESLFISNHAY	2.9955				0.824		1.194	1.01244	0.939607	1.17797	0.998355	0.911557	0.960072				0.825		1.244
P05064	312	K	Fructose-bisphosphate aldolase A OS=Mus musculus OX=10090 GN=Aldoa PE=1 SV=2	Aldoa	1	0.0021824	68.548	2	ALQASALK(1)AWGGK	-0.60207	0.602				1.406		1.01244	0.939607	1.17797	0.998355	0.911557	0.960072	0.595				1.542		0.386
P05064	230	K	Fructose-bisphosphate aldolase A OS=Mus musculus OX=10090 GN=Aldoa PE=1 SV=2	Aldoa	1	6.35926e-08	42.888	4	ALSDHHVYLEGTLLK(1)PNMVTPGHACTQK	0.8269			0.978				1.01244	0.939607	1.17797	0.998355	0.911557	0.960072			0.83
P05064	153	K	Fructose-bisphosphate aldolase A OS=Mus musculus OX=10090 GN=Aldoa PE=1 SV=2	Aldoa	1	5.86062e-34	126.46	3	CVLK(1)IGEHTPSALAIMENANVLAR	-2.2535	0.787		1.218				1.01244	0.939607	1.17797	0.998355	0.911557	0.960072	0.777		1.034
P05064	147	K	Fructose-bisphosphate aldolase A OS=Mus musculus OX=10090 GN=Aldoa PE=1 SV=2	Aldoa	1	1.61511e-06	119.07	2	DGADFAK(1)WR	-0.59761	1.158	1.034	1.465	0.828	0.675	0.835	1.01244	0.939607	1.17797	0.998355	0.911557	0.960072	1.144	1.1	1.244	0.829	0.74	0.87	1.43	0.00396997
P05064	42	K	Fructose-bisphosphate aldolase A OS=Mus musculus OX=10090 GN=Aldoa PE=1 SV=2	Aldoa	1	7.52957e-87	190.68	2	GILAADESTGSIAK(1)R	0.66159		0.97	1.152	1.041	0.965	0.83	1.01244	0.939607	1.17797	0.998355	0.911557	0.960072		1.032	0.978	1.043	1.059	0.865	1.016	0.833161
P05064	13	K	Fructose-bisphosphate aldolase A OS=Mus musculus OX=10090 GN=Aldoa PE=1 SV=2	Aldoa	1	0.00033388	60.547	3	PHPYPALTPEQK(1)K	1.075	1.094	0.905	1.319	0.923	0.765		1.01244	0.939607	1.17797	0.998355	0.911557	0.960072	1.081	0.963	1.12	0.925	0.839		1.196	0.0823984
P05132	24	K	cAMP-dependent protein kinase catalytic subunit alpha OS=Mus musculus OX=10090 GN=Prkaca PE=1 SV=3	Prkaca	1	0.000935596	91.783	2	AK(1)EDFLK	2.1508	0.745	0.82	0.652	1.476		1.333	0.92755	0.997512	0.981405	1.07761	0.950622	1.0653	0.803	0.822	0.664	1.37		1.251	0.582	0.0101234
P68181	267	K	cAMP-dependent protein kinase catalytic subunit beta OS=Mus musculus OX=10090 GN=Prkacb PE=1 SV=2	Prkacb	1	0.000280223	61.042	3	FPSHFSSDLK(1)DLLR	0.15159					0.906	1.078	0.990994	0.861036	1.10374	0.883502	1.13526	1.02547					0.798	1.051
P68181	280	K	cAMP-dependent protein kinase catalytic subunit beta OS=Mus musculus OX=10090 GN=Prkacb PE=1 SV=2	Prkacb	1	0.000941667	68.49	2	NLLQVDLTK(1)R	-2.538	0.699	0.835	0.668	1.493	1.321		0.990994	0.861036	1.10374	0.883502	1.13526	1.02547	0.705	0.97	0.605	1.69	1.164		0.533	0.0686477
P68181	62	K	cAMP-dependent protein kinase catalytic subunit beta OS=Mus musculus OX=10090 GN=Prkacb PE=1 SV=2	Prkacb	1	0.0161332	58.687	2	VMLVK(1)HK	2.5309			0.603	1.127	1.146	1.125	0.990994	0.861036	1.10374	0.883502	1.13526	1.02547			0.546	1.276	1.009	1.097	0.484
P05202	90	K	Aspartate aminotransferase, mitochondrial OS=Mus musculus OX=10090 GN=Got2 PE=1 SV=1	Got2	1	1.16947e-33	166.71	2	K(1)AEAQIAAK(1)NLDK	-1.8721	0.851	0.912	0.67	1.373	1.032	1.176	0.911345	1.00835	0.870336	1.1458	0.960303	1.10387	0.934	0.904	0.77	1.198	1.075	1.065	0.781	0.024366
P05202	122	K	Aspartate aminotransferase, mitochondrial OS=Mus musculus OX=10090 GN=Got2 PE=1 SV=1	Got2	1	2.79088e-108	210.62	2	ASAELALGENNEVLK(1)SGR	0.74143	0.854	0.879	0.749	1.132	1.146	1.244	0.911345	1.00835	0.870336	1.1458	0.960303	1.10387	0.937	0.872	0.861	0.988	1.193	1.127	0.807	0.0264815
P05202	302	K	Aspartate aminotransferase, mitochondrial OS=Mus musculus OX=10090 GN=Got2 PE=1 SV=1	Got2	1	9.18047e-05	113.14	2	VGAFTVVCK(1)DAEEAK(1)R	2.722	1.75		0.118	1.943	0.814	0.491	0.911345	1.00835	0.870336	1.1458	0.960303	1.10387	1.92		0.136	1.696	0.848	0.445	1.032	0.668664
P05202	73	K	Aspartate aminotransferase, mitochondrial OS=Mus musculus OX=10090 GN=Got2 PE=1 SV=1	Got2	1	0.000853705	87.573	2	DDNGK(1)PYVLPSVR	0.045909		0.941	0.743	1.166		1.132	0.911345	1.00835	0.870336	1.1458	0.960303	1.10387		0.933	0.854	1.018		1.025	0.875	0.0933444
P05202	159	K	Aspartate aminotransferase, mitochondrial OS=Mus musculus OX=10090 GN=Got2 PE=1 SV=1	Got2	1	3.21994e-06	109.47	3	DVFLPK(1)PSWGNHTPIFR	-1.3453	0.872	0.908	0.849	1.104	1.08	1.189	0.911345	1.00835	0.870336	1.1458	0.960303	1.10387	0.957	0.9	0.975	0.964	1.125	1.077	0.895	0.10166
P05202	404	K	Aspartate aminotransferase, mitochondrial OS=Mus musculus OX=10090 GN=Got2 PE=1 SV=1	Got2	1	7.42294e-11	130.79	2	EFSVYMTK(1)DGR	-0.19217	0.88	0.809		1.114	1.195	1.026	0.911345	1.00835	0.870336	1.1458	0.960303	1.10387	0.966	0.802		0.972	1.244	0.929	0.843	0.308855
P05202	234	K	Aspartate aminotransferase, mitochondrial OS=Mus musculus OX=10090 GN=Got2 PE=1 SV=1	Got2	1	7.43355e-06	99.305	2	EIASVVK(1)K	1.3265	1.021	0.934	0.831	1.09	1.022	1.111	0.911345	1.00835	0.870336	1.1458	0.960303	1.10387	1.12	0.926	0.955	0.951	1.064	1.006	0.993	0.898652
P05202	82	K	Aspartate aminotransferase, mitochondrial OS=Mus musculus OX=10090 GN=Got2 PE=1 SV=1	Got2	1	0.00790539	59.77	2	K(1)AEAQIAAK(1)NLDK	-1.8721	0.703	0.966	0.717	1.622	1.01		0.911345	1.00835	0.870336	1.1458	0.960303	1.10387	0.771	0.958	0.824	1.416	1.052		0.69	0.0778787
P05202	338	K	Aspartate aminotransferase, mitochondrial OS=Mus musculus OX=10090 GN=Got2 PE=1 SV=1	Got2	1	0.000845726	103.8	2	K(1)QWLQEVK	0.67679	1.037	1.064	0.691	1.113		1.116	0.911345	1.00835	0.870336	1.1458	0.960303	1.10387	1.138	1.055	0.794	0.971		1.011	1.005	0.965348
P05202	345	K	Aspartate aminotransferase, mitochondrial OS=Mus musculus OX=10090 GN=Got2 PE=1 SV=1	Got2	1	2.5868e-11	131.54	2	QWLQEVK(1)GMADR	-0.26354	0.854	0.909	0.79	1.108	1.146	1.197	0.911345	1.00835	0.870336	1.1458	0.960303	1.10387	0.937	0.901	0.908	0.967	1.193	1.084	0.846	0.0577979
P05202	396	K	Aspartate aminotransferase, mitochondrial OS=Mus musculus OX=10090 GN=Got2 PE=1 SV=1	Got2	1	0.00261214	74.524	2	LTK(1)EFSVYMTK	-0.58017	1.101	0.847	0.859			1.187	0.911345	1.00835	0.870336	1.1458	0.960303	1.10387	1.208	0.84	0.987			1.075	0.941
P05202	227	K	Aspartate aminotransferase, mitochondrial OS=Mus musculus OX=10090 GN=Got2 PE=1 SV=1	Got2	1	0.0214611	51.569	2	PEQWK(1)EIASVVK	1.4236				1.046	0.974		0.911345	1.00835	0.870336	1.1458	0.960303	1.10387				0.913	1.014
P05202	309	K	Aspartate aminotransferase, mitochondrial OS=Mus musculus OX=10090 GN=Got2 PE=1 SV=1	Got2	1	1.97744e-31	166.66	2	VESQLK(1)ILIR	0.27241	1.223	0.689	0.828	0.821	1.327	1.125	0.911345	1.00835	0.870336	1.1458	0.960303	1.10387	1.342	0.683	0.951	0.717	1.382	1.019	0.954	0.865767
P05202	363	K	Aspartate aminotransferase, mitochondrial OS=Mus musculus OX=10090 GN=Got2 PE=1 SV=1	Got2	1	1.8262e-32	196.32	2	TQLVSNLK(1)K	1.196	1.027	0.922	0.821	1.114	1.04	1.086	0.911345	1.00835	0.870336	1.1458	0.960303	1.10387	1.127	0.914	0.943	0.972	1.083	0.984	0.982	0.785661
P05202	296	K	Aspartate aminotransferase, mitochondrial OS=Mus musculus OX=10090 GN=Got2 PE=1 SV=1	Got2	1	1.28896e-05	70.806	2	VGAFTVVCK(1)DAEEAK(1)R	2.722	0.912	0.77	0.645	1.443	0.841	1.412	0.911345	1.00835	0.870336	1.1458	0.960303	1.10387	1.001	0.764	0.741	1.259	0.876	1.279	0.734	0.123588
P05213	336	K	Tubulin alpha-1B chain OS=Mus musculus OX=10090 GN=Tuba1b PE=1 SV=2	Tuba1b	1	0.00213286	78.864	2	DVNAAIATIK(1)TK	-1.4414			0.978				0.928263	0.952074	0.983746	1.0731	1.02954	1.03329			0.994
P05213	401	K	Tubulin alpha-1B chain OS=Mus musculus OX=10090 GN=Tuba1b PE=1 SV=2	Tuba1b	1	2.12213e-05	105.81	2	FDLMYAK(1)R	-0.70107	0.881	0.936	0.711	1.195	1.242	1.042	0.928263	0.952074	0.983746	1.0731	1.02954	1.03329	0.949	0.983	0.723	1.114	1.206	1.008	0.798	0.102361
P05213	112	K	Tubulin alpha-1B chain OS=Mus musculus OX=10090 GN=Tuba1b PE=1 SV=2	Tuba1b	1	1.54751e-06	99.668	3	GHYTIGK(1)EIIDLVLDR	-0.4172	1.113	0.832	1.227		0.677	1.129	0.928263	0.952074	0.983746	1.0731	1.02954	1.03329	1.199	0.874	1.247		0.658	1.093	1.264	0.364928
P05213	394	K	Tubulin alpha-1B chain OS=Mus musculus OX=10090 GN=Tuba1b PE=1 SV=2	Tuba1b	1	7.94889e-07	129.69	3	LDHK(1)FDLMYAK	0.1541	0.817	0.971	0.81	1.185	1.068	1.15	0.928263	0.952074	0.983746	1.0731	1.02954	1.03329	0.88	1.02	0.823	1.104	1.037	1.113	0.837	0.0538961
P05213	163	K	Tubulin alpha-1B chain OS=Mus musculus OX=10090 GN=Tuba1b PE=1 SV=2	Tuba1b	1	8.21632e-06	121.67	2	LSVDYGK(1)K	1.9624	0.933	0.911	0.817	1.124	1.185	1.035	0.928263	0.952074	0.983746	1.0731	1.02954	1.03329	1.005	0.957	0.83	1.047	1.151	1.002	0.872	0.121889
P05213	60	K	Tubulin alpha-1B chain OS=Mus musculus OX=10090 GN=Tuba1b PE=1 SV=2	Tuba1b	1	5.41561e-106	236.3	3	TIGGGDDSFNTFFSETGAGK(1)HVPR	3.472	0.801	1.035	1.012	1.033	1.007	1.103	0.928263	0.952074	0.983746	1.0731	1.02954	1.03329	0.863	1.087	1.029	0.963	0.978	1.067	0.99	0.869477
P05480	208	K	Neuronal proto-oncogene tyrosine-protein kinase Src OS=Mus musculus OX=10090 GN=Src PE=1 SV=4	Src	1	0.00344736	49.325	2	GLNVK(1)HYK	1.8509	0.391	0.841		1.115	1.298	1.356	0.929101	0.886128	0.767811	1.11489	1.14289	1.15918	0.421	0.949		1	1.136	1.17	0.622	0.171354
P05480	240	K	Neuronal proto-oncogene tyrosine-protein kinase Src OS=Mus musculus OX=10090 GN=Src PE=1 SV=4	Src	1	3.99881e-07	56.064	4	TQFNSLQQLVAYYSK(1)HADGLCHR	-3.649	0.801			0.953	1.094	1.193	0.929101	0.886128	0.767811	1.11489	1.14289	1.15918	0.862			0.855	0.957	1.029	0.91
P05555	181	K	Integrin alpha-M OS=Mus musculus OX=10090 GN=Itgam PE=1 SV=2	Itgam	1	0.021938	44.598	2	EFVSTVMEQFK(1)K	0.62981	1.043						1.66854	1.34085	2.34756	0.198012	0.246842	0.198188	0.625
P05555	206	K	Integrin alpha-M OS=Mus musculus OX=10090 GN=Itgam PE=1 SV=2	Itgam	1	0.0143144	49.16	3	IHFTFNDFK(1)R	1.9167			0.978				1.66854	1.34085	2.34756	0.198012	0.246842	0.198188			0.417
P05555	644	K	Integrin alpha-M OS=Mus musculus OX=10090 GN=Itgam PE=1 SV=2	Itgam	1	0.00217794	47.57	2	SVFACQEQVLK(1)NK	3.1575			0.978				1.66854	1.34085	2.34756	0.198012	0.246842	0.198188			0.417
P05555	915	K	Integrin alpha-M OS=Mus musculus OX=10090 GN=Itgam PE=1 SV=2	Itgam	1	0.000224332	96.946	2	TK(1)FQLELPVK	-0.39157	1.494	1.332	1.713		0.235	0.203	1.66854	1.34085	2.34756	0.198012	0.246842	0.198188	0.895	0.993	0.73		0.952	1.024	0.883	0.352555
P06151	232	K	L-lactate dehydrogenase A chain OS=Mus musculus OX=10090 GN=Ldha PE=1 SV=3	Ldha	1	0.00244017	55.604	3	EVHK(1)QVVDSAYEVIK	0.14156			0.978				1.0217	0.978127	1.2982	0.914809	0.91994	0.867225			0.753
P06151	126	K	L-lactate dehydrogenase A chain OS=Mus musculus OX=10090 GN=Ldha PE=1 SV=3	Ldha	1	0.000625104	55.578	3	FIIPNIVK(1)YSPHCK	6.1457				1.03			1.0217	0.978127	1.2982	0.914809	0.91994	0.867225				1.126
P06151	155	K	L-lactate dehydrogenase A chain OS=Mus musculus OX=10090 GN=Ldha PE=1 SV=3	Ldha	1	0.00344736	65.313	2	ISGFPK(1)NR	0.40219	1.004	0.942	1.088	1.037	0.936		1.0217	0.978127	1.2982	0.914809	0.91994	0.867225	0.983	0.963	0.838	1.134	1.017		0.863	0.147111
P06151	81	K	L-lactate dehydrogenase A chain OS=Mus musculus OX=10090 GN=Ldha PE=1 SV=3	Ldha	1	0.000185771	86.729	2	IVSSK(1)DYCVTANSK	2.3454	1.06		0.962				1.0217	0.978127	1.2982	0.914809	0.91994	0.867225	1.037		0.741
P06151	59	K	L-lactate dehydrogenase A chain OS=Mus musculus OX=10090 GN=Ldha PE=1 SV=3	Ldha	1	0.002077	47.915	3	LK(1)GEMMDLQHGSLFLK	0.93213	1.043						1.0217	0.978127	1.2982	0.914809	0.91994	0.867225	1.021
P06151	228	K	L-lactate dehydrogenase A chain OS=Mus musculus OX=10090 GN=Ldha PE=1 SV=3	Ldha	0.831227	0.000742514	42.977	3	SLNPELGTDADK(0.169)EQWK(0.831)EVHK	0.67608				1.03			1.0217	0.978127	1.2982	0.914809	0.91994	0.867225				1.126
P06684	1329	K	Complement C5 OS=Mus musculus OX=10090 GN=C5 PE=1 SV=2	C5	1	0.00246438	52.591	3	HEGDFHK(1)YK	2.3302					0.989		1.18788	1.06122	1.18574	0.839978	0.865881	0.859302					1.142
P06684	693	K	Complement C5 OS=Mus musculus OX=10090 GN=C5 PE=1 SV=2	C5	1	0.000355148	72.042	2	IEEQAAK(1)YK	1.0541	0.984	0.986	1.542	0.8	0.846	0.826	1.18788	1.06122	1.18574	0.839978	0.865881	0.859302	0.828	0.929	1.3	0.952	0.977	0.961	1.058	0.796242
P06684	244	K	Complement C5 OS=Mus musculus OX=10090 GN=C5 PE=1 SV=2	C5	1	0.000115155	108.93	2	NFK(1)NFEITVK	1.9041	1.026	1.041	0.89	0.997	1.022	1.025	1.18788	1.06122	1.18574	0.839978	0.865881	0.859302	0.864	0.981	0.751	1.187	1.18	1.193	0.729	0.0140753
P06684	1095	K	Complement C5 OS=Mus musculus OX=10090 GN=C5 PE=1 SV=2	C5	1	0.00015285	102.46	2	VLGQVAK(1)YVK	1.646	1.146	0.909	1.11	1.075	0.718	1.053	1.18788	1.06122	1.18574	0.839978	0.865881	0.859302	0.965	0.857	0.936	1.28	0.829	1.225	0.827	0.292246
P06728	255	K	Apolipoprotein A-IV OS=Mus musculus OX=10090 GN=Apoa4 PE=1 SV=3	Apoa4	1	4.26289e-05	92.707	2	NAEELQTK(1)VSAK	-0.07632	0.968	0.854	0.519	1.134	1.478	1.059	0.972001	0.947809	1.18308	0.952869	1.03287	0.911364	0.996	0.901	0.439	1.19	1.431	1.162	0.617	0.113428
P06728	259	K	Apolipoprotein A-IV OS=Mus musculus OX=10090 GN=Apoa4 PE=1 SV=3	Apoa4	1	0.000985029	75.474	2	VSAK(1)IDQLQK	-2.5898	1.208		0.528	1.341			0.972001	0.947809	1.18308	0.952869	1.03287	0.911364	1.243		0.446	1.407			0.6
P06800	776	K	Receptor-type tyrosine-protein phosphatase C OS=Mus musculus OX=10090 GN=Ptprc PE=1 SV=4	Ptprc	1	0.00410107	43.168	2	DIVVTINDHK(1)R	0.52646		0.969					1.4484	1.27595	1.61601	0.541528	0.57293	0.545188		0.759
P06800	750	K	Receptor-type tyrosine-protein phosphatase C OS=Mus musculus OX=10090 GN=Ptprc PE=1 SV=4	Ptprc	1	0.00134919	42.941	2	NK(1)CAEYWPSMEEGTR	3.1073	1.043						1.4484	1.27595	1.61601	0.541528	0.57293	0.545188	0.72
P06800	1149	K	Receptor-type tyrosine-protein phosphatase C OS=Mus musculus OX=10090 GN=Ptprc PE=1 SV=4	Ptprc	1	0.00397764	66.664	3	YHK(1)HASILVHCR	2.0091	1.043						1.4484	1.27595	1.61601	0.541528	0.57293	0.545188	0.72
P06801	422	K	NADP-dependent malic enzyme OS=Mus musculus OX=10090 GN=Me1 PE=1 SV=2	Me1	1	0.000339711	113.34	2	AECSAEQCYK(1)VTK	0.70606	0.991	1.028	1.035		0.923	0.992	1.194	1.11039	1.21833	0.801418	0.845948	0.82992	0.83	0.926	0.85		1.091	1.195	0.76	0.015235
P06801	516	K	NADP-dependent malic enzyme OS=Mus musculus OX=10090 GN=Me1 PE=1 SV=2	Me1	1	0.000452243	83.775	2	IAVK(1)IVQDAYK	-0.14029		1.085	0.852			1.005	1.194	1.11039	1.21833	0.801418	0.845948	0.82992		0.977	0.699			1.211	0.692
P06801	523	K	NADP-dependent malic enzyme OS=Mus musculus OX=10090 GN=Me1 PE=1 SV=2	Me1	1	0.0107156	48.785	2	IVQDAYK(1)EK	1.0313	1.043						1.194	1.11039	1.21833	0.801418	0.845948	0.82992	0.874
P06801	60	K	NADP-dependent malic enzyme OS=Mus musculus OX=10090 GN=Me1 PE=1 SV=2	Me1	1	0.044293	51.43	2	IIK(1)NFER	1.5445		1.717	0.224				1.194	1.11039	1.21833	0.801418	0.845948	0.82992		1.546	0.184
P06801	337	K	NADP-dependent malic enzyme OS=Mus musculus OX=10090 GN=Me1 PE=1 SV=2	Me1	1	3.21722e-16	136.94	2	IWLVDSK(1)GLIVK	-0.078718	0.993	0.927	1.135	0.787	1.227	0.921	1.194	1.11039	1.21833	0.801418	0.845948	0.82992	0.832	0.835	0.932	0.982	1.45	1.11	0.734	0.0697119
P06801	412	K	NADP-dependent malic enzyme OS=Mus musculus OX=10090 GN=Me1 PE=1 SV=2	Me1	1	3.08238e-07	88.421	3	PIIFALSNPTSK(1)AECSAEQCYK	4.4149		0.975	1.127		0.616	1.214	1.194	1.11039	1.21833	0.801418	0.845948	0.82992		0.878	0.925		0.728	1.463	0.823	0.735829
P06801	492	K	NADP-dependent malic enzyme OS=Mus musculus OX=10090 GN=Me1 PE=1 SV=2	Me1	1	1.12815e-62	175.43	3	VFLTTAEVISQQVSDK(1)HLQEGR	2.6228	0.289	1.458	1.036	1.194			1.194	1.11039	1.21833	0.801418	0.845948	0.82992	0.242	1.313	0.85	1.49			0.538
P06909	756	K	Complement factor H OS=Mus musculus OX=10090 GN=Cfh PE=1 SV=2	Cfh	0.999945	0.0240221	46.358	2	VLK(1)STGIEAIKPK	3.537			0.978				1.44355	1.16234	1.77172	0.520687	0.60371	0.497989			0.552
P06909	1150	K	Complement factor H OS=Mus musculus OX=10090 GN=Cfh PE=1 SV=2	Cfh	1	0.0289442	42.229	2	YYLLK(1)GK	1.8642	1.043						1.44355	1.16234	1.77172	0.520687	0.60371	0.497989	0.723
P07091	31	K	Protein S100-A4 OS=Mus musculus OX=10090 GN=S100a4 PE=1 SV=1	S100a4	1	0.0183801	69.905	2	LNK(1)TELK	0.85127	1.259	1.146			0.603		1.33244	1.19423	1.62117	0.523664	0.700746	0.627744	0.945	0.96			0.861		1.106
P07309	35	K	Transthyretin OS=Mus musculus OX=10090 GN=Ttr PE=1 SV=1	Ttr	1	2.02223e-05	81.799	2	CPLMVK(1)VLDAVR	3.3092			0.978				0.792855	0.981351	1.25493	0.886111	1.2242	0.860557			0.779
P07309	83	K	Transthyretin OS=Mus musculus OX=10090 GN=Ttr PE=1 SV=1	Ttr	1	1.02994e-06	65.724	3	TAESGELHGLTTDEK(1)FVEGVYR	0.25364		0.944	1.032			0.966	0.792855	0.981351	1.25493	0.886111	1.2242	0.860557		0.962	0.822			1.123	0.794
P07309	96	K	Transthyretin OS=Mus musculus OX=10090 GN=Ttr PE=1 SV=1	Ttr	1	9.33405e-07	103.87	2	VELDTK(1)SYWK	1.9992	0.607	1.026	1.145	1.018	1.267	0.915	0.792855	0.981351	1.25493	0.886111	1.2242	0.860557	0.766	1.045	0.912	1.149	1.035	1.063	0.839	0.126893
P07310	107	K	Creatine kinase M-type OS=Mus musculus OX=10090 GN=Ckm PE=1 SV=1	Ckm	1	0.000281939	84.309	3	HK(1)TDLNHENLK	1.7868					0.989		0.61619	0.923625	0.578646	1.34933	1.20882	1.32339					0.818
P07310	265	K	Creatine kinase M-type OS=Mus musculus OX=10090 GN=Ckm PE=1 SV=1	Ckm	1	0.0253528	58.286	2	IEEIFK(1)K	1.4475					0.989		0.61619	0.923625	0.578646	1.34933	1.20882	1.32339					0.818
P07310	304	K	Creatine kinase M-type OS=Mus musculus OX=10090 GN=Ckm PE=1 SV=1	Ckm	1	0.00652986	74.269	2	LANLSK(1)HPK	0.34144	0.491	0.72		1.176	1.281	1.342	0.61619	0.923625	0.578646	1.34933	1.20882	1.32339	0.797	0.78		0.872	1.06	1.014	0.803	0.0669007
P07356	47	K	Annexin A2 OS=Mus musculus OX=10090 GN=Anxa2 PE=1 SV=2	Anxa2	1	0.000351101	112.7	2	DALNIETAVK(1)TK	3.026	1.525		0.843	1.03	0.786	0.875	1.05683	1.12977	1.04547	1.08547	0.639238	1.04322	1.443		0.806	0.949	1.23	0.839	1.118	0.772963
P07356	204	K	Annexin A2 OS=Mus musculus OX=10090 GN=Anxa2 PE=1 SV=2	Anxa2	1	7.39367e-12	130.31	2	ELYDAGVK(1)R	0.42244	0.94	1.118	0.906	1.192	0.715	1.133	1.05683	1.12977	1.04547	1.08547	0.639238	1.04322	0.889	0.99	0.867	1.098	1.119	1.086	0.831	0.0110272
P07356	152	K	Annexin A2 OS=Mus musculus OX=10090 GN=Anxa2 PE=1 SV=2	Anxa2	1	3.14019e-10	102.55	2	EMYK(1)TDLEK	-0.14751	0.822	1.025	0.839	1.404	0.69	1.23	1.05683	1.12977	1.04547	1.08547	0.639238	1.04322	0.778	0.907	0.803	1.293	1.079	1.179	0.701	0.0071465
P07356	157	K	Annexin A2 OS=Mus musculus OX=10090 GN=Anxa2 PE=1 SV=2	Anxa2	1	1.52774e-05	105.78	2	TDLEK(1)DIISDTSGDFR	4.8954	0.947	0.971	1.069	1.091	0.805	1.118	1.05683	1.12977	1.04547	1.08547	0.639238	1.04322	0.896	0.859	1.023	1.005	1.259	1.072	0.833	0.100452
P07356	313	K	Annexin A2 OS=Mus musculus OX=10090 GN=Anxa2 PE=1 SV=2	Anxa2	1	5.18192e-34	163.09	2	YGK(1)SLYYYIQQDTK	2.6898	1.043	0.983	0.948		0.879	1.122	1.05683	1.12977	1.04547	1.08547	0.639238	1.04322	0.987	0.87	0.907		1.375	1.076	0.752	0.0734388
P07356	324	K	Annexin A2 OS=Mus musculus OX=10090 GN=Anxa2 PE=1 SV=2	Anxa2	1	3.02717e-26	104	2	SLYYYIQQDTK(1)GDYQK	1.0716	0.369	1.128	1.303	0.945		1.227	1.05683	1.12977	1.04547	1.08547	0.639238	1.04322	0.349	0.998	1.246	0.871		1.176	0.844	0.614959
P07356	176	K	Annexin A2 OS=Mus musculus OX=10090 GN=Anxa2 PE=1 SV=2	Anxa2	1	6.31987e-05	89.123	2	LMVALAK(1)GR	-1.3215		0.892	0.897	1.247	0.959	0.977	1.05683	1.12977	1.04547	1.08547	0.639238	1.04322		0.79	0.858	1.149	1.5	0.937	0.689	0.141536
P07356	279	K	Annexin A2 OS=Mus musculus OX=10090 GN=Anxa2 PE=1 SV=2	Anxa2	1	0.00960692	62.88	2	LYDSMK(1)GK	0.8381	1.226		0.861		0.934		1.05683	1.12977	1.04547	1.08547	0.639238	1.04322	1.16		0.824		1.461		0.679
P07356	302	K	Annexin A2 OS=Mus musculus OX=10090 GN=Anxa2 PE=1 SV=2	Anxa2	1	0.00153161	81.163	2	SEVDMLK(1)IR	-1.1802	0.878	1.292	0.731	1.221	0.808	1.069	1.05683	1.12977	1.04547	1.08547	0.639238	1.04322	0.831	1.144	0.699	1.125	1.264	1.025	0.783	0.169686
P07356	227	K	Annexin A2 OS=Mus musculus OX=10090 GN=Anxa2 PE=1 SV=2	Anxa2	1	5.92914e-23	168.69	2	SVCHLQK(1)VFER	8.9807	1.061	0.948	0.936	1.068	0.867	1.128	1.05683	1.12977	1.04547	1.08547	0.639238	1.04322	1.004	0.839	0.895	0.984	1.356	1.081	0.8	0.117498
P07356	245	K	Annexin A2 OS=Mus musculus OX=10090 GN=Anxa2 PE=1 SV=2	Anxa2	1	2.039e-07	147.19	2	SYSPYDMLESIK(1)K	2.813	1.519	0.875	0.604	1.146	0.758	1.139	1.05683	1.12977	1.04547	1.08547	0.639238	1.04322	1.437	0.774	0.578	1.056	1.186	1.092	0.837	0.405212
P07356	148	K	Annexin A2 OS=Mus musculus OX=10090 GN=Anxa2 PE=1 SV=2	Anxa2	1	0.0112122	51.864	2	VYK(1)EMYK	1.2342				1.166		0.863	1.05683	1.12977	1.04547	1.08547	0.639238	1.04322				1.074		0.827
P07356	233	K	Annexin A2 OS=Mus musculus OX=10090 GN=Anxa2 PE=1 SV=2	Anxa2	1	2.62147e-07	115.35	2	YK(1)SYSPYDMLESIK	3.9973	0.893	1.048	0.917	1.227	0.692	1.228	1.05683	1.12977	1.04547	1.08547	0.639238	1.04322	0.845	0.928	0.877	1.13	1.083	1.177	0.782	0.00246401
P07724	588	K	Serum albumin OS=Mus musculus OX=10090 GN=Alb PE=1 SV=3	Alb	1	1.34342e-07	82.747	2	AADK(1)DTCFSTEGPNLVTR	-0.38819			1.517			0.447	0.932624	1.02558	1.28188	0.868233	1.04389	0.847792			1.183			0.527	2.245
P07724	286	K	Serum albumin OS=Mus musculus OX=10090 GN=Alb PE=1 SV=3	Alb	1	5.32126e-60	168.78	2	AELAK(1)YMCENQATISSK	0.66253	1.064	1.281	1.526	0.654	0.683	0.768	0.932624	1.02558	1.28188	0.868233	1.04389	0.847792	1.141	1.249	1.19	0.753	0.654	0.906	1.548	0.0104557
P07724	543	K	Serum albumin OS=Mus musculus OX=10090 GN=Alb PE=1 SV=3	Alb	1	1.00925e-11	89.359	3	AETFTFHSDICTLPEK(1)EK	-0.73003	1.08	0.908	1.417		0.931	0.635	0.932624	1.02558	1.28188	0.868233	1.04389	0.847792	1.158	0.885	1.105		0.892	0.749	1.279	0.147683
P07724	409	K	Serum albumin OS=Mus musculus OX=10090 GN=Alb PE=1 SV=3	Alb	1	1.15435e-38	127.08	3	CCAEANPPACYGTVLAEFQPLVEEPK(1)NLVK	8.0382			1.653		0.916	0.382	0.932624	1.02558	1.28188	0.868233	1.04389	0.847792			1.29		0.877	0.451	1.943
P07724	413	K	Serum albumin OS=Mus musculus OX=10090 GN=Alb PE=1 SV=3	Alb	1	1.30944e-117	248.5	2	NLVK(1)TNCDLYEK	4.8796	0.905	1.088	1.242	0.895	1.038	0.817	0.932624	1.02558	1.28188	0.868233	1.04389	0.847792	0.97	1.061	0.969	1.031	0.994	0.964	1.004	0.934344
P07724	229	K	Serum albumin OS=Mus musculus OX=10090 GN=Alb PE=1 SV=3	Alb	1	2.83226e-82	224.68	2	CSSMQK(1)FGER	-0.72037	0.814	1.019	1.22	0.926	1.201	0.803	0.932624	1.02558	1.28188	0.868233	1.04389	0.847792	0.873	0.994	0.952	1.067	1.151	0.947	0.891	0.170933
P07724	65	K	Serum albumin OS=Mus musculus OX=10090 GN=Alb PE=1 SV=3	Alb	1	3.08147e-06	70.552	3	CSYDEHAK(1)LVQEVTDFAK	-0.038803		0.751	1.199				0.932624	1.02558	1.28188	0.868233	1.04389	0.847792		0.732	0.935
P07724	75	K	Serum albumin OS=Mus musculus OX=10090 GN=Alb PE=1 SV=3	Alb	1	6.01351e-234	340.06	3	LVQEVTDFAK(1)TCVADESAANCDK	4.0662	0.908	0.883	1.197	0.855	1.155	0.991	0.932624	1.02558	1.28188	0.868233	1.04389	0.847792	0.974	0.861	0.934	0.985	1.106	1.169	0.849	0.0594754
P07724	28	K	Serum albumin OS=Mus musculus OX=10090 GN=Alb PE=1 SV=3	Alb	1	1.52586e-31	175.07	3	EAHK(1)SEIAHR	2.5506	0.728	1.001		1.046	1.156	1.079	0.932624	1.02558	1.28188	0.868233	1.04389	0.847792	0.781	0.976		1.205	1.107	1.273	0.735	0.0501687
P07724	527	K	Serum albumin OS=Mus musculus OX=10090 GN=Alb PE=1 SV=3	Alb	1	3.27199e-16	111.75	3	EFK(1)AETFTFHSDICTLPEK	0.021077	0.924	0.92	1.44	0.613	1.174	0.907	0.932624	1.02558	1.28188	0.868233	1.04389	0.847792	0.991	0.897	1.123	0.706	1.125	1.07	1.038	0.756169
P07724	117	K	Serum albumin OS=Mus musculus OX=10090 GN=Alb PE=1 SV=3	Alb	1	1.71036e-60	126.42	3	ENYGELADCCTK(1)QEPERNECFLQHK	2.0851	0.872	1.408	1.774	0.52	0.85	0.531	0.932624	1.02558	1.28188	0.868233	1.04389	0.847792	0.935	1.373	1.384	0.599	0.814	0.626	1.811	0.021822
P07724	205	K	Serum albumin OS=Mus musculus OX=10090 GN=Alb PE=1 SV=3	Alb	1	0.0145439	47.361	2	ESCLTPK(1)LDGVK	0.54252					0.989		0.932624	1.02558	1.28188	0.868233	1.04389	0.847792					0.947
P07724	210	K	Serum albumin OS=Mus musculus OX=10090 GN=Alb PE=1 SV=3	Alb	1	0.0473997	45.489	2	LDGVK(1)EK	1.1687	1.054	0.959					0.932624	1.02558	1.28188	0.868233	1.04389	0.847792	1.13	0.935
P07724	57	K	Serum albumin OS=Mus musculus OX=10090 GN=Alb PE=1 SV=3	Alb	1	4.42513e-11	70.552	3	GLVLIAFSQYLQK(1)CSYDEHAK	4.6711			0.978				0.932624	1.02558	1.28188	0.868233	1.04389	0.847792			0.763
P07724	558	K	Serum albumin OS=Mus musculus OX=10090 GN=Alb PE=1 SV=3	Alb	1	5.12063e-70	198.33	3	QTALAELVK(1)HK	2.1595	0.615	1.118	1.234	0.893	1.14	0.972	0.932624	1.02558	1.28188	0.868233	1.04389	0.847792	0.659	1.09	0.963	1.029	1.092	1.147	0.83	0.250768
P07724	376	K	Serum albumin OS=Mus musculus OX=10090 GN=Alb PE=1 SV=3	Alb	1	4.73939e-20	120.33	2	K(1)YEATLEK	3.149	0.803	1.03	1.22	0.906	1.112	0.911	0.932624	1.02558	1.28188	0.868233	1.04389	0.847792	0.861	1.004	0.952	1.043	1.065	1.075	0.885	0.0539958
P07724	264	K	Serum albumin OS=Mus musculus OX=10090 GN=Alb PE=1 SV=3	Alb	1	7.45143e-16	187.23	2	LATDLTK(1)VNK	1.4201	0.935	1.036	1.267	0.855	1.038	0.855	0.932624	1.02558	1.28188	0.868233	1.04389	0.847792	1.003	1.01	0.988	0.985	0.994	1.009	1.004	0.672983
P07724	305	K	Serum albumin OS=Mus musculus OX=10090 GN=Alb PE=1 SV=3	Alb	1	5.81266e-69	232.46	2	LQTCCDK(1)PLLK	0.8498	0.886	1.021	1.248	0.919	1.084	0.828	0.932624	1.02558	1.28188	0.868233	1.04389	0.847792	0.95	0.996	0.974	1.058	1.038	0.977	0.95	0.140422
P07724	309	K	Serum albumin OS=Mus musculus OX=10090 GN=Alb PE=1 SV=3	Alb	1	3.84948e-15	154.66	3	LQTCCDKPLLK(1)K	2.9704	0.837	1.032	1.37	0.838	1.241	0.661	0.932624	1.02558	1.28188	0.868233	1.04389	0.847792	0.897	1.006	1.069	0.965	1.189	0.78	1.013	0.859167
P07724	88	K	Serum albumin OS=Mus musculus OX=10090 GN=Alb PE=1 SV=3	Alb	1	6.09267e-77	162.78	3	TCVADESAANCDK(1)SLHTLFGDK	-0.064031	0.869	1.172	1.466	0.731	0.979	0.755	0.932624	1.02558	1.28188	0.868233	1.04389	0.847792	0.932	1.143	1.144	0.842	0.938	0.891	1.205	0.0710667
P07724	223	K	Serum albumin OS=Mus musculus OX=10090 GN=Alb PE=1 SV=3	Alb	1	0.0018419	72.042	2	MK(1)CSSMQK	1.0877	1.022		1.417			0.569	0.932624	1.02558	1.28188	0.868233	1.04389	0.847792	1.096		1.105			0.671	1.64
P07724	524	K	Serum albumin OS=Mus musculus OX=10090 GN=Alb PE=1 SV=3	Alb	1	3.55341e-39	168.69	3	RPCFSALTVDETYVPK(1)EFK	-0.76735	0.778	1.063	1.412	0.817	1.089	0.815	0.932624	1.02558	1.28188	0.868233	1.04389	0.847792	0.834	1.036	1.102	0.941	1.043	0.961	1.009	0.973758
P07724	97	K	Serum albumin OS=Mus musculus OX=10090 GN=Alb PE=1 SV=3	Alb	1	3.10596e-27	167.59	3	SLHTLFGDK(1)LCAIPNLR	-3.8325	0.839	1.161	1.75	0.593	0.855	0.764	0.932624	1.02558	1.28188	0.868233	1.04389	0.847792	0.9	1.132	1.365	0.683	0.819	0.901	1.414	0.0803671
P07724	499	K	Serum albumin OS=Mus musculus OX=10090 GN=Alb PE=1 SV=3	Alb	1	1.51694e-10	109.16	3	TPVSEHVTK(1)CCSGSLVER	0.64663	1.053	1.136	1.408	0.703	0.961	0.722	0.932624	1.02558	1.28188	0.868233	1.04389	0.847792	1.129	1.108	1.098	0.81	0.921	0.852	1.291	0.00255814
P07724	460	K	Serum albumin OS=Mus musculus OX=10090 GN=Alb PE=1 SV=3	Alb	1	3.41291e-18	128.46	2	VGTK(1)CCTLPEDQR	1.8181	1.112	1.051	1.567	0.716	0.875	0.664	0.932624	1.02558	1.28188	0.868233	1.04389	0.847792	1.192	1.025	1.222	0.825	0.838	0.783	1.406	0.00448569
P07759	155	K	Serine protease inhibitor A3K OS=Mus musculus OX=10090 GN=Serpina3k PE=1 SV=2	Serpina3k	1	5.09675e-07	86.729	2	DLQILAEFHEK(1)TR	3.019	0.771	1.474	1.092	0.652	0.969	1.006	0.94512	1.19017	1.15447	0.924406	0.880532	0.905297	0.816	1.238	0.946	0.705	1.1	1.111	1.029	0.866883
P07759	93	K	Serine protease inhibitor A3K OS=Mus musculus OX=10090 GN=Serpina3k PE=1 SV=2	Serpina3k	1	0.0271862	56.938	2	GK(1)TMEEILEGLK	4.0802					0.989		0.94512	1.19017	1.15447	0.924406	0.880532	0.905297					1.123
P07901	112	K	Heat shock protein HSP 90-alpha OS=Mus musculus OX=10090 GN=Hsp90aa1 PE=1 SV=4	Hsp90aa1	1	1.40401e-59	198.1	2	ADLINNLGTIAK(1)SGTK	3.3802	0.874	0.888	0.885	1.183	1.007	1.168	0.943936	0.974561	1.06545	1.08146	0.87377	1.06082	0.926	0.911	0.831	1.094	1.152	1.101	0.797	0.00369005
P07901	540	K	Heat shock protein HSP 90-alpha OS=Mus musculus OX=10090 GN=Hsp90aa1 PE=1 SV=4	Hsp90aa1	1	6.46391e-05	105.94	2	EFEGK(1)TLVSVTK	-1.2352	0.335	0.874			1.347	1.407	0.943936	0.974561	1.06545	1.08146	0.87377	1.06082	0.355	0.897			1.542	1.326	0.437	0.18624
P07901	559	K	Heat shock protein HSP 90-alpha OS=Mus musculus OX=10090 GN=Hsp90aa1 PE=1 SV=4	Hsp90aa1	1	0.00226029	86.838	2	EGLELPEDEEEK(1)K	1.5939		0.912		1.091			0.943936	0.974561	1.06545	1.08146	0.87377	1.06082		0.936		1.009			0.928
P07901	284	K	Heat shock protein HSP 90-alpha OS=Mus musculus OX=10090 GN=Hsp90aa1 PE=1 SV=4	Hsp90aa1	1	1.22202e-82	208.03	2	EK(1)YIDQEELNK	4.024	0.769	0.86	0.819	1.406	1.078	1.078	0.943936	0.974561	1.06545	1.08146	0.87377	1.06082	0.815	0.882	0.769	1.3	1.234	1.016	0.695	0.0131946
P07901	293	K	Heat shock protein HSP 90-alpha OS=Mus musculus OX=10090 GN=Hsp90aa1 PE=1 SV=4	Hsp90aa1	1	0.00409443	76.255	2	YIDQEELNK(1)TK	-0.88206	1.043						0.943936	0.974561	1.06545	1.08146	0.87377	1.06082	1.105
P07901	84	K	Heat shock protein HSP 90-alpha OS=Mus musculus OX=10090 GN=Hsp90aa1 PE=1 SV=4	Hsp90aa1	1	0.00144129	41.317	2	ELHINLIPSK(1)QDR	4.3183						0.995	0.943936	0.974561	1.06545	1.08146	0.87377	1.06082						0.938
P07901	58	K	Heat shock protein HSP 90-alpha OS=Mus musculus OX=10090 GN=Hsp90aa1 PE=1 SV=4	Hsp90aa1	1	0.0200075	49.097	2	ELISNSSDALDK(1)IR	4.692				1.03			0.943936	0.974561	1.06545	1.08146	0.87377	1.06082				0.952
P07901	408	K	Heat shock protein HSP 90-alpha OS=Mus musculus OX=10090 GN=Hsp90aa1 PE=1 SV=4	Hsp90aa1	1	3.41052e-08	124.81	2	EMLQQSK(1)ILK	-0.73138	1.015	0.872	0.899	1.157	1.063	1.004	0.943936	0.974561	1.06545	1.08146	0.87377	1.06082	1.075	0.895	0.844	1.07	1.217	0.946	0.87	0.24851
P07901	490	K	Heat shock protein HSP 90-alpha OS=Mus musculus OX=10090 GN=Hsp90aa1 PE=1 SV=4	Hsp90aa1	1	0.000164822	82.437	2	ENQK(1)HIYFITGETK	1.9009	0.805	0.961	0.858	1.25	0.908	1.221	0.943936	0.974561	1.06545	1.08146	0.87377	1.06082	0.853	0.986	0.805	1.156	1.039	1.151	0.79	0.0268913
P07901	500	K	Heat shock protein HSP 90-alpha OS=Mus musculus OX=10090 GN=Hsp90aa1 PE=1 SV=4	Hsp90aa1	1	4.3251e-11	72.075	3	HIYFITGETK(1)DQVANSAFVER	2.351		0.969					0.943936	0.974561	1.06545	1.08146	0.87377	1.06082		0.994
P07901	444	K	Heat shock protein HSP 90-alpha OS=Mus musculus OX=10090 GN=Hsp90aa1 PE=1 SV=4	Hsp90aa1	1	4.15396e-05	83.438	2	FYEQFSK(1)NIK	1.4531	0.919	0.941	0.925	1.009	1.209		0.943936	0.974561	1.06545	1.08146	0.87377	1.06082	0.974	0.966	0.868	0.933	1.384		0.808	0.295638
P07901	185	K	Heat shock protein HSP 90-alpha OS=Mus musculus OX=10090 GN=Hsp90aa1 PE=1 SV=4	Hsp90aa1	1	1.1681e-05	102.55	2	GTK(1)VILHLK	0.28758	0.756	0.98	0.993	1.138	0.982	1.145	0.943936	0.974561	1.06545	1.08146	0.87377	1.06082	0.801	1.006	0.932	1.052	1.124	1.079	0.841	0.0643164
P07901	191	K	Heat shock protein HSP 90-alpha OS=Mus musculus OX=10090 GN=Hsp90aa1 PE=1 SV=4	Hsp90aa1	1	2.32236e-07	135.21	3	VILHLK(1)EDQTEYLEER	0.5301				0.983	0.837	1.193	0.943936	0.974561	1.06545	1.08146	0.87377	1.06082				0.909	0.958	1.125
P07901	577	K	Heat shock protein HSP 90-alpha OS=Mus musculus OX=10090 GN=Hsp90aa1 PE=1 SV=4	Hsp90aa1	1	0.0284234	58.916	2	IMK(1)DILEK	0.7929				1.03			0.943936	0.974561	1.06545	1.08146	0.87377	1.06082				0.952
P07901	437	K	Heat shock protein HSP 90-alpha OS=Mus musculus OX=10090 GN=Hsp90aa1 PE=1 SV=4	Hsp90aa1	1	0.00501675	60.892	2	K(1)FYEQFSK	-0.78578		1.089		0.655	1.228		0.943936	0.974561	1.06545	1.08146	0.87377	1.06082		1.117		0.606	1.405		1.111
P07901	514	K	Heat shock protein HSP 90-alpha OS=Mus musculus OX=10090 GN=Hsp90aa1 PE=1 SV=4	Hsp90aa1	1	4.43216e-33	94.865	3	K(1)HGLEVIYMIEPIDEYCVQQLK	-1.2988		0.932	1.296	0.776	0.392	1.555	0.943936	0.974561	1.06545	1.08146	0.87377	1.06082		0.956	1.216	0.718	0.449	1.466	1.237	0.524841
P07901	633	K	Heat shock protein HSP 90-alpha OS=Mus musculus OX=10090 GN=Hsp90aa1 PE=1 SV=4	Hsp90aa1	1	4.14433e-06	91.457	3	K(1)HLEINPDHSIIETLR	-2.1979	0.745	1.011	0.852	1.196	0.99	1.204	0.943936	0.974561	1.06545	1.08146	0.87377	1.06082	0.789	1.037	0.8	1.106	1.133	1.135	0.778	0.0442319
P07901	209	K	Heat shock protein HSP 90-alpha OS=Mus musculus OX=10090 GN=Hsp90aa1 PE=1 SV=4	Hsp90aa1	1	2.90936e-06	77.431	3	K(1)HSQFIGYPITLFVEK	-3.3403	0.785	0.914	0.956	1.129	0.897	1.317	0.943936	0.974561	1.06545	1.08146	0.87377	1.06082	0.832	0.938	0.897	1.044	1.027	1.241	0.805	0.0375998
P07901	363	K	Heat shock protein HSP 90-alpha OS=Mus musculus OX=10090 GN=Hsp90aa1 PE=1 SV=4	Hsp90aa1	1	0.00013817	93.561	2	NNIK(1)LYVR	-0.30065	0.564	0.958	0.731	1.311	1.146	1.284	0.943936	0.974561	1.06545	1.08146	0.87377	1.06082	0.597	0.983	0.686	1.212	1.312	1.21	0.607	0.0259612
P07901	568	K	Heat shock protein HSP 90-alpha OS=Mus musculus OX=10090 GN=Hsp90aa1 PE=1 SV=4	Hsp90aa1	1	0.000541441	83.623	2	TK(1)FENLCK	-0.0020086	0.268			1.319	1.114	1.329	0.943936	0.974561	1.06545	1.08146	0.87377	1.06082	0.284			1.22	1.275	1.253	0.227
P07901	295	K	Heat shock protein HSP 90-alpha OS=Mus musculus OX=10090 GN=Hsp90aa1 PE=1 SV=4	Hsp90aa1	1	0.0212026	56.378	2	TK(1)PIWTR	1.1177			0.987	1.021			0.943936	0.974561	1.06545	1.08146	0.87377	1.06082			0.926	0.944			0.981
P07901	69	K	Heat shock protein HSP 90-alpha OS=Mus musculus OX=10090 GN=Hsp90aa1 PE=1 SV=4	Hsp90aa1	1	2.32477e-17	123.92	2	YESLTDPSK(1)LDSGK	1.0084	0.747	0.972	0.88	1.173	1.14	1.085	0.943936	0.974561	1.06545	1.08146	0.87377	1.06082	0.791	0.997	0.826	1.085	1.305	1.023	0.766	0.0594941
P08003	630	K	Protein disulfide-isomerase A4 OS=Mus musculus OX=10090 GN=Pdia4 PE=1 SV=3	Pdia4	1	0.0272776	44.57	2	FIDEHATK(1)R	0.42348			0.978				1.27735	1.1195	1.40062	0.792177	0.654137	0.756222			0.698
P08003	384	K	Protein disulfide-isomerase A4 OS=Mus musculus OX=10090 GN=Pdia4 PE=1 SV=3	Pdia4	1	8.83707e-05	74.524	3	DYVVK(1)HALPLVGHR	-0.49199	1.039	1.216	1.298	0.792	0.802	0.838	1.27735	1.1195	1.40062	0.792177	0.654137	0.756222	0.813	1.086	0.927	1	1.226	1.108	0.848	0.174124
P08003	328	K	Protein disulfide-isomerase A4 OS=Mus musculus OX=10090 GN=Pdia4 PE=1 SV=3	Pdia4	1	0.000725161	70.552	3	EDYK(1)FHHTFSPEIAK	-0.41937	1.033	1.298		0.69			1.27735	1.1195	1.40062	0.792177	0.654137	0.756222	0.809	1.159		0.871			1.13
P08003	339	K	Protein disulfide-isomerase A4 OS=Mus musculus OX=10090 GN=Pdia4 PE=1 SV=3	Pdia4	1	0.000405902	71.066	3	FHHTFSPEIAK(1)FLK	-2.2188	1.274	1.408	0.517	1.07	0.885	0.859	1.27735	1.1195	1.40062	0.792177	0.654137	0.756222	0.997	1.258	0.369	1.351	1.353	1.136	0.683	0.258881
P08003	249	K	Protein disulfide-isomerase A4 OS=Mus musculus OX=10090 GN=Pdia4 PE=1 SV=3	Pdia4	1	0.0079724	46.068	2	FDVSGYPTLK(1)IFR	3.8724			0.978				1.27735	1.1195	1.40062	0.792177	0.654137	0.756222			0.698
P08003	359	K	Protein disulfide-isomerase A4 OS=Mus musculus OX=10090 GN=Pdia4 PE=1 SV=3	Pdia4	1	0.0128861	60.892	2	FQSK(1)YEPR	-3.3019	1.219	0.823	1.435		0.753	0.751	1.27735	1.1195	1.40062	0.792177	0.654137	0.756222	0.954	0.735	1.025		1.151	0.993	0.844	0.300096
P08003	355	K	Protein disulfide-isomerase A4 OS=Mus musculus OX=10090 GN=Pdia4 PE=1 SV=3	Pdia4	1	0.000994794	66.664	2	LVLTHPEK(1)FQSK	1.7433	1.198		1.316	0.758	0.762		1.27735	1.1195	1.40062	0.792177	0.654137	0.756222	0.938		0.94	0.957	1.165		0.885	0.355197
P08003	430	K	Protein disulfide-isomerase A4 OS=Mus musculus OX=10090 GN=Pdia4 PE=1 SV=3	Pdia4	1	0.00204004	93.467	2	NK(1)VLEVAK	0.55054	1.223	1.221	1.399	0.799	0.606	0.745	1.27735	1.1195	1.40062	0.792177	0.654137	0.756222	0.957	1.091	0.999	1.009	0.926	0.985	1.043	0.418192
P08003	238	K	Protein disulfide-isomerase A4 OS=Mus musculus OX=10090 GN=Pdia4 PE=1 SV=3	Pdia4	1	3.74602e-16	143.22	2	VDATEQTDLAK(1)R	1.0983	0.9	1.07	1.241	0.788			1.27735	1.1195	1.40062	0.792177	0.654137	0.756222	0.705	0.956	0.886	0.995			0.853
P08003	526	K	Protein disulfide-isomerase A4 OS=Mus musculus OX=10090 GN=Pdia4 PE=1 SV=3	Pdia4	1	2.00095e-05	79.235	2	VVVGK(1)TFDAIVMDPK	6.4742	0.804	0.955	1.376		0.829		1.27735	1.1195	1.40062	0.792177	0.654137	0.756222	0.629	0.853	0.982		1.267		0.648
P08030	51	K	Adenine phosphoribosyltransferase OS=Mus musculus OX=10090 GN=Aprt PE=1 SV=2	Aprt	1	0.00157701	61.577	3	LLASHLK(1)STHSGK	3.0219	1.108					0.933	1.15889	0.959746	1.26448	0.786737	0.903045	0.927102	0.956					1.006	0.95
P08071	655	K	Lactotransferrin OS=Mus musculus OX=10090 GN=Ltf PE=1 SV=4	Ltf	1	2.45447e-08	103.23	2	TK(1)NLLFNDNTECLAK	0.23682	1.269	1.408	1.875		0.139	0.274	1.30662	1.6286	1.85844	0.397297	0.405881	0.403156	0.971	0.865	1.009		0.342	0.68	1.856	0.0829851
P08071	173	K	Lactotransferrin OS=Mus musculus OX=10090 GN=Ltf PE=1 SV=4	Ltf	1	9.3732e-11	129.69	2	FFSK(1)SCVPGAQK	-0.2069	1.35	1.577	1.764	0.491	0.346	0.447	1.30662	1.6286	1.85844	0.397297	0.405881	0.403156	1.033	0.968	0.949	1.236	0.852	1.109	0.923	0.574736
P08071	239	K	Lactotransferrin OS=Mus musculus OX=10090 GN=Ltf PE=1 SV=4	Ltf	1	3.94083e-08	102.03	2	GSTVFEELPNK(1)AER	5.6192	0.918	0.88	1.185				1.30662	1.6286	1.85844	0.397297	0.405881	0.403156	0.703	0.54	0.638
P08071	144	K	Lactotransferrin OS=Mus musculus OX=10090 GN=Ltf PE=1 SV=4	Ltf	1	0.013937	43.613	2	SAGWK(1)IPIGTLR	-0.80434	0.964	1.042					1.30662	1.6286	1.85844	0.397297	0.405881	0.403156	0.738	0.64
P08071	677	K	Lactotransferrin OS=Mus musculus OX=10090 GN=Ltf PE=1 SV=4	Ltf	1	0.029414	52.591	2	TTSEK(1)YLGK	-1.7219	0.785		1.22				1.30662	1.6286	1.85844	0.397297	0.405881	0.403156	0.601		0.656
P08071	681	K	Lactotransferrin OS=Mus musculus OX=10090 GN=Ltf PE=1 SV=4	Ltf	1	0.000794419	56.938	2	YLGK(1)EYVIATER	4.2335	0.551	0.649	1.763				1.30662	1.6286	1.85844	0.397297	0.405881	0.403156	0.422	0.399	0.949
P08071	373	K	Lactotransferrin OS=Mus musculus OX=10090 GN=Ltf PE=1 SV=4	Ltf	1	0.0112886	64.906	2	VTWCAVGSEEK(1)R	1.4102	0.989	1.019					1.30662	1.6286	1.85844	0.397297	0.405881	0.403156	0.757	0.626
P08074	33	K	Carbonyl reductase [NADPH] 2 OS=Mus musculus OX=10090 GN=Cbr2 PE=1 SV=1	Cbr2	1	1.00017e-24	126.32	3	DTVK(1)ALHASGAK(1)VVAVTR	-1.477	0.861	0.952	0.69	1.195	1.259	1.049	0.736635	0.890188	0.7029	1.28986	1.1375	1.24292	1.169	1.069	0.982	0.926	1.107	0.844	1.119	0.28368
P08074	17	K	Carbonyl reductase [NADPH] 2 OS=Mus musculus OX=10090 GN=Cbr2 PE=1 SV=1	Cbr2	1	3.42961e-16	141.29	2	ALVTGAGK(1)GIGR	2.045	0.901	0.918	0.725	1.187	1.145	1.133	0.736635	0.890188	0.7029	1.28986	1.1375	1.24292	1.223	1.031	1.031	0.92	1.007	0.912	1.157	0.0921629
P08074	171	K	Carbonyl reductase [NADPH] 2 OS=Mus musculus OX=10090 GN=Cbr2 PE=1 SV=1	Cbr2	1	2.19261e-08	120.65	2	AMAMELGPHK(1)IR	-2.0616	0.826	0.815	0.576	1.319	1.464	1.012	0.736635	0.890188	0.7029	1.28986	1.1375	1.24292	1.121	0.916	0.819	1.023	1.287	0.814	0.914	0.642088
P08074	25	K	Carbonyl reductase [NADPH] 2 OS=Mus musculus OX=10090 GN=Cbr2 PE=1 SV=1	Cbr2	1	5.83783e-10	128.57	3	DTVK(1)ALHASGAK(1)VVAVTR	-1.477	0.785	0.964	0.668	1.226	1.173	1.187	0.736635	0.890188	0.7029	1.28986	1.1375	1.24292	1.066	1.083	0.95	0.95	1.031	0.955	1.056	0.340122
P08074	161	K	Carbonyl reductase [NADPH] 2 OS=Mus musculus OX=10090 GN=Cbr2 PE=1 SV=1	Cbr2	1	1.73017e-65	188.19	3	GAMTMLTK(1)AMAMELGPHK	-1.7517	0.564	0.62	0.762	0.978	1.595	1.471	0.736635	0.890188	0.7029	1.28986	1.1375	1.24292	0.766	0.696	1.084	0.758	1.402	1.184	0.761	0.317935
P08074	2	K	Carbonyl reductase [NADPH] 2 OS=Mus musculus OX=10090 GN=Cbr2 PE=1 SV=1	Cbr2	1	7.74146e-07	154.35	2	MK(1)LNFSGLR	-1.7832	0.883	0.93	0.738	1.195	1.172	1.09	0.736635	0.890188	0.7029	1.28986	1.1375	1.24292	1.199	1.045	1.05	0.926	1.03	0.877	1.163	0.0817697
P08074	188	K	Carbonyl reductase [NADPH] 2 OS=Mus musculus OX=10090 GN=Cbr2 PE=1 SV=1	Cbr2	1	2.56889e-18	148.57	2	VNSVNPTVVLTDMGK(1)K	2.3356		0.764	0.578	1.29	1.178	1.172	0.736635	0.890188	0.7029	1.28986	1.1375	1.24292		0.858	0.822	1	1.036	0.943	0.846	0.0232256
P08101	204	K	Low affinity immunoglobulin gamma Fc region receptor II OS=Mus musculus OX=10090 GN=Fcgr2 PE=1 SV=2	Fcgr2	1	0.00112552	71.219	2	PVTITVQGPK(1)SSR	0.30631	1.043						1.96447	0.735176	1.06346			0.236888	0.531
P08113	682	K	Endoplasmin OS=Mus musculus OX=10090 GN=Hsp90b1 PE=1 SV=2	Hsp90b1	1	0.00345423	97.175	2	DISTNYYASQK(1)K	0.27751	0.828	1.113	1.439			0.584	1.20816	1.09757	1.2108	0.862366	0.771279	0.849837	0.685	1.014	1.188			0.687	1.401
P08113	683	K	Endoplasmin OS=Mus musculus OX=10090 GN=Hsp90b1 PE=1 SV=2	Hsp90b1	1	0.0367423	44.82	2	K(1)TFEINPR	-1.078		0.969					1.20816	1.09757	1.2108	0.862366	0.771279	0.849837		0.883
P08113	161	K	Endoplasmin OS=Mus musculus OX=10090 GN=Hsp90b1 PE=1 SV=2	Hsp90b1	1	3.01062e-05	108.2	2	EELVK(1)NLGTIAK	-0.3046		1.106			0.85		1.20816	1.09757	1.2108	0.862366	0.771279	0.849837		1.008			1.102		0.915
P08113	168	K	Endoplasmin OS=Mus musculus OX=10090 GN=Hsp90b1 PE=1 SV=2	Hsp90b1	1	4.06334e-88	192.68	2	NLGTIAK(1)SGTSEFLNK	3.3264	0.83	1.117	1.132	0.895	0.792	1.219	1.20816	1.09757	1.2108	0.862366	0.771279	0.849837	0.687	1.018	0.935	1.038	1.027	1.434	0.755	0.155665
P08113	142	K	Endoplasmin OS=Mus musculus OX=10090 GN=Hsp90b1 PE=1 SV=2	Hsp90b1	1	1.93541e-27	207.06	3	EK(1)NLLHVTDTGVGMTR	1.1507	1.343	1.255	1.043	0.899	0.631	0.836	1.20816	1.09757	1.2108	0.862366	0.771279	0.849837	1.112	1.143	0.861	1.042	0.818	0.984	1.096	0.487413
P08113	75	K	Endoplasmin OS=Mus musculus OX=10090 GN=Hsp90b1 PE=1 SV=2	Hsp90b1	1	8.14063e-11	153.25	2	SEK(1)FAFQAEVNR	0.84898	1.082	0.876	1.206	0.894	0.979	0.964	1.20816	1.09757	1.2108	0.862366	0.771279	0.849837	0.896	0.798	0.996	1.037	1.269	1.134	0.782	0.0465891
P11499	53	K	Heat shock protein HSP 90-beta OS=Mus musculus OX=10090 GN=Hsp90ab1 PE=1 SV=3	Hsp90ab1	1	1.22153e-57	193.34	2	ELISNASDALDK(1)IR	4.5354	1.059	0.888		1.105	0.942	1.037	0.965762	0.927239	1.05918	1.08483	0.901945	1.06105	1.097	0.958		1.019	1.044	0.977	1.014	0.845456
P08113	455	K	Endoplasmin OS=Mus musculus OX=10090 GN=Hsp90b1 PE=1 SV=2	Hsp90b1	1	0.0082039	76.572	2	ETLQQHK(1)LLK	0.17791		0.977	0.97				1.20816	1.09757	1.2108	0.862366	0.771279	0.849837		0.89	0.801
P08113	356	K	Endoplasmin OS=Mus musculus OX=10090 GN=Hsp90b1 PE=1 SV=2	Hsp90b1	1	1.00999e-55	184.27	2	EVEEDEYK(1)AFYK	3.0273	1.049	1.208	1.154	0.879	0.85	0.85	1.20816	1.09757	1.2108	0.862366	0.771279	0.849837	0.868	1.101	0.953	1.019	1.102	1	0.936	0.406275
P08113	404	K	Endoplasmin OS=Mus musculus OX=10090 GN=Hsp90b1 PE=1 SV=2	Hsp90b1	1	0.000693517	85.622	2	GLFDEYGSK(1)K	-0.0025171	1.131	1.176		0.838	0.879		1.20816	1.09757	1.2108	0.862366	0.771279	0.849837	0.936	1.071		0.972	1.14		0.95	0.678645
P08113	479	K	Endoplasmin OS=Mus musculus OX=10090 GN=Hsp90b1 PE=1 SV=2	Hsp90b1	1	5.71495e-05	114.93	2	IADEK(1)YNDTFWK	2.6203	1.091	0.986	0.907	1.036	0.991		1.20816	1.09757	1.2108	0.862366	0.771279	0.849837	0.903	0.898	0.749	1.201	1.285		0.684	0.0192537
P08113	95	K	Endoplasmin OS=Mus musculus OX=10090 GN=Hsp90b1 PE=1 SV=2	Hsp90b1	1	8.72309e-17	154.35	2	LIINSLYK(1)NK	-0.42482	1.07	1.011	1.081	0.982	0.862	0.996	1.20816	1.09757	1.2108	0.862366	0.771279	0.849837	0.886	0.921	0.893	1.139	1.118	1.172	0.787	0.000190533
P08113	97	K	Endoplasmin OS=Mus musculus OX=10090 GN=Hsp90b1 PE=1 SV=2	Hsp90b1	1	9.93358e-18	129.56	2	NK(1)EIFLR	1.0951	1.214	1.036	1.051	0.951	0.78	0.976	1.20816	1.09757	1.2108	0.862366	0.771279	0.849837	1.005	0.944	0.868	1.103	1.011	1.148	0.864	0.0603136
P08113	473	K	Endoplasmin OS=Mus musculus OX=10090 GN=Hsp90b1 PE=1 SV=2	Hsp90b1	1	0.0310786	72.492	2	TLDMIK(1)K	0.17154			1.265	0.729			1.20816	1.09757	1.2108	0.862366	0.771279	0.849837			1.045	0.845			1.237
P08207	23	K	Protein S100-A10 OS=Mus musculus OX=10090 GN=S100a10 PE=1 SV=2	S100a10	1	0.00271862	72.922	2	FAGDK(1)DHLTK	0.95136	0.815	1.198	0.873	1.057		1.059	1.21592	0.926034	0.843016	1.07635	0.921879	1.0168	0.67	1.294	1.036	0.982		1.042	0.988	0.862365
P08207	28	K	Protein S100-A10 OS=Mus musculus OX=10090 GN=S100a10 PE=1 SV=2	S100a10	0.99976	0.000469957	58.338	3	FAGDKDHLTK(1)EDLR	1.5752			0.821	1.097		1.09	1.21592	0.926034	0.843016	1.07635	0.921879	1.0168			0.974	1.019		1.072	0.932
P08207	57	K	Protein S100-A10 OS=Mus musculus OX=10090 GN=S100a10 PE=1 SV=2	S100a10	1	0.000971529	59.645	2	IMK(1)DLDQCR	-0.12139	1.087	1.024		1.213	0.649	1.063	1.21592	0.926034	0.843016	1.07635	0.921879	1.0168	0.894	1.106		1.127	0.704	1.045	1.043	0.799057
P08226	173	K	Apolipoprotein E OS=Mus musculus OX=10090 GN=Apoe PE=1 SV=2	Apoe	1	0.0282938	47.349	2	LAVYK(1)AGAR	1.0786	1.043						0.725861	1.15213	0.890081	1.06784	1.07564	1.08845	1.437
P08228	10	K	Superoxide dismutase [Cu-Zn] OS=Mus musculus OX=10090 GN=Sod1 PE=1 SV=2	Sod1	1	9.49246e-05	47.844	3	AVCVLK(1)GDGPVQGTIHFEQK	0.12336					0.989		0.76998	0.859559	0.7895	1.27029	1.09895	1.21173					0.9
P08228	137	K	Superoxide dismutase [Cu-Zn] OS=Mus musculus OX=10090 GN=Sod1 PE=1 SV=2	Sod1	1	9.72252e-121	281.38	2	GGNEESTK(1)TGNAGSR	0.0956	0.65	0.682	0.77	1.262	1.372	1.268	0.76998	0.859559	0.7895	1.27029	1.09895	1.21173	0.844	0.793	0.975	0.993	1.248	1.046	0.795	0.0684082
P08228	92	K	Superoxide dismutase [Cu-Zn] OS=Mus musculus OX=10090 GN=Sod1 PE=1 SV=2	Sod1	1	7.00416e-08	51.542	3	HVGDLGNVTAGK(1)DGVANVSIEDR	-2.1332						0.995	0.76998	0.859559	0.7895	1.27029	1.09895	1.21173						0.821
P08228	71	K	Superoxide dismutase [Cu-Zn] OS=Mus musculus OX=10090 GN=Sod1 PE=1 SV=2	Sod1	1	0.000328061	94.804	3	K(1)HGGPADEER	3.6362	0.791	0.542	0.441	1.222	1.644	1.376	0.76998	0.859559	0.7895	1.27029	1.09895	1.21173	1.027	0.631	0.559	0.962	1.496	1.136	0.617	0.0904524
P08228	123	K	Superoxide dismutase [Cu-Zn] OS=Mus musculus OX=10090 GN=Sod1 PE=1 SV=2	Sod1	1	0.00239567	61.042	2	TMVVHEK(1)QDDLGK	0.94972				1.312	0.983	0.729	0.76998	0.859559	0.7895	1.27029	1.09895	1.21173				1.033	0.894	0.602
P08249	185	K	Malate dehydrogenase, mitochondrial OS=Mus musculus OX=10090 GN=Mdh2 PE=1 SV=3	Mdh2	1	9.07662e-103	224.75	2	ANTFVAELK(1)GLDPAR	6.1265	1.345	1.065	1.125	0.335	0.933	1.186	0.951262	0.981058	0.93929	1.09278	0.982561	1.05305	1.414	1.086	1.198	0.307	0.95	1.126	1.552	0.238598
P08249	78	K	Malate dehydrogenase, mitochondrial OS=Mus musculus OX=10090 GN=Mdh2 PE=1 SV=3	Mdh2	1	2.03776e-36	189.13	2	ANVK(1)GYLGPEQLPDCLK	2.0187	1.091	0.797	0.995	1.005	1.009	1.114	0.951262	0.981058	0.93929	1.09278	0.982561	1.05305	1.147	0.812	1.059	0.92	1.027	1.058	1.004	0.970246
P08249	328	K	Malate dehydrogenase, mitochondrial OS=Mus musculus OX=10090 GN=Mdh2 PE=1 SV=3	Mdh2	1	0.0237474	68.548	2	ASIK(1)K(1)GEDFVK	0.74599	0.785			1.284			0.951262	0.981058	0.93929	1.09278	0.982561	1.05305	0.825			1.175			0.702
P08249	329	K	Malate dehydrogenase, mitochondrial OS=Mus musculus OX=10090 GN=Mdh2 PE=1 SV=3	Mdh2	1	0.0237474	68.548	2	ASIK(1)K(1)GEDFVK	0.74599	0.785			1.284			0.951262	0.981058	0.93929	1.09278	0.982561	1.05305	0.825			1.175			0.702
P08249	335	K	Malate dehydrogenase, mitochondrial OS=Mus musculus OX=10090 GN=Mdh2 PE=1 SV=3	Mdh2	1	0.000482177	116.13	2	GEDFVK(1)NMK	1.5595		0.887	0.696		1.199	1.156	0.951262	0.981058	0.93929	1.09278	0.982561	1.05305		0.904	0.741		1.22	1.098	0.71	0.0912287
P08249	296	K	Malate dehydrogenase, mitochondrial OS=Mus musculus OX=10090 GN=Mdh2 PE=1 SV=3	Mdh2	1	8.90479e-47	159.44	2	ETECTYFSTPLLLGK(1)K	0.42322	1.588	1.027	1.192	0.479	0.754	0.967	0.951262	0.981058	0.93929	1.09278	0.982561	1.05305	1.669	1.047	1.269	0.438	0.767	0.918	1.877	0.065184
P08249	301	K	Malate dehydrogenase, mitochondrial OS=Mus musculus OX=10090 GN=Mdh2 PE=1 SV=3	Mdh2	1	3.36169e-16	174.8	2	GLEK(1)NLGIGK	1.182	0.951	0.873	0.714	1.195	1.117	1.162	0.951262	0.981058	0.93929	1.09278	0.982561	1.05305	1	0.89	0.76	1.094	1.137	1.103	0.795	0.0426942
P08249	307	K	Malate dehydrogenase, mitochondrial OS=Mus musculus OX=10090 GN=Mdh2 PE=1 SV=3	Mdh2	1	0.000405216	119.43	2	NLGIGK(1)ITPFEEK	1.7597	1.235	0.813	0.565	1.163	1.201	1.051	0.951262	0.981058	0.93929	1.09278	0.982561	1.05305	1.298	0.829	0.602	1.064	1.222	0.998	0.831	0.37227
P08249	239	K	Malate dehydrogenase, mitochondrial OS=Mus musculus OX=10090 GN=Mdh2 PE=1 SV=3	Mdh2	1	2.45488e-11	147.72	2	IQEAGTEVVK(1)AK	3.6579			0.978				0.951262	0.981058	0.93929	1.09278	0.982561	1.05305			1.041
P08249	157	K	Malate dehydrogenase, mitochondrial OS=Mus musculus OX=10090 GN=Mdh2 PE=1 SV=3	Mdh2	1	6.66263e-17	164.53	3	K(1)HGVYNPNK	1.7285	1.129	1.14	1.101	0.96	0.858	0.812	0.951262	0.981058	0.93929	1.09278	0.982561	1.05305	1.187	1.162	1.172	0.878	0.873	0.771	1.396	0.00143769
P08249	324	K	Malate dehydrogenase, mitochondrial OS=Mus musculus OX=10090 GN=Mdh2 PE=1 SV=3	Mdh2	1	0.000518657	84.102	2	MIAEAIPELK(1)ASIK	1.1208		0.741	0.439	1.442	1.175	1.192	0.951262	0.981058	0.93929	1.09278	0.982561	1.05305		0.755	0.467	1.32	1.196	1.132	0.502	0.0320497
P08249	215	K	Malate dehydrogenase, mitochondrial OS=Mus musculus OX=10090 GN=Mdh2 PE=1 SV=3	Mdh2	1	2.7332e-193	279.05	3	TIIPLISQCTPK(1)VDFPQDQLATLTGR	3.7258	0.952	0.841	0.888	0.96	1.12	1.24	0.951262	0.981058	0.93929	1.09278	0.982561	1.05305	1.001	0.857	0.945	0.878	1.14	1.178	0.877	0.29391
P08249	203	K	Malate dehydrogenase, mitochondrial OS=Mus musculus OX=10090 GN=Mdh2 PE=1 SV=3	Mdh2	1	1.86917e-63	141.09	3	VNVPVIGGHAGK(1)TIIPLISQCTPK	-2.3722	0.896	0.936	0.874	0.972	1.244	1.075	0.951262	0.981058	0.93929	1.09278	0.982561	1.05305	0.942	0.954	0.93	0.889	1.266	1.021	0.89	0.361504
P08905	87	K	Lysozyme C-2 OS=Mus musculus OX=10090 GN=Lyz2 PE=1 SV=2	Lyz2	1	0.000944938	85.622	2	YWCNDGK(1)TPR	1.5229	0.673	1.292	0.818	1.096	1.006	1.098	0.881315	1.16093	0.924198	1.00631	1.04157	0.985667	0.764	1.113	0.885	1.089	0.966	1.114	0.872	0.279285
P09055	71	K	Integrin beta-1 OS=Mus musculus OX=10090 GN=Itgb1 PE=1 SV=1	Itgb1	1	0.000645405	78.816	2	CDDLEALK(1)K	0.62063	0.707		0.614	1.39	1.135	1.191	0.873579	0.958434	0.678711	1.16655	1.15351	1.16922	0.809		0.905	1.192	0.984	1.019	0.805	0.0893011
P09055	349	K	Integrin beta-1 OS=Mus musculus OX=10090 GN=Itgb1 PE=1 SV=1	Itgb1	1	0.000410746	91.783	2	ELK(1)NLIPK	-0.20373	0.599	0.824		1.32	0.95	1.326	0.873579	0.958434	0.678711	1.16655	1.15351	1.16922	0.686	0.86		1.132	0.824	1.134	0.75	0.177252
P09055	398	K	Integrin beta-1 OS=Mus musculus OX=10090 GN=Itgb1 PE=1 SV=1	Itgb1	1	0.0192864	42.446	2	LPDGVTINYK(1)SYCK	2.5988						0.995	0.873579	0.958434	0.678711	1.16655	1.15351	1.16922						0.851
P09055	774	K	Integrin beta-1 OS=Mus musculus OX=10090 GN=Itgb1 PE=1 SV=1	Itgb1	1	0.00452393	77.696	2	MNAK(1)WDTGENPIYK	2.5181				1.142	0.881		0.873579	0.958434	0.678711	1.16655	1.15351	1.16922				0.979	0.764
P09055	794	K	Integrin beta-1 OS=Mus musculus OX=10090 GN=Itgb1 PE=1 SV=1	Itgb1	1	0.000353136	93.772	2	SAVTTVVNPK(1)YEGK	4.4677	0.453	0.376		1.948	1.057	1.211	0.873579	0.958434	0.678711	1.16655	1.15351	1.16922	0.519	0.392		1.67	0.916	1.036	0.377	0.0349253
P09103	132	K	Protein disulfide-isomerase OS=Mus musculus OX=10090 GN=P4hb PE=1 SV=2	P4hb	1	4.72859e-07	151.22	2	EADDIVNWLK(1)K	-1.8608		0.942	1.219	0.961	0.857	0.977	1.19492	1.12613	1.26196	0.823829	0.778058	0.815098		0.836	0.966	1.167	1.101	1.199	0.78	0.0282099
P09103	310	K	Protein disulfide-isomerase OS=Mus musculus OX=10090 GN=P4hb PE=1 SV=2	P4hb	1	0.0020921	86.205	2	ILEFFGLK(1)K	-4.4989	1.465	1.191	1.31	0.678	0.698	0.661	1.19492	1.12613	1.26196	0.823829	0.778058	0.815098	1.226	1.058	1.038	0.823	0.897	0.811	1.313	0.011612
P09103	328	K	Protein disulfide-isomerase OS=Mus musculus OX=10090 GN=P4hb PE=1 SV=2	P4hb	0.98553	1.21494e-15	64.21	3	LITLEEEMTK(0.986)YK(0.014)PESDELTAEK	1.2367		1.243				0.714	1.19492	1.12613	1.26196	0.823829	0.778058	0.815098		1.104				0.876	1.26
P09103	330	K	Protein disulfide-isomerase OS=Mus musculus OX=10090 GN=P4hb PE=1 SV=2	P4hb	1	0.00177005	70.195	2	YK(1)PESDELTAEK	1.8459	0.964		1.301	0.997		0.773	1.19492	1.12613	1.26196	0.823829	0.778058	0.815098	0.807		1.031	1.21		0.948	0.852	0.451072
P09103	273	K	Protein disulfide-isomerase OS=Mus musculus OX=10090 GN=P4hb PE=1 SV=2	P4hb	1	0.00142206	54.199	2	SVSDYDGK(1)LSSFK	3.0224	1.666	0.271	1.277	0.841			1.19492	1.12613	1.26196	0.823829	0.778058	0.815098	1.394	0.241	1.012	1.021			0.864
P09103	265	K	Protein disulfide-isomerase OS=Mus musculus OX=10090 GN=P4hb PE=1 SV=2	P4hb	1	0.000164842	91.032	3	THILLFLPK(1)SVSDYDGK	-2.7251		1.231	1.17		0.734	0.788	1.19492	1.12613	1.26196	0.823829	0.778058	0.815098		1.093	0.927		0.943	0.967	1.058	0.591811
P09103	446	K	Protein disulfide-isomerase OS=Mus musculus OX=10090 GN=P4hb PE=1 SV=2	P4hb	1	1.28603e-05	89.359	3	VHSFPTLK(1)FFPASADR	-0.37239	0.285		1.407	1.087	1.13	1.085	1.19492	1.12613	1.26196	0.823829	0.778058	0.815098	0.239		1.115	1.319	1.452	1.331	0.495	0.189337
P09103	387	K	Protein disulfide-isomerase OS=Mus musculus OX=10090 GN=P4hb PE=1 SV=2	P4hb	1	7.94926e-05	77.696	2	VLVGANFEEVAFDEK(1)K	1.1453	0.705	0.778	1.489				1.19492	1.12613	1.26196	0.823829	0.778058	0.815098	0.59	0.691	1.18
P09405	514	K	Nucleolin OS=Mus musculus OX=10090 GN=Ncl PE=1 SV=2	Ncl	1	0.00168323	63.212	2	ATFIK(1)VPQNPHGK	-0.22649		1.007			0.951		1.03134	0.972201	1.13679	0.996955	0.899884	0.962837		1.036			1.057		0.98
P09405	350	K	Nucleolin OS=Mus musculus OX=10090 GN=Ncl PE=1 SV=2	Ncl	1	0.00136395	48.363	2	K(1)FGYVDFESAEDLEK	5.1533					1.287	0.695	1.03134	0.972201	1.13679	0.996955	0.899884	0.962837					1.43	0.722
P09405	429	K	Nucleolin OS=Mus musculus OX=10090 GN=Ncl PE=1 SV=2	Ncl	1	0.00599113	67.881	2	LVSQDGK(1)SK	2.7976	0.948	0.801	1.237				1.03134	0.972201	1.13679	0.996955	0.899884	0.962837	0.919	0.824	1.088
P09405	431	K	Nucleolin OS=Mus musculus OX=10090 GN=Ncl PE=1 SV=2	Ncl	1	0.00108622	70.195	2	SK(1)GIAYIEFK	-0.086579	1.16	0.892				0.962	1.03134	0.972201	1.13679	0.996955	0.899884	0.962837	1.125	0.918				0.999	1.023
P09405	478	K	Nucleolin OS=Mus musculus OX=10090 GN=Ncl PE=1 SV=2	Ncl	1	0.00158486	97.594	2	TGK(1)TSTWSGESK	0.78459	1.049	0.908	1.177	0.978	0.859	1.032	1.03134	0.972201	1.13679	0.996955	0.899884	0.962837	1.017	0.934	1.035	0.981	0.955	1.072	0.993	0.887532
P09405	643	K	Nucleolin OS=Mus musculus OX=10090 GN=Ncl PE=1 SV=2	Ncl	1	0.00283585	83.623	2	VTLDWAK(1)PK	-0.9567		0.816	0.85	1.167	1.143		1.03134	0.972201	1.13679	0.996955	0.899884	0.962837		0.839	0.748	1.171	1.27		0.65	0.0255428
P09411	156	K	Phosphoglycerate kinase 1 OS=Mus musculus OX=10090 GN=Pgk1 PE=1 SV=4	Pgk1	1	2.36394e-20	84.071	3	ASLSK(1)LGDVYVNDAFGTAHR	0.046037			1.002			0.971	1.06804	0.965117	1.13937	0.979306	0.88675	0.961425			0.879			1.01	0.87
P09411	131	K	Phosphoglycerate kinase 1 OS=Mus musculus OX=10090 GN=Pgk1 PE=1 SV=4	Pgk1	1	0.000383776	74.424	2	FHVEEEGK(1)GK	0.87973	0.978	0.845	0.883		1.209	1.06	1.06804	0.965117	1.13937	0.979306	0.88675	0.961425	0.916	0.876	0.775		1.363	1.103	0.694	0.0379669
P09411	353	K	Phosphoglycerate kinase 1 OS=Mus musculus OX=10090 GN=Pgk1 PE=1 SV=4	Pgk1	1	0.00600376	78.864	2	GTK(1)SLMDEVVK	-0.71113	1.019	0.274	0.761	1.59		1.412	1.06804	0.965117	1.13937	0.979306	0.88675	0.961425	0.954	0.284	0.668	1.624		1.469	0.411	0.119892
P09411	323	K	Phosphoglycerate kinase 1 OS=Mus musculus OX=10090 GN=Pgk1 PE=1 SV=4	Pgk1	1	0.000395021	96.311	2	K(1)YAEAVGR	1.9382	0.896	0.94	0.945	1.075	1.059	1.084	1.06804	0.965117	1.13937	0.979306	0.88675	0.961425	0.839	0.974	0.829	1.098	1.194	1.127	0.773	0.0106282
P09411	75	K	Phosphoglycerate kinase 1 OS=Mus musculus OX=10090 GN=Pgk1 PE=1 SV=4	Pgk1	1	0.000424268	43.865	4	SVVLMSHLGRPDGVPMPDK(1)YSLEPVAAELK	3.1032					0.989		1.06804	0.965117	1.13937	0.979306	0.88675	0.961425					1.115
P09411	220	K	Phosphoglycerate kinase 1 OS=Mus musculus OX=10090 GN=Pgk1 PE=1 SV=4	Pgk1	1	1.95589e-11	130.78	2	VADK(1)IQLINNMLDK	0.54876	0.714		1.272	0.678	1.145	1.193	1.06804	0.965117	1.13937	0.979306	0.88675	0.961425	0.669		1.116	0.692	1.291	1.241	0.83	0.614929
P09411	30	K	Phosphoglycerate kinase 1 OS=Mus musculus OX=10090 GN=Pgk1 PE=1 SV=4	Pgk1	1	0.0013101	48.892	2	VDFNVPMK(1)NNQITNNQR	0.40904						0.995	1.06804	0.965117	1.13937	0.979306	0.88675	0.961425						1.035
P09411	388	K	Phosphoglycerate kinase 1 OS=Mus musculus OX=10090 GN=Pgk1 PE=1 SV=4	Pgk1	1	0.000671434	43.764	3	WNTEDK(1)VSHVSTGGGASLELLEGK	1.8556	1.043						1.06804	0.965117	1.13937	0.979306	0.88675	0.961425	0.977
P09450	237	K	Transcription factor jun-B OS=Mus musculus OX=10090 GN=Junb PE=1 SV=1	Junb	1	0.0011912	62.454	2	GASAFK(1)EEPQTVPEAR	-0.72049	0.876		1.135
P09470	710	K	Angiotensin-converting enzyme OS=Mus musculus OX=10090 GN=Ace PE=1 SV=3	Ace	1	4.85836e-06	86.135	2	AK(1)TFDVSNFQNSSIK	2.6929				0.963		1.059	0.730402	0.922634	0.620555	1.2919	1.18918	1.24533				0.745		0.85
P09470	723	K	Angiotensin-converting enzyme OS=Mus musculus OX=10090 GN=Ace PE=1 SV=3	Ace	1	0.00430122	41.317	2	TFDVSNFQNSSIK(1)R	4.2085				1.03			0.730402	0.922634	0.620555	1.2919	1.18918	1.24533				0.797
P09470	784	K	Angiotensin-converting enzyme OS=Mus musculus OX=10090 GN=Ace PE=1 SV=3	Ace	1	0.00422454	70.389	2	K(1)YEELLWAWK	1.8853				0.957	0.829	1.226	0.730402	0.922634	0.620555	1.2919	1.18918	1.24533				0.741	0.697	0.984
P09470	1101	K	Angiotensin-converting enzyme OS=Mus musculus OX=10090 GN=Ace PE=1 SV=3	Ace	1	3.42715e-16	124.81	2	LK(1)YQGLCPPVPR	3.5834	0.662	1.183	0.45	0.984	1.624	1.082	0.730402	0.922634	0.620555	1.2919	1.18918	1.24533	0.906	1.282	0.725	0.762	1.366	0.869	0.972	0.92636
P09470	503	K	Angiotensin-converting enzyme OS=Mus musculus OX=10090 GN=Ace PE=1 SV=3	Ace	1	4.64842e-07	124.46	2	TK(1)YQGICPPVAR	-0.11968	0.772	0.916	0.536	1.365	1.156	1.266	0.730402	0.922634	0.620555	1.2919	1.18918	1.24533	1.057	0.993	0.864	1.057	0.972	1.017	0.957	0.503596
P09470	274	K	Angiotensin-converting enzyme OS=Mus musculus OX=10090 GN=Ace PE=1 SV=3	Ace	1	0.0142188	51.872	2	YGDK(1)YVNLR	0.27789				0.97		1.053	0.730402	0.922634	0.620555	1.2919	1.18918	1.24533				0.751		0.846
P09528	54	K	Ferritin heavy chain OS=Mus musculus OX=10090 GN=Fth1 PE=1 SV=2	Fth1	1	0.000225127	63.908	3	NFAK(1)YFLHQSHEER	1.1245		1.165				0.795	0.989839	1.20483	1.25159	0.866769	0.829515	0.857455		0.967				0.927	1.043
P09671	130	K	Superoxide dismutase [Mn], mitochondrial OS=Mus musculus OX=10090 GN=Sod2 PE=1 SV=3	Sod2	1	7.22632e-25	166.61	2	DFGSFEK(1)FK(1)EK	-0.76368	0.948	0.931	0.696	1.125	1.139	1.169	0.9866	1.05667	0.907552	1.06684	0.972123	1.01022	0.961	0.881	0.767	1.055	1.172	1.157	0.771	0.0231663
P09671	132	K	Superoxide dismutase [Mn], mitochondrial OS=Mus musculus OX=10090 GN=Sod2 PE=1 SV=3	Sod2	1	0.00294282	79.889	2	DFGSFEK(1)FK(1)EK	-0.76368				1.03			0.9866	1.05667	0.907552	1.06684	0.972123	1.01022				0.965
P09671	122	K	Superoxide dismutase [Mn], mitochondrial OS=Mus musculus OX=10090 GN=Sod2 PE=1 SV=3	Sod2	1	4.21193e-17	188.98	2	GGGEPK(1)GELLEAIK(1)R	3.0089	0.957	0.922	0.736	1.169	1.1	1.126	0.9866	1.05667	0.907552	1.06684	0.972123	1.01022	0.97	0.873	0.811	1.096	1.132	1.115	0.794	0.0114895
P09671	114	K	Superoxide dismutase [Mn], mitochondrial OS=Mus musculus OX=10090 GN=Sod2 PE=1 SV=3	Sod2	1	4.24936e-17	110.91	2	GGGEPK(1)GELLEAIK(1)R	3.0089	1.087	0.912	0.714	1.2	1.079	1.025	0.9866	1.05667	0.907552	1.06684	0.972123	1.01022	1.102	0.863	0.787	1.125	1.11	1.015	0.847	0.171393
P09671	68	K	Superoxide dismutase [Mn], mitochondrial OS=Mus musculus OX=10090 GN=Sod2 PE=1 SV=3	Sod2	1	7.34697e-289	352.25	3	HHAAYVNNLNATEEK(1)YHEALAK	4.5118	0.789	0.95	0.676	1.164	1.338	1.083	0.9866	1.05667	0.907552	1.06684	0.972123	1.01022	0.8	0.899	0.745	1.091	1.376	1.072	0.691	0.0196588
P09671	75	K	Superoxide dismutase [Mn], mitochondrial OS=Mus musculus OX=10090 GN=Sod2 PE=1 SV=3	Sod2	1	4.2638e-83	157.7	3	YHEALAK(1)GDVTTQVALQPALK	1.8838	1.036	0.942	0.817	0.945	1.215	1.049	0.9866	1.05667	0.907552	1.06684	0.972123	1.01022	1.05	0.891	0.9	0.886	1.25	1.038	0.895	0.409435
P09803	666	K	Cadherin-1 OS=Mus musculus OX=10090 GN=Cdh1 PE=1 SV=1	Cdh1	0.999996	0.00264711	58.313	3	KDLEIGEYK(1)IHLK	0.6344		0.969					0.967541	0.96451	0.986358	0.993937	1.03748	1.05018		1.005
P09803	181	K	Cadherin-1 OS=Mus musculus OX=10090 GN=Cdh1 PE=1 SV=1	Cdh1	1	0.0225837	44.82	2	NLVQIK(1)SNR	7.5322				1.03			0.967541	0.96451	0.986358	0.993937	1.03748	1.05018				1.036
P09813	53	K	Apolipoprotein A-II OS=Mus musculus OX=10090 GN=Apoa2 PE=1 SV=2	Apoa2	1	1.59269e-10	136.94	2	AK(1)TSEIQSQAK	-0.74626	0.843	1.01	1.682	0.615	1.301	0.515						1						0.515
P09813	67	K	Apolipoprotein A-II OS=Mus musculus OX=10090 GN=Apoa2 PE=1 SV=2	Apoa2	1	1.08302e-12	123.92	3	AYFEK(1)THEQLTPLVR	-1.3435	0.742	1.45	1.291		1.042	0.417						1						0.417
P0C0S6	5	K	Histone H2A.Z OS=Mus musculus OX=10090 GN=H2az1 PE=1 SV=2	H2az1	1	2.14953e-22	144.51	2	AGGK(1)AGK(1)DSGK(1)AK(1)TK	2.7492	0.613	0.775	0.916	1.29	1.109	1.295
P0C0S6	8	K	Histone H2A.Z OS=Mus musculus OX=10090 GN=H2az1 PE=1 SV=2	H2az1	1	2.14953e-22	144.51	2	AGK(1)DSGK(1)AK	4.793	0.613	0.775	0.916	1.29	1.109	1.295
P0C0S6	12	K	Histone H2A.Z OS=Mus musculus OX=10090 GN=H2az1 PE=1 SV=2	H2az1	1	2.14953e-22	144.51	2	AGK(1)DSGK(1)AK	4.793	0.863	0.74	0.921	1.203	1.101	1.181
P0C0S6	14	K	Histone H2A.Z OS=Mus musculus OX=10090 GN=H2az1 PE=1 SV=2	H2az1	1	4.07243e-18	127.62	2	AGGK(1)AGK(1)DSGK(1)AK(1)TK	2.7492	0.882	0.73	0.982	1.161	1.054	1.198
P0C0S6	116	K	Histone H2A.Z OS=Mus musculus OX=10090 GN=H2az1 PE=1 SV=2	H2az1	1	1.3848e-10	112.68	3	ATIAGGGVIPHIHK(1)SLIGK	-0.72586	0.886	0.951	0.973	0.974	1.254	0.955
P0C605	322	K	cGMP-dependent protein kinase 1 OS=Mus musculus OX=10090 GN=Prkg1 PE=1 SV=1	Prkg1	1	4.33502e-05	66.509	3	DSFK(1)HLIGGLDDVSNK	0.9545		0.723				1.248	0.770767	0.817145	0.704694	1.24236	1.27013	1.19491		0.885				1.044	0.848
P0DOV2	19	K	Interferon-activable protein 204 OS=Mus musculus OX=10090 GN=Ifi204 PE=1 SV=1	Ifi204	1	0.000727854	53.051	3	GLECINK(1)HYFSLFK	-3.1874	1.028	0.79	1.173				1.50348	0.946979	1.4527	0.797551	0.629229	0.670066	0.684	0.834	0.807
P0DOV2	556	K	Interferon-activable protein 204 OS=Mus musculus OX=10090 GN=Ifi204 PE=1 SV=1	Ifi204	1	0.000641517	72.327	2	NK(1)FIYYGIGDDTGK	0.65774	1.52	1.067	0.978			0.44	1.50348	0.946979	1.4527	0.797551	0.629229	0.670066	1.011	1.127	0.673			0.657	1.426
P0DP28	22	K	Calmodulin-3 OS=Mus musculus OX=10090 GN=Calm3 PE=1 SV=1	Calm3	1	1.66414e-19	157.52	2	EAFSLFDK(1)DGDGTITTK	5.5709	0.944	0.956	0.949	0.977	1.139	1.032	0.918622	0.992089	0.946447	1.06612	1.06039	1.01633	1.028	0.964	1.003	0.916	1.074	1.015	0.997	0.97713
P0DP28	78	K	Calmodulin-3 OS=Mus musculus OX=10090 GN=Calm3 PE=1 SV=1	Calm3	1	0.000576295	76.255	2	MK(1)DTDSEEEIR	4.4204	1.146		1.374		0.817	0.667	0.918622	0.992089	0.946447	1.06612	1.06039	1.01633	1.248		1.452		0.77	0.656	1.893	0.0285117
P0DP28	95	K	Calmodulin-3 OS=Mus musculus OX=10090 GN=Calm3 PE=1 SV=1	Calm3	1	0.00177658	41.499	2	VFDK(1)DGNGYISAAELR	2.4284	1.043						0.918622	0.992089	0.946447	1.06612	1.06039	1.01633	1.135
P10107	185	K	Annexin A1 OS=Mus musculus OX=10090 GN=Anxa1 PE=1 SV=2	Anxa1	1	0.00218829	64.064	2	ALLALAK(1)GDR	-1.0262	1.187	1.187	1.043		0.772	0.786	1.14393	1.27577	1.30435	0.77905	0.738343	0.758554	1.038	0.93	0.8		1.046	1.036	0.886	0.28591
P10107	9	K	Annexin A1 OS=Mus musculus OX=10090 GN=Anxa1 PE=1 SV=2	Anxa1	1	7.3659e-31	162.49	2	AMVSEFLK(1)QAR	-0.68283		1.014	1.379	0.776		0.787	1.14393	1.27577	1.30435	0.77905	0.738343	0.758554		0.795	1.057	0.996		1.038	0.911	0.546245
P10107	166	K	Annexin A1 OS=Mus musculus OX=10090 GN=Anxa1 PE=1 SV=2	Anxa1	1	0.000340493	48.363	2	DLAK(1)DITSDTSGDFR	6.4661			0.978				1.14393	1.27577	1.30435	0.77905	0.738343	0.758554			0.75
P10107	26	K	Annexin A1 OS=Mus musculus OX=10090 GN=Anxa1 PE=1 SV=2	Anxa1	1	9.50713e-06	96.27	3	FLENQEQEYVQAVK(1)SYK	0.61474	1.278	1.071	1.372	0.47		0.807	1.14393	1.27577	1.30435	0.77905	0.738343	0.758554	1.117	0.839	1.052	0.603		1.064	1.203	0.431687
P10107	318	K	Annexin A1 OS=Mus musculus OX=10090 GN=Anxa1 PE=1 SV=2	Anxa1	1	1.58444e-05	110.9	2	K(1)YGISLCQAILDETK	3.9017	1.023	1.16	1.09	0.954	0.911	0.857	1.14393	1.27577	1.30435	0.77905	0.738343	0.758554	0.894	0.909	0.836	1.225	1.234	1.13	0.735	0.00128068
P10107	287	K	Annexin A1 OS=Mus musculus OX=10090 GN=Anxa1 PE=1 SV=2	Anxa1	1	0.00291138	57.293	2	LYEAMK(1)GAGTR	-1.5724		1.17		0.817			1.14393	1.27577	1.30435	0.77905	0.738343	0.758554		0.917		1.049			0.874
P10107	312	K	Annexin A1 OS=Mus musculus OX=10090 GN=Anxa1 PE=1 SV=2	Anxa1	1	3.12647e-294	354.69	2	SEIDMNEIK(1)VFYQK	5.977	1.612	1.053	1.451	0.451	0.553	0.882	1.14393	1.27577	1.30435	0.77905	0.738343	0.758554	1.409	0.825	1.112	0.579	0.749	1.163	1.343	0.287339
P10107	242	K	Annexin A1 OS=Mus musculus OX=10090 GN=Anxa1 PE=1 SV=2	Anxa1	1	0.000721303	66.953	3	VFQNYGK(1)YSQHDMNK	-2.1999			1.319		0.645		1.14393	1.27577	1.30435	0.77905	0.738343	0.758554			1.011		0.874		1.157
P10107	250	K	Annexin A1 OS=Mus musculus OX=10090 GN=Anxa1 PE=1 SV=2	Anxa1	1	0.000187204	58.508	3	YSQHDMNK(1)ALDLELK	0.073411		1.002	0.946				1.14393	1.27577	1.30435	0.77905	0.738343	0.758554		0.785	0.725
P10126	5	K	Elongation factor 1-alpha 1 OS=Mus musculus OX=10090 GN=Eef1a1 PE=1 SV=3	Eef1a1	1	4.06093e-07	86.952	3	EK(1)THINIVVIGHVDSGK	0.51731	1.202	0.992	1.12	0.832	0.927	0.93	0.996571	1.05907	1.32203	0.870212	0.840327	0.91179	1.206	0.937	0.847	0.956	1.103	1.02	0.971	0.747926
P10126	20	K	Elongation factor 1-alpha 1 OS=Mus musculus OX=10090 GN=Eef1a1 PE=1 SV=3	Eef1a1	1	2.50139e-24	81.44	3	THINIVVIGHVDSGK(1)STTTGHLIYK	2.4321		0.83				1.138	0.996571	1.05907	1.32203	0.870212	0.840327	0.91179		0.784				1.248	0.628
P10126	179	K	Elongation factor 1-alpha 1 OS=Mus musculus OX=10090 GN=Eef1a1 PE=1 SV=3	Eef1a1	1	6.51566e-12	146.27	2	EVSTYIK(1)K	1.5945	1.108	0.928	1.181	0.879	1.022	0.882	0.996571	1.05907	1.32203	0.870212	0.840327	0.91179	1.112	0.876	0.893	1.01	1.216	0.967	0.902	0.374273
P10126	392	K	Elongation factor 1-alpha 1 OS=Mus musculus OX=10090 GN=Eef1a1 PE=1 SV=3	Eef1a1	1	0.0297497	52.591	2	LEDGPK(1)FLK	0.81719	1.065	0.948					0.996571	1.05907	1.32203	0.870212	0.840327	0.91179	1.069	0.895
P10126	255	K	Elongation factor 1-alpha 1 OS=Mus musculus OX=10090 GN=Eef1a1 PE=1 SV=3	Eef1a1	1	1.14104e-06	116.36	3	LPLQDVYK(1)IGGIGTVPVGR	-2.0828	0.98	0.949	1.427	0.757	0.882	0.991	0.996571	1.05907	1.32203	0.870212	0.840327	0.91179	0.983	0.896	1.079	0.87	1.05	1.087	0.984	0.875431
P10126	165	K	Elongation factor 1-alpha 1 OS=Mus musculus OX=10090 GN=Eef1a1 PE=1 SV=3	Eef1a1	1	1.28911e-10	157.77	2	MDSTEPPYSQK(1)R	1.4441	0.993	0.98	1.157	1.012	1.023	0.834	0.996571	1.05907	1.32203	0.870212	0.840327	0.91179	0.996	0.925	0.875	1.163	1.217	0.915	0.849	0.175483
P10126	172	K	Elongation factor 1-alpha 1 OS=Mus musculus OX=10090 GN=Eef1a1 PE=1 SV=3	Eef1a1	1	0.0126372	44.045	3	RYEEIVK(1)EVSTYIK	4.2249		0.938				1.027	0.996571	1.05907	1.32203	0.870212	0.840327	0.91179		0.886				1.126	0.787
P10126	41	K	Elongation factor 1-alpha 1 OS=Mus musculus OX=10090 GN=Eef1a1 PE=1 SV=3	Eef1a1	1	0.00936189	79.059	2	TIEK(1)FEK	1.1495	1.004	0.943	1.189	0.909		0.961	0.996571	1.05907	1.32203	0.870212	0.840327	0.91179	1.007	0.89	0.899	1.045		1.054	0.888	0.100409
P10518	184	K	Delta-aminolevulinic acid dehydratase OS=Mus musculus OX=10090 GN=Alad PE=1 SV=1	Alad	1	0.000471175	98.009	2	AALLK(1)HGLGNR	0.95638	0.676	0.911			1.226	1.167	0.856278	0.94503	1.01731	1.11541	1.02947	1.0365	0.789	0.964			1.191	1.126	0.757	0.112341
P10605	223	K	Cathepsin B OS=Mus musculus OX=10090 GN=Ctsb PE=1 SV=2	Ctsb	1	0.000923887	42.495	3	EDK(1)HFGYTSYSVSNSVK	0.39559			0.978				1.45067	1.12671	1.50383	0.660266	0.638221	0.620303			0.65
P60843	54	K	Eukaryotic initiation factor 4A-I OS=Mus musculus OX=10090 GN=Eif4a1 PE=1 SV=1	Eif4a1	1	1.37399e-18	130.65	2	GIYAYGFEK(1)PSAIQQR	2.2159	0.741	1.031	1.199				1.14436	1.0903	1.31381	0.824551	0.77564	0.851342	0.648	0.946	0.913
P60843	284	K	Eukaryotic initiation factor 4A-I OS=Mus musculus OX=10090 GN=Eif4a1 PE=1 SV=1	Eif4a1	1	0.044098	47.561	2	K(1)VDWLTEK	-3.3371						0.995	1.14436	1.0903	1.31381	0.824551	0.77564	0.851342						1.169
P10630	175	K	Eukaryotic initiation factor 4A-II OS=Mus musculus OX=10090 GN=Eif4a2 PE=1 SV=2	Eif4a2	1	0.00344736	51.864	2	YLSPK(1)WIK	0.17746		0.978	0.435	1.277		1.3	0.825777	1.00651	0.819522	1.20046	1.03289	1.11484		0.972	0.531	1.064		1.166	0.674	0.287943
P10637	677	K	Microtubule-associated protein tau OS=Mus musculus OX=10090 GN=Mapt PE=1 SV=3	Mapt	1	0.00225656	66.953	2	AK(1)TDHGAEIVYK	-1.2589						0.995	0.479064	0.553845	0.331954	1.63497	1.14774	1.85242						0.537
P10639	81	K	Thioredoxin OS=Mus musculus OX=10090 GN=Txn PE=1 SV=3	Txn	1	0.0318571	48.157	2	CMPTFQFYK(1)K	-1.2356			0.523		1.45		0.934299	0.970589	0.997277	1.08814	0.985556	1.02414			0.524		1.471		0.356
P10639	39	K	Thioredoxin OS=Mus musculus OX=10090 GN=Txn PE=1 SV=3	Txn	1	1.85047e-05	73.655	3	MIK(1)PFFHSLCDK	-0.18284		0.892	0.946		1.316	0.779	0.934299	0.970589	0.997277	1.08814	0.985556	1.02414		0.919	0.949		1.335	0.761	0.891	0.811727
P10649	83	K	Glutathione S-transferase Mu 1 OS=Mus musculus OX=10090 GN=Gstm1 PE=1 SV=2	Gstm1	1	3.67973e-56	186.27	2	K(1)HHLDGETEEER	2.762	0.233	0.414		1.289	1.353	1.722	0.621637	0.748904	0.677212	1.35214	1.28434	1.31577	0.375	0.553		0.953	1.053	1.309	0.42	0.0187396
P10649	144	K	Glutathione S-transferase Mu 1 OS=Mus musculus OX=10090 GN=Gstm1 PE=1 SV=2	Gstm1	1	1.27091e-07	137.84	2	LYSEFLGK(1)R	-0.78498	0.769	0.812	0.694	1.297	1.254	1.182	0.621637	0.748904	0.677212	1.35214	1.28434	1.31577	1.237	1.084	1.025	0.959	0.976	0.898	1.181	0.0553744
P10649	173	K	Glutathione S-transferase Mu 1 OS=Mus musculus OX=10090 GN=Gstm1 PE=1 SV=2	Gstm1	1	1.87805e-06	110.58	2	MFEPK(1)CLDAFPNLR	4.8345			0.417	1.207	1.141	1.241	0.621637	0.748904	0.677212	1.35214	1.28434	1.31577			0.616	0.893	0.888	0.943	0.678
P10649	136	K	Glutathione S-transferase Mu 1 OS=Mus musculus OX=10090 GN=Gstm1 PE=1 SV=2	Gstm1	1	4.15396e-05	94.804	2	MK(1)LYSEFLGK	-0.49809	0.774	0.765	0.657	1.351	1.332	1.132	0.621637	0.748904	0.677212	1.35214	1.28434	1.31577	1.245	1.021	0.97	0.999	1.037	0.86	1.117	0.318738
P10649	31	K	Glutathione S-transferase Mu 1 OS=Mus musculus OX=10090 GN=Gstm1 PE=1 SV=2	Gstm1	1	7.56394e-05	97.175	2	MLLEYTDSSYDEK(1)R	2.0666	1.156	0.914	0.305	1.275	1.188	1.19	0.621637	0.748904	0.677212	1.35214	1.28434	1.31577	1.86	1.22	0.45	0.943	0.925	0.904	1.273	0.847794
P10649	124	K	Glutathione S-transferase Mu 1 OS=Mus musculus OX=10090 GN=Gstm1 PE=1 SV=2	Gstm1	1	0.00174366	98.009	2	QK(1)PEFLK	0.79203	0.588	0.7	0.656	1.391	1.365	1.306	0.621637	0.748904	0.677212	1.35214	1.28434	1.31577	0.946	0.935	0.969	1.029	1.063	0.993	0.924	0.0240149
P10649	50	K	Glutathione S-transferase Mu 1 OS=Mus musculus OX=10090 GN=Gstm1 PE=1 SV=2	Gstm1	1	6.31929e-17	170.69	2	SQWLNEK(1)FK	-1.3442	0.451		0.465	1.412	1.332	1.368	0.621637	0.748904	0.677212	1.35214	1.28434	1.31577	0.726		0.687	1.044	1.037	1.04	0.679	0.000334619
P10833	192	K	Ras-related protein R-Ras OS=Mus musculus OX=10090 GN=Rras PE=1 SV=1	Rras	1	6.3796e-05	70.552	2	K(1)YQEQELPPSPPSAPR	3.0312	0.247	0.48		1.652		1.656	0.865158	0.951796	0.712289	1.19538	1.10499	1.17038	0.285	0.504		1.382		1.415	0.282	0.0445815
Q6ZWY9	21	K	Histone H2B type 1-C/E/G OS=Mus musculus OX=10090 GN=H2bc4 PE=1 SV=3	H2bc4	1	3.51907e-55	216.04	2	K(1)GSK(1)K(1)AVTK(1)AQK	4.8818	0.949	0.825	0.652	1.568	1.602	0.429
Q6ZWY9	24	K	Histone H2B type 1-C/E/G OS=Mus musculus OX=10090 GN=H2bc4 PE=1 SV=3	H2bc4	1	6.37836e-32	166.66	2	K(1)AVTK(1)AQK(1)K	0.54449	0.654	0.799	0.464	1.614	1.49
Q6ZWY9	121	K	Histone H2B type 1-C/E/G OS=Mus musculus OX=10090 GN=H2bc4 PE=1 SV=3	H2bc4	1	3.21846e-06	124.81	2	AVTK(1)YTSSK	1.5504	1.134	0.84	1.569	0.456
Q6ZWY9	44	K	Histone H2B type 1-C/E/G OS=Mus musculus OX=10090 GN=H2bc4 PE=1 SV=3	H2bc4	1	5.09016e-05	124.81	2	ESYSVYVYK(1)VLK	5.3169				0.92	1.03	1.059
Q6ZWY9	47	K	Histone H2B type 1-C/E/G OS=Mus musculus OX=10090 GN=H2bc4 PE=1 SV=3	H2bc4	1	0.000146138	102.03	2	VLK(1)QVHPDTGISSK	2.1917	0.984	1.321	1.026	0.779		0.885
Q6ZWY9	16	K	Histone H2B type 1-C/E/G OS=Mus musculus OX=10090 GN=H2bc4 PE=1 SV=3	H2bc4	1	3.51907e-55	216.04	2	SAPAPK(1)K(1)GSK(1)K(1)AVTK	2.503	1.104	0.65	0.849	0.777	1.091	1.537
Q6ZWY9	17	K	Histone H2B type 1-C/E/G OS=Mus musculus OX=10090 GN=H2bc4 PE=1 SV=3	H2bc4	1	3.51907e-55	216.04	2	SAPAPK(1)K(1)GSK(1)K(1)AVTK	2.503	1.573	0.081	1.193	0.097	2.876	0.184
Q6ZWY9	117	K	Histone H2B type 1-C/E/G OS=Mus musculus OX=10090 GN=H2bc4 PE=1 SV=3	H2bc4	1	4.48444e-11	143.22	2	HAVSEGTK(1)AVTK	-0.17669	0.912	1.052	0.978	1.131		0.938
Q6ZWY9	35	K	Histone H2B type 1-C/E/G OS=Mus musculus OX=10090 GN=H2bc4 PE=1 SV=3	H2bc4	1	0.00128374	56.202	2	K(1)ESYSVYVYK	1.0197				1.03
Q6ZWY9	13	K	Histone H2B type 1-C/E/G OS=Mus musculus OX=10090 GN=H2bc4 PE=1 SV=3	H2bc4	1	6.66578e-43	174.05	2	SAPAPK(1)K(1)GSK(1)K(1)AVTK	2.503	1.115	0.657	0.857	0.785	1.102	1.493
Q6ZWY9	86	K	Histone H2B type 1-C/E/G OS=Mus musculus OX=10090 GN=H2bc4 PE=1 SV=3	H2bc4	1	0.00642183	92.319	2	LAHYNK(1)R	5.1543			1.412	0.856	0.895	0.816
Q6ZWY9	109	K	Histone H2B type 1-C/E/G OS=Mus musculus OX=10090 GN=H2bc4 PE=1 SV=3	H2bc4	1	3.51621e-09	163.09	3	LLLPGELAK(1)HAVSEGTK	1.843	0.397	0.613	0.457	1.59	1.609	1.343
Q6ZWY9	6	K	Histone H2B type 1-C/E/G OS=Mus musculus OX=10090 GN=H2bc4 PE=1 SV=3	H2bc4	1	1.96563e-05	108.4	2	PEPAK(1)SAPAPK(1)K(1)GSK(1)K	1.715	0.544	0.585	0.484	1.527	1.41	1.464
Q6ZWY9	12	K	Histone H2B type 1-C/E/G OS=Mus musculus OX=10090 GN=H2bc4 PE=1 SV=3	H2bc4	1	6.32857e-28	132.01	2	SAPAPK(1)K(1)GSK(1)K(1)AVTK	2.503	0.583	0.581	0.521	1.536	1.355	1.44
Q6ZWY9	58	K	Histone H2B type 1-C/E/G OS=Mus musculus OX=10090 GN=H2bc4 PE=1 SV=3	H2bc4	1	1.50716e-16	65.248	3	QVHPDTGISSK(1)AMGIMNSFVNDIFER	-1.3513			0.978
P10854	16	K	Histone H2B type 1-M OS=Mus musculus OX=10090 GN=H2bc14 PE=1 SV=2	H2bc14	1	3.51907e-55	216.04	2	SAPAPK(1)K(1)GSK(1)K(1)AVTK	2.503	1.104	0.65	0.849	0.777	1.091	1.537
P10854	17	K	Histone H2B type 1-M OS=Mus musculus OX=10090 GN=H2bc14 PE=1 SV=2	H2bc14	1	3.51907e-55	216.04	2	SAPAPK(1)K(1)GSK(1)K(1)AVTK	2.503	1.573	0.081	1.193	0.097	2.876	0.184
P10854	13	K	Histone H2B type 1-M OS=Mus musculus OX=10090 GN=H2bc14 PE=1 SV=2	H2bc14	1	6.66578e-43	174.05	2	SAPAPK(1)K(1)GSK(1)K(1)AVTK	2.503	1.115	0.657	0.857	0.785	1.102	1.493
P10854	6	K	Histone H2B type 1-M OS=Mus musculus OX=10090 GN=H2bc14 PE=1 SV=2	H2bc14	1	0.000126941	108.4	2	PEPTK(1)SAPAPK	0.85476	0.628	0.652	0.543		1.614	1.531
P10854	12	K	Histone H2B type 1-M OS=Mus musculus OX=10090 GN=H2bc14 PE=1 SV=2	H2bc14	1	6.32857e-28	132.01	2	SAPAPK(1)K(1)GSK(1)K(1)AVTK	2.503	0.605	0.595	0.723	1.449	1.308	1.33
P10922	52	K	Histone H1.0 OS=Mus musculus OX=10090 GN=H1-0 PE=2 SV=4	H1-0	1	0.0128861	65.156	2	QSIQK(1)YIK	-0.38941					0.989		0.340008	0.66642	0.255938	1.64223	1.56045	1.53496					0.634
P10922	55	K	Histone H1.0 OS=Mus musculus OX=10090 GN=H1-0 PE=2 SV=4	H1-0	1	0.00436364	62.88	2	YIK(1)SHYK	2.9804	0.494	1.253	0.519		1.685		0.340008	0.66642	0.255938	1.64223	1.56045	1.53496	1.453	1.88	2.028		1.08		1.655
P10922	59	K	Histone H1.0 OS=Mus musculus OX=10090 GN=H1-0 PE=2 SV=4	H1-0	1	0.00201518	54.556	2	SHYK(1)VGENADSQIK	0.38425				1.03			0.340008	0.66642	0.255938	1.64223	1.56045	1.53496				0.627
P11031	41	K	Activated RNA polymerase II transcriptional coactivator p15 OS=Mus musculus OX=10090 GN=Sub1 PE=1 SV=3	Sub1	1	0.0108211	79.059	2	QK(1)PGETSR	4.1752		0.807		1.033	1.151		1.00647	0.899122	0.948461	1.09066	1.0187	1.03659		0.898		0.947	1.13		0.865
P11103	948	K	Poly [ADP-ribose] polymerase 1 OS=Mus musculus OX=10090 GN=Parp1 PE=1 SV=3	Parp1	1	0.0153756	67.464	2	HSVK(1)GLGK	4.9475	0.258			1.249	1.233	1.286	1.09532	0.978045	0.93408	0.94464	1.04667	1.00124	0.236			1.322	1.178	1.284	0.187
P11247	405	K	Myeloperoxidase OS=Mus musculus OX=10090 GN=Mpo PE=1 SV=2	Mpo	1	0.0224412	51.43	2	LATQLK(1)R	1.7219		0.969					1.12518	2.01984	1.72759	0.36705	0.386219	0.374125		0.48
P11276	784	K	Fibronectin OS=Mus musculus OX=10090 GN=Fn1 PE=1 SV=4	Fn1	1	0.00103959	53.051	2	K(1)YIVNVYQISEEGK	5.2396			0.978				1.46235	1.13655	1.49764	0.640032	0.633608	0.629824			0.653
P11276	1049	K	Fibronectin OS=Mus musculus OX=10090 GN=Fn1 PE=1 SV=4	Fn1	1	0.000551166	66.953	2	QYNVGPLASK(1)YPLR	-1.0263	1.457			0.621			1.46235	1.13655	1.49764	0.640032	0.633608	0.629824	0.996			0.97			1.027
P11352	62	K	Glutathione peroxidase 1 OS=Mus musculus OX=10090 GN=Gpx1 PE=1 SV=2	Gpx1	1	5.82543e-23	191.55	2	DYTEMNDLQK(1)R	1.1868	1.017	0.848	0.835	1.25	1.067	0.999	0.956345	1.03528	1.16336	0.997409	0.880701	0.966899	1.063	0.819	0.718	1.253	1.212	1.033	0.743	0.0773922
P11352	95	K	Glutathione peroxidase 1 OS=Mus musculus OX=10090 GN=Gpx1 PE=1 SV=2	Gpx1	1	1.4463e-23	163.59	2	NEEILNSLK(1)YVR	4.6805	1.231	0.884	0.787		0.987	1.099	0.956345	1.03528	1.16336	0.997409	0.880701	0.966899	1.287	0.854	0.676		1.121	1.137	0.832	0.4314
P11499	559	K	Heat shock protein HSP 90-beta OS=Mus musculus OX=10090 GN=Hsp90ab1 PE=1 SV=3	Hsp90ab1	1	4.07906e-09	129.72	2	AK(1)FENLCK	0.70131	1.08	0.995	1.167	0.908	0.797	1.052	0.965762	0.927239	1.05918	1.08483	0.901945	1.06105	1.118	1.073	1.102	0.837	0.884	0.991	1.214	0.0184934
P11499	347	K	Heat shock protein HSP 90-beta OS=Mus musculus OX=10090 GN=Hsp90ab1 PE=1 SV=3	Hsp90ab1	1	0.0435978	51.872	2	APFDLFENK(1)K	-1.0675		0.833	0.998			1.114	0.965762	0.927239	1.05918	1.08483	0.901945	1.06105		0.898	0.942			1.05	0.876
P11499	531	K	Heat shock protein HSP 90-beta OS=Mus musculus OX=10090 GN=Hsp90ab1 PE=1 SV=3	Hsp90ab1	1	0.000133839	121.71	2	EFDGK(1)SLVSVTK	-0.04827	0.858	0.786	0.854	1.201	1.149	1.16	0.965762	0.927239	1.05918	1.08483	0.901945	1.06105	0.888	0.848	0.806	1.107	1.274	1.093	0.732	0.00533467
P11499	72	K	Heat shock protein HSP 90-beta OS=Mus musculus OX=10090 GN=Hsp90ab1 PE=1 SV=3	Hsp90ab1	1	0.000147243	89.382	2	ELK(1)IDIIPNPQER	2.6674	0.558	0.92	0.811	1.155	1.074	1.471	0.965762	0.927239	1.05918	1.08483	0.901945	1.06105	0.578	0.992	0.766	1.065	1.191	1.386	0.641	0.0562537
P11499	481	K	Heat shock protein HSP 90-beta OS=Mus musculus OX=10090 GN=Hsp90ab1 PE=1 SV=3	Hsp90ab1	1	3.23419e-08	119.79	2	ETQK(1)SIYYITGESK	1.3059		1.046	1.109	0.853		0.954	0.965762	0.927239	1.05918	1.08483	0.901945	1.06105		1.128	1.047	0.786		0.899	1.291	0.0789859
P11499	624	K	Heat shock protein HSP 90-beta OS=Mus musculus OX=10090 GN=Hsp90ab1 PE=1 SV=3	Hsp90ab1	1	8.78682e-09	106.97	4	K(1)HLEINPDHPIVETLR	0.17899		0.96	0.913	1.142	0.835	1.117	0.965762	0.927239	1.05918	1.08483	0.901945	1.06105		1.035	0.862	1.053	0.926	1.053	0.938	0.507616
P11499	204	K	Heat shock protein HSP 90-beta OS=Mus musculus OX=10090 GN=Hsp90ab1 PE=1 SV=3	Hsp90ab1	1	1.81814e-05	67.838	3	K(1)HSQFIGYPITLYLEK	-2.2809	0.916	1.137	0.754	1.388	0.55	1.268	0.965762	0.927239	1.05918	1.08483	0.901945	1.06105	0.948	1.226	0.712	1.279	0.61	1.195	0.936	0.895329
P11499	148	K	Heat shock protein HSP 90-beta OS=Mus musculus OX=10090 GN=Hsp90ab1 PE=1 SV=3	Hsp90ab1	1	9.14756e-42	84.551	3	VVVITK(1)HNDDEQYAWESSAGGSFTVR	0.21071		0.725			1.239		0.965762	0.927239	1.05918	1.08483	0.901945	1.06105		0.782			1.374		0.569
P11531	3301	K	Dystrophin OS=Mus musculus OX=10090 GN=Dmd PE=1 SV=3	Dmd	1	7.05562e-05	127.93	2	VAAAETAK(1)HQAK	0.11629	0.678	0.924		1.126	1.006	1.28	0.796904	0.993722	0.716958	1.08627	1.29162	1.11452	0.851	0.93		1.037	0.779	1.148	0.901	0.59177
P11531	3381	K	Dystrophin OS=Mus musculus OX=10090 GN=Dmd PE=1 SV=3	Dmd	1	0.0189706	69.093	2	YFAK(1)HPR	1.4038		0.838		1.169			0.796904	0.993722	0.716958	1.08627	1.29162	1.11452		0.843		1.076			0.783
P11672	179	K	Neutrophil gelatinase-associated lipocalin OS=Mus musculus OX=10090 GN=Lcn2 PE=1 SV=1	Lcn2	1	0.0138955	62.969	2	FAK(1)SLGLK	-0.50574			0.978				1.35257	1.5361	2.0188	0.353027	0.399848	0.339658			0.484
P11672	156	K	Neutrophil gelatinase-associated lipocalin OS=Mus musculus OX=10090 GN=Lcn2 PE=1 SV=1	Lcn2	1	0.00157401	59.645	2	QYFK(1)ITLYGR	-0.71049			0.978				1.35257	1.5361	2.0188	0.353027	0.399848	0.339658			0.484
P11679	213	K	Keratin, type II cytoskeletal 8 OS=Mus musculus OX=10090 GN=Krt8 PE=1 SV=4	Krt8	1	9.88268e-06	102.26	2	DVDEAYMNK(1)VELESR	2.4074	0.717	0.946		1.154	1.107	1.091
P11679	128	K	Keratin, type II cytoskeletal 8 OS=Mus musculus OX=10090 GN=Krt8 PE=1 SV=4	Krt8	1	3.61811e-16	138.71	2	MLETK(1)WSLLQQQK	2.982	0.946	0.823	0.664	1.022	1.397	1.154
P11679	136	K	Keratin, type II cytoskeletal 8 OS=Mus musculus OX=10090 GN=Krt8 PE=1 SV=4	Krt8	1	0.00112312	81.799	2	WSLLQQQK(1)TSR	-3.4155		1.164	0.871	0.978	0.994	0.949
P11679	107	K	Keratin, type II cytoskeletal 8 OS=Mus musculus OX=10090 GN=Krt8 PE=1 SV=4	Krt8	1	0.000606034	110.58	2	SLNNK(1)FASFIDK	4.7172	0.846		0.586	1.309	1.118	1.182
P11679	310	K	Keratin, type II cytoskeletal 8 OS=Mus musculus OX=10090 GN=Krt8 PE=1 SV=4	Krt8	1	0.000775046	83.775	2	TK(1)TEISEMNR	-0.85457	0.849	0.934	0.792	1.225	1.098	1.107
P11679	98	K	Keratin, type II cytoskeletal 8 OS=Mus musculus OX=10090 GN=Krt8 PE=1 SV=4	Krt8	1	0.0261119	52.591	2	TQEK(1)EQIK	1.5809		0.969
P11679	301	K	Keratin, type II cytoskeletal 8 OS=Mus musculus OX=10090 GN=Krt8 PE=1 SV=4	Krt8	1	3.05201e-09	141.87	2	YEELQTLAGK(1)HGDDLR	0.44226	0.82	1.11	0.874	1.164	0.889	1.14
P11688	947	K	Integrin alpha-5 OS=Mus musculus OX=10090 GN=Itga5 PE=1 SV=3	Itga5	1	0.0178316	50.834	2	VWAK(1)TFLQR	-2.1832	1.208				0.833		1.4228	1.10606	1.13323	0.731799	0.610726	0.995386	0.849				1.364		0.622
P11835	325	K	Integrin beta-2 OS=Mus musculus OX=10090 GN=Itgb2 PE=1 SV=2	Itgb2	1	0.0149332	40.224	2	LSESNIQPIFAVTK(1)K	2.1231	1.043						1.54109	1.36387	1.87228	0.409022	0.416098	0.397637	0.677
P11983	153	K	T-complex protein 1 subunit alpha OS=Mus musculus OX=10090 GN=Tcp1 PE=1 SV=3	Tcp1	1	0.00787288	47.915	2	DCLINAAK(1)TSMSSK	8.5406				0.759	1.249		0.989233	1.03682	1.14696	0.990834	0.864648	0.97151				0.766	1.445
P11983	541	K	T-complex protein 1 subunit alpha OS=Mus musculus OX=10090 GN=Tcp1 PE=1 SV=3	Tcp1	1	2.07103e-06	73.305	3	DDK(1)HGSYENAVHSGALDD	1.3031		1.061		0.995	0.929		0.989233	1.03682	1.14696	0.990834	0.864648	0.97151		1.023		1.004	1.074		0.985
P11983	317	K	T-complex protein 1 subunit alpha OS=Mus musculus OX=10090 GN=Tcp1 PE=1 SV=3	Tcp1	1	0.0201718	60.589	2	DLK(1)HVAK	5.3212	1.228	0.969		0.925		0.921	0.989233	1.03682	1.14696	0.990834	0.864648	0.97151	1.241	0.935		0.934		0.948	1.156	0.44089
P11983	484	K	T-complex protein 1 subunit alpha OS=Mus musculus OX=10090 GN=Tcp1 PE=1 SV=3	Tcp1	1	0.000565586	92.707	2	NLK(1)WIGLDLVHGK	3.2911	1.066		0.898	1.179		0.91	0.989233	1.03682	1.14696	0.990834	0.864648	0.97151	1.078		0.783	1.19		0.937	0.875	0.557725
P11983	400	K	T-complex protein 1 subunit alpha OS=Mus musculus OX=10090 GN=Tcp1 PE=1 SV=3	Tcp1	1	2.60742e-32	195.58	2	SLHDALCVVK(1)R	2.4878	1.014	0.933	1.076	0.964	0.956	1.057	0.989233	1.03682	1.14696	0.990834	0.864648	0.97151	1.025	0.9	0.938	0.973	1.106	1.088	0.904	0.144089
P12242	151	K	Mitochondrial brown fat uncoupling protein 1 OS=Mus musculus OX=10090 GN=Ucp1 PE=1 SV=2	Ucp1	1	1.52997e-05	87.942	3	MQAQSHLHGIK(1)PR	-0.043209	1.409	0.918	0.454	0.827	1.648	0.764	1.29991	1.00389	0.579212	0.97288	1.16218	0.98193	1.084	0.914	0.784	0.85	1.418	0.778	0.913	0.779074
P12242	73	K	Mitochondrial brown fat uncoupling protein 1 OS=Mus musculus OX=10090 GN=Ucp1 PE=1 SV=2	Ucp1	1	3.96169e-36	159.82	2	TEGLPK(1)LYSGLPAGIQR	1.2451	1.351	0.894	0.346	0.923	1.7	0.81	1.29991	1.00389	0.579212	0.97288	1.16218	0.98193	1.039	0.891	0.597	0.949	1.463	0.825	0.781	0.366483
P12242	56	K	Mitochondrial brown fat uncoupling protein 1 OS=Mus musculus OX=10090 GN=Ucp1 PE=1 SV=2	Ucp1	1	2.41684e-34	159.44	2	YK(1)GVLGTITTLAK	0.50794	1.426	0.782		0.772	1.379	0.679	1.29991	1.00389	0.579212	0.97288	1.16218	0.98193	1.097	0.779		0.794	1.187	0.691	1.053	0.809939
P12367	187	K	cAMP-dependent protein kinase type II-alpha regulatory subunit OS=Mus musculus OX=10090 GN=Prkar2a PE=1 SV=2	Prkar2a	1	0.000632687	65.879	2	GTYDILVTK(1)DNQTR	1.2255				0.489	1.508		0.804514	0.90234	0.737796	1.20261	1.15124	1.2015				0.407	1.31
P12367	240	K	cAMP-dependent protein kinase type II-alpha regulatory subunit OS=Mus musculus OX=10090 GN=Prkar2a PE=1 SV=2	Prkar2a	1	0.0201838	40.203	2	IIVK(1)NNAK	-1.0592			0.674	1.351			0.804514	0.90234	0.737796	1.20261	1.15124	1.2015			0.914	1.123			0.814
P12367	158	K	cAMP-dependent protein kinase type II-alpha regulatory subunit OS=Mus musculus OX=10090 GN=Prkar2a PE=1 SV=2	Prkar2a	1	5.32773e-20	65.574	3	IVK(1)TDEHVIDQGDDGDNFYVIER	-0.46616				0.936	0.749	1.327	0.804514	0.90234	0.737796	1.20261	1.15124	1.2015				0.778	0.651	1.104
P12367	119	K	cAMP-dependent protein kinase type II-alpha regulatory subunit OS=Mus musculus OX=10090 GN=Prkar2a PE=1 SV=2	Prkar2a	1	0.000479267	76.85	3	VVHPK(1)TDEQR	1.736		0.91		1.092			0.804514	0.90234	0.737796	1.20261	1.15124	1.2015		1.008		0.908			1.11
P12382	386	K	ATP-dependent 6-phosphofructokinase, liver type OS=Mus musculus OX=10090 GN=Pfkl PE=1 SV=4	Pfkl	1	9.40364e-07	113.7	2	IYK(1)LLAHQK	0.52377	0.648	1.042		0.444	1.495	1.354	0.912842	0.909867	0.902279	1.12457	1.08542	1.06502	0.71	1.145		0.395	1.377	1.271	0.914	0.97396
P12382	726	K	ATP-dependent 6-phosphofructokinase, liver type OS=Mus musculus OX=10090 GN=Pfkl PE=1 SV=4	Pfkl	1	0.00144925	77.358	2	VVAFSPVTELK(1)K	-0.64159	1.211			1.055	0.873	0.926	0.912842	0.909867	0.902279	1.12457	1.08542	1.06502	1.327			0.938	0.804	0.869	1.525
P12787	83	K	Cytochrome c oxidase subunit 5A, mitochondrial OS=Mus musculus OX=10090 GN=Cox5a PE=1 SV=2	Cox5a	1	6.3018e-05	61.867	3	GMNTLVGYDLVPEPK(1)IIDAALR	-2.4884	1.043						1.00772	1.07207	1.18234	0.857626	1.05775	0.822494	1.035
P12791	61	K	Cytochrome P450 2B10 OS=Mus musculus OX=10090 GN=Cyp2b10 PE=1 SV=1	Cyp2b10	1	1.14285e-07	87.573	2	EK(1)YGDVFTVHLGPR	4.0039		0.925	0.552	1.127	1.026	1.342	0.803407	0.931637	0.614784	1.28266	1.09316	1.27436		0.993	0.898	0.879	0.939	1.053	0.988	0.90066
P12970	48	K	60S ribosomal protein L7a OS=Mus musculus OX=10090 GN=Rpl7a PE=1 SV=2	Rpl7a	1	0.00113921	79.311	2	NFGIGQDIQPK(1)R	0.63216				1.128	0.895		0.866828	1.07177	0.982542	1.04613	0.903745	1.12898				1.078	0.99
Q02566	1328	K	Myosin-6 OS=Mus musculus OX=10090 GN=Myh6 PE=1 SV=2	Myh6	1	0.000986931	84.999	2	AK(1)NALAHALQSSR	3.9706		0.912		0.877	1.082	1.107	0.716477	0.971644	0.544182	1.2918	1.18846	1.28744		0.939		0.679	0.91	0.86	1.15
Q02566	970	K	Myosin-6 OS=Mus musculus OX=10090 GN=Myh6 PE=1 SV=2	Myh6	1	0.0188503	56.378	2	EK(1)HATENK	0.85309		0.969					0.716477	0.971644	0.544182	1.2918	1.18846	1.28744		0.997
P13541	842	K	Myosin-3 OS=Mus musculus OX=10090 GN=Myh3 PE=2 SV=2	Myh3	1	0.0166679	99.589	2	IKPLLK(1)SAETEK	1.1146						0.995						1						0.995
P13541	1196	K	Myosin-3 OS=Mus musculus OX=10090 GN=Myh3 PE=2 SV=2	Myh3	1	6.53343e-05	57.279	3	K(1)HADSAAELAEQIDNLQR	-1.479	1.043											1
Q02566	953	K	Myosin-6 OS=Mus musculus OX=10090 GN=Myh6 PE=1 SV=2	Myh6	1	0.000824925	93.162	2	KLEDECSELK(1)K	0.80986	0.976		0.597	1.084	1.055	1.328	0.716477	0.971644	0.544182	1.2918	1.18846	1.28744	1.362		1.097	0.839	0.888	1.032	1.337	0.0844693
Q02566	1392	K	Myosin-6 OS=Mus musculus OX=10090 GN=Myh6 PE=1 SV=2	Myh6	1	0.00541782	69.915	2	TEELEEAK(1)K	5.1601						0.995	0.716477	0.971644	0.544182	1.2918	1.18846	1.28744						0.773
Q02566	1376	K	Myosin-6 OS=Mus musculus OX=10090 GN=Myh6 PE=1 SV=2	Myh6	1	8.53508e-05	127.93	2	TK(1)YETDAIQR	1.2414	0.533	0.91	0.491	1.418	1.289	1.36	0.716477	0.971644	0.544182	1.2918	1.18846	1.28744	0.744	0.937	0.902	1.098	1.085	1.056	0.797	0.0330058
Q02566	406	K	Myosin-6 OS=Mus musculus OX=10090 GN=Myh6 PE=1 SV=2	Myh6	1	0.00825118	64.906	2	VK(1)VGNEYVTK	-0.72292					0.989		0.716477	0.971644	0.544182	1.2918	1.18846	1.28744					0.832
P13597	449	K	Intercellular adhesion molecule 1 OS=Mus musculus OX=10090 GN=Icam1 PE=1 SV=1	Icam1	1	0.00194041	48.822	2	ADGALLPIGVVK(1)SVK	1.3752	0.816				1.057	1.144	1.03972	1.09567	0.989525	0.977341	0.914103	0.983634	0.785				1.156	1.163	0.677
P13707	313	K	Glycerol-3-phosphate dehydrogenase [NAD(+)], cytoplasmic OS=Mus musculus OX=10090 GN=Gpd1 PE=1 SV=3	Gpd1	1	1.50205e-06	82.437	3	ELHSILQHK(1)GLVDK	-0.84066	0.718	0.705		1.135	1.465		0.926252	0.810749	0.72247	1.17792	1.19829	1.16432	0.775	0.87		0.964	1.223		0.752	0.169074
P13707	318	K	Glycerol-3-phosphate dehydrogenase [NAD(+)], cytoplasmic OS=Mus musculus OX=10090 GN=Gpd1 PE=1 SV=3	Gpd1	1	8.60536e-07	94.507	2	GLVDK(1)FPLFTAVYK	2.6146	0.752	0.968	0.604	0.883	1.383	1.399	0.926252	0.810749	0.72247	1.17792	1.19829	1.16432	0.812	1.194	0.836	0.75	1.154	1.202	0.915	0.691972
P13707	62	K	Glycerol-3-phosphate dehydrogenase [NAD(+)], cytoplasmic OS=Mus musculus OX=10090 GN=Gpd1 PE=1 SV=3	Gpd1	1	1.87831e-22	171.51	3	LTEIINTQHENVK(1)YLPGHK	0.92066	0.817	0.957	0.701	1.187	1.174	1.167	0.926252	0.810749	0.72247	1.17792	1.19829	1.16432	0.882	1.18	0.97	1.008	0.98	1.002	1.014	0.942799
P14069	26	K	Protein S100-A6 OS=Mus musculus OX=10090 GN=S100a6 PE=1 SV=3	S100a6	1	4.29461e-12	140.05	2	EGDK(1)HTLSK	2.8879	0.898		0.963	1.036	0.963	1.169	0.897727	1.06015	1.17063	1.01456	0.890566	0.966371	1		0.823	1.021	1.081	1.21	0.826	0.13972
P14069	47	K	Protein S100-A6 OS=Mus musculus OX=10090 GN=S100a6 PE=1 SV=3	S100a6	1	4.88621e-162	254.47	2	ELTIGSK(1)LQDAEIAR	2.4426	0.93	1.114	1.023	0.954	0.969	1.002	0.897727	1.06015	1.17063	1.01456	0.890566	0.966371	1.036	1.051	0.874	0.94	1.088	1.037	0.966	0.647573
P14115	47	K	60S ribosomal protein L27a OS=Mus musculus OX=10090 GN=Rpl27a PE=1 SV=5	Rpl27a	1	0.00138759	57.003	2	INFDK(1)YHPGYFGK	5.112		0.969					0.769503	1.07479	0.520855	1.28267	1.06876	1.28342		0.902
P14115	94	K	60S ribosomal protein L27a OS=Mus musculus OX=10090 GN=Rpl27a PE=1 SV=5	Rpl27a	1	0.000986931	78.043	2	NK(1)TGVAPIIDVVR	-0.43502		0.6	0.461	1.39	1.148	1.393	0.769503	1.07479	0.520855	1.28267	1.06876	1.28342		0.558	0.885	1.084	1.074	1.085	0.667	0.0873455
P14131	98	K	40S ribosomal protein S16 OS=Mus musculus OX=10090 GN=Rps16 PE=1 SV=4	Rps16	1	7.77923e-08	96.313	2	ALVAYYQK(1)YVDEASK	3.8661	0.945	1.02	0.2	1.433	1.17	1.256	0.992255	1.08314	1.1451	0.936616	0.878917	0.963974	0.952	0.942	0.175	1.53	1.331	1.303	0.497	0.170634
P14131	131	K	40S ribosomal protein S16 OS=Mus musculus OX=10090 GN=Rps16 PE=1 SV=4	Rps16	1	0.019762	58.286	2	K(1)FGGPGAR	1.6598		1.04	1.182	1.019	0.722		0.992255	1.08314	1.1451	0.936616	0.878917	0.963974		0.96	1.032	1.088	0.821		1.043	0.755722
P14131	73	K	40S ribosomal protein S16 OS=Mus musculus OX=10090 GN=Rps16 PE=1 SV=4	Rps16	1	0.00720409	47.334	3	VK(1)GGGHVAQIYAIR	-0.053423					0.989		0.992255	1.08314	1.1451	0.936616	0.878917	0.963974					1.125
P14148	62	K	60S ribosomal protein L7 OS=Mus musculus OX=10090 GN=Rpl7 PE=1 SV=2	Rpl7	1	0.00322166	108.92	2	FALK(1)TLR	-0.14164	0.724	1.014	0.498	1.254	1.236	1.277	0.875506	1.17354	0.838602	1.05954	0.988352	1.06446	0.827	0.864	0.594	1.184	1.251	1.2	0.629	0.0161694
P14148	149	K	60S ribosomal protein L7 OS=Mus musculus OX=10090 GN=Rpl7 PE=1 SV=2	Rpl7	1	0.00451981	65.933	2	LNK(1)ASINMLR	-1.774						0.995	0.875506	1.17354	0.838602	1.05954	0.988352	1.06446						0.935
P14148	178	K	60S ribosomal protein L7 OS=Mus musculus OX=10090 GN=Rpl7 PE=1 SV=2	Rpl7	1	5.10079e-06	112.8	2	SVNELIYK(1)R	-0.75633			0.775	1.146	0.989	1.09	0.875506	1.17354	0.838602	1.05954	0.988352	1.06446			0.924	1.082	1.001	1.024	0.892
P14152	164	K	Malate dehydrogenase, cytoplasmic OS=Mus musculus OX=10090 GN=Mdh1 PE=1 SV=3	Mdh1	1	1.8459e-11	146.27	2	AK(1)SQIALK	2.2124	0.741	0.888	0.85	1.225	1.124	1.172	0.861934	0.894075	0.93285	1.15227	1.04944	1.10943	0.86	0.993	0.911	1.063	1.071	1.056	0.866	0.0259175
P14152	107	K	Malate dehydrogenase, cytoplasmic OS=Mus musculus OX=10090 GN=Mdh1 PE=1 SV=3	Mdh1	1	0.00479513	84.699	2	ANVK(1)IFK	1.9239	0.818	0.818	0.877	1.063	1.129	1.294	0.861934	0.894075	0.93285	1.15227	1.04944	1.10943	0.949	0.915	0.94	0.923	1.076	1.166	0.886	0.168367
P14152	110	K	Malate dehydrogenase, cytoplasmic OS=Mus musculus OX=10090 GN=Mdh1 PE=1 SV=3	Mdh1	1	0.00759459	61.577	2	IFK(1)SQGTALEK	0.72226	1.043						0.861934	0.894075	0.93285	1.15227	1.04944	1.10943	1.21
P14152	236	K	Malate dehydrogenase, cytoplasmic OS=Mus musculus OX=10090 GN=Mdh1 PE=1 SV=3	Mdh1	1	0.0194163	46.835	2	GAAVIK(1)AR	2.1054			0.922	1.09			0.861934	0.894075	0.93285	1.15227	1.04944	1.10943			0.988	0.946			1.044
P14152	118	K	Malate dehydrogenase, cytoplasmic OS=Mus musculus OX=10090 GN=Mdh1 PE=1 SV=3	Mdh1	1	2.92121e-23	195.8	2	SQGTALEK(1)YAK	1.7604	0.773	0.797	0.793	1.231	1.179	1.232	0.861934	0.894075	0.93285	1.15227	1.04944	1.10943	0.897	0.891	0.85	1.068	1.123	1.11	0.799	0.000592806
P14152	142	K	Malate dehydrogenase, cytoplasmic OS=Mus musculus OX=10090 GN=Mdh1 PE=1 SV=3	Mdh1	1	1.598e-05	68.789	3	VIVVGNPANTNCLTASK(1)SAPSIPK	0.75588	1.043						0.861934	0.894075	0.93285	1.15227	1.04944	1.10943	1.21
P14206	89	K	40S ribosomal protein SA OS=Mus musculus OX=10090 GN=Rpsa PE=1 SV=4	Rpsa	1	4.82069e-05	65.212	2	AVLK(1)FAAATGATPIAGR	2.5854	1.043						1.19906	1.06156	1.23876	0.851534	0.82676	0.822327	0.87
P14206	42	K	40S ribosomal protein SA OS=Mus musculus OX=10090 GN=Rpsa PE=1 SV=4	Rpsa	1	0.00465503	94.66	2	K(1)SDGIYIINLK	-1.9398					1.109	0.874	1.19906	1.06156	1.23876	0.851534	0.82676	0.822327					1.341	1.063
P14206	52	K	40S ribosomal protein SA OS=Mus musculus OX=10090 GN=Rpsa PE=1 SV=4	Rpsa	1	0.00347508	92.428	2	SDGIYIINLK(1)R	0.22178		0.858	1.421	1.102		0.589	1.19906	1.06156	1.23876	0.851534	0.82676	0.822327		0.808	1.147	1.294		0.716	0.973	0.999698
P14206	57	K	40S ribosomal protein SA OS=Mus musculus OX=10090 GN=Rpsa PE=1 SV=4	Rpsa	1	4.11156e-23	136.84	2	TWEK(1)LLLAAR	-3.5686	0.922	1.027	0.95	1.014	0.947	1.138	1.19906	1.06156	1.23876	0.851534	0.82676	0.822327	0.769	0.967	0.767	1.191	1.145	1.384	0.673	0.0142512
P14211	164	K	Calreticulin OS=Mus musculus OX=10090 GN=Calr PE=1 SV=1	Calr	1	1.15704e-26	111.27	4	CK(1)DDEFTHLYTLIVRPDNTYEVK	1.0935		0.815	1.134				1.2814	1.08286	1.2621	0.817702	0.783945	0.771987		0.753	0.899
P14211	64	K	Calreticulin OS=Mus musculus OX=10090 GN=Calr PE=1 SV=1	Calr	1	7.6134e-07	126.48	2	DK(1)GLQTSQDAR	0.89895	0.959	1.166	1.288	0.784	0.881	0.904	1.2814	1.08286	1.2621	0.817702	0.783945	0.771987	0.748	1.077	1.021	0.959	1.124	1.171	0.875	0.330351
P14211	142	K	Calreticulin OS=Mus musculus OX=10090 GN=Calr PE=1 SV=1	Calr	1	1.47736e-16	93.495	3	DMHGDSEYNIMFGPDICGPGTK(1)K	-2.1795				0.926	1.089		1.2814	1.08286	1.2621	0.817702	0.783945	0.771987				1.132	1.389
P14211	143	K	Calreticulin OS=Mus musculus OX=10090 GN=Calr PE=1 SV=1	Calr	1	0.00155161	72.038	2	K(1)VHVIFNYK	-0.45217	1.065	1.148	1.082			0.685	1.2814	1.08286	1.2621	0.817702	0.783945	0.771987	0.831	1.06	0.857			0.887	1.033
P14211	55	K	Calreticulin OS=Mus musculus OX=10090 GN=Calr PE=1 SV=1	Calr	1	4.90956e-17	128.46	2	FVLSSGK(1)FYGDLEK	3.6301	1.03	1.272	0.964		0.789	0.911	1.2814	1.08286	1.2621	0.817702	0.783945	0.771987	0.804	1.175	0.764		1.006	1.18	0.837	0.370662
P14211	62	K	Calreticulin OS=Mus musculus OX=10090 GN=Calr PE=1 SV=1	Calr	1	0.00937818	49.16	2	FYGDLEK(1)DK	3.0401	0.972	0.984	1.03				1.2814	1.08286	1.2621	0.817702	0.783945	0.771987	0.759	0.909	0.816
P14211	80	K	Calreticulin OS=Mus musculus OX=10090 GN=Calr PE=1 SV=1	Calr	1	4.33307e-05	92.747	2	FYALSAK(1)FEPFSNK	7.459		0.539	1.413				1.2814	1.08286	1.2621	0.817702	0.783945	0.771987		0.498	1.12
P14211	153	K	Calreticulin OS=Mus musculus OX=10090 GN=Calr PE=1 SV=1	Calr	1	6.72541e-12	125.5	2	GK(1)NVLINK	0.5917	1.016	1.195	1.139	0.905	0.859	0.877	1.2814	1.08286	1.2621	0.817702	0.783945	0.771987	0.793	1.104	0.902	1.107	1.096	1.136	0.838	0.127817
P14211	159	K	Calreticulin OS=Mus musculus OX=10090 GN=Calr PE=1 SV=1	Calr	1	0.000228106	117.3	2	NVLINK(1)DIR	0.58654	1.135		0.892				1.2814	1.08286	1.2621	0.817702	0.783945	0.771987	0.886		0.707
P14211	43	K	Calreticulin OS=Mus musculus OX=10090 GN=Calr PE=1 SV=1	Calr	1	0.00493242	102.46	2	HK(1)SDFGK	3.0971	1.035	1.148	1.164	0.828	0.875	0.94	1.2814	1.08286	1.2621	0.817702	0.783945	0.771987	0.808	1.06	0.922	1.013	1.116	1.218	0.834	0.12207
P14211	48	K	Calreticulin OS=Mus musculus OX=10090 GN=Calr PE=1 SV=1	Calr	1	0.00011136	78.864	2	SDFGK(1)FVLSSGK	-1.2505	0.802	1.102	0.948			1.119	1.2814	1.08286	1.2621	0.817702	0.783945	0.771987	0.626	1.018	0.751			1.45	0.551
P14211	151	K	Calreticulin OS=Mus musculus OX=10090 GN=Calr PE=1 SV=1	Calr	1	0.000301026	65.404	2	VHVIFNYK(1)GK	-1.7929	1.15		1.21	0.935	0.744		1.2814	1.08286	1.2621	0.817702	0.783945	0.771987	0.897		0.959	1.143	0.949		0.887	0.361531
P14211	374	K	Calreticulin OS=Mus musculus OX=10090 GN=Calr PE=1 SV=1	Calr	1	0.0238652	74.849	2	LKEEEEDK(1)K	-1.1324		0.969					1.2814	1.08286	1.2621	0.817702	0.783945	0.771987		0.895
P14211	41	K	Calreticulin OS=Mus musculus OX=10090 GN=Calr PE=1 SV=1	Calr	1	0.0247439	58.286	2	WVESK(1)HK	2.1155		1.155	1.217	0.581			1.2814	1.08286	1.2621	0.817702	0.783945	0.771987		1.067	0.964	0.711			1.428
P14576	120	K	Signal recognition particle 54 kDa protein OS=Mus musculus OX=10090 GN=Srp54 PE=1 SV=2	Srp54	1	0.0185346	47.361	2	TTTCSK(1)LAYYYQR	2.2985						0.995	0.966203	1.03787	1.17203	0.912297	0.827914	1.08368						0.918
P14602	202	K	Heat shock protein beta-1 OS=Mus musculus OX=10090 GN=Hspb1 PE=1 SV=3	Hspb1	1	2.10078e-06	92.593	2	AQIGGPEAGK(1)SEQSGAK	1.5089	0.434	0.62	0.56	1.665	1.212	1.522	0.637796	0.68227	0.633981	1.53134	1.04325	1.47137	0.68	0.909	0.883	1.087	1.162	1.034	0.753	0.0416002
P14602	127	K	Heat shock protein beta-1 OS=Mus musculus OX=10090 GN=Hspb1 PE=1 SV=3	Hspb1	1	3.95185e-17	138	2	EGVVEITGK(1)HEER	2.6587	0.613	0.667	0.661	1.432	0.912	1.727	0.637796	0.68227	0.633981	1.53134	1.04325	1.47137	0.961	0.978	1.043	0.935	0.874	1.174	1	0.941962
P14602	116	K	Heat shock protein beta-1 OS=Mus musculus OX=10090 GN=Hspb1 PE=1 SV=3	Hspb1	1	5.81945e-10	52.149	3	VSLDVNHFAPEELTVK(1)TK	0.23008		0.327		1.231	1.042	1.406	0.637796	0.68227	0.633981	1.53134	1.04325	1.47137		0.479		0.804	0.999	0.956	0.521
P14685	400	K	26S proteasome non-ATPase regulatory subunit 3 OS=Mus musculus OX=10090 GN=Psmd3 PE=1 SV=3	Psmd3	1	0.0131737	50.834	2	HNVIK(1)TGVR	2.2001				1.03			1.01181	1.02586	1.05824	1.0119	0.926373	0.965819				1.018
P14733	124	K	Lamin-B1 OS=Mus musculus OX=10090 GN=Lmnb1 PE=1 SV=3	Lmnb1	1	7.99799e-05	77.157	2	AEHDQLLLNYAK(1)K	2.6443	0.872	0.842	0.559	1.146	1.486	1.103	0.961954	0.96324	0.866337	1.09143	1.06107	1.05598	0.906	0.874	0.645	1.05	1.4	1.045	0.694	0.0643193
P14733	157	K	Lamin-B1 OS=Mus musculus OX=10090 GN=Lmnb1 PE=1 SV=3	Lmnb1	1	0.00463561	51.531	2	DAALATALGDK(1)K	-0.63131				1.03			0.961954	0.96324	0.866337	1.09143	1.06107	1.05598				0.944
P14733	272	K	Lamin-B1 OS=Mus musculus OX=10090 GN=Lmnb1 PE=1 SV=3	Lmnb1	1	0.000135345	54.199	3	EELEQTYHAK(1)LENAR	1.5287						0.995	0.961954	0.96324	0.866337	1.09143	1.06107	1.05598						0.942
P14733	135	K	Lamin-B1 OS=Mus musculus OX=10090 GN=Lmnb1 PE=1 SV=3	Lmnb1	1	0.000502812	94.66	2	ESDLSGAQIK(1)LR	-3.759	0.979	0.936			1.333	0.744	0.961954	0.96324	0.866337	1.09143	1.06107	1.05598	1.018	0.972			1.256	0.705	1.015	0.865668
P14733	112	K	Lamin-B1 OS=Mus musculus OX=10090 GN=Lmnb1 PE=1 SV=3	Lmnb1	1	6.84067e-08	121.71	2	FK(1)AEHDQLLLNYAK	1.7665	0.846	0.959	0.656	1.261	1.099	1.187	0.961954	0.96324	0.866337	1.09143	1.06107	1.05598	0.879	0.996	0.757	1.155	1.036	1.124	0.794	0.0513599
P14733	484	K	Lamin-B1 OS=Mus musculus OX=10090 GN=Lmnb1 PE=1 SV=3	Lmnb1	1	8.86069e-34	157.74	2	IGDTSVSYK(1)YTSR	3.1324	0.872	0.872	0.665	1.298	1.157	1.148	0.961954	0.96324	0.866337	1.09143	1.06107	1.05598	0.906	0.905	0.768	1.189	1.09	1.087	0.766	0.0125629
P14733	331	K	Lamin-B1 OS=Mus musculus OX=10090 GN=Lmnb1 PE=1 SV=3	Lmnb1	1	0.000382987	47.915	2	IQELEDMLAK(1)ER	3.5247		0.53		1.193		1.288	0.961954	0.96324	0.866337	1.09143	1.06107	1.05598		0.55		1.093		1.22	0.476
P48678	378	K	Prelamin-A/C OS=Mus musculus OX=10090 GN=Lmna PE=1 SV=2	Lmna	1	0.0424747	41.796	2	K(1)LLEGEEER	0.55286				1.03			0.905536	0.967246	0.812995	1.13827	1.06022	1.11573				0.905
P14733	34	K	Lamin-B1 OS=Mus musculus OX=10090 GN=Lmnb1 PE=1 SV=3	Lmnb1	1	0.00316185	88.181	2	LQEK(1)EELR	1.8126	0.877	0.861	0.689	1.169	1.235	1.175	0.961954	0.96324	0.866337	1.09143	1.06107	1.05598	0.912	0.894	0.795	1.071	1.164	1.113	0.777	0.00667926
P14733	110	K	Lamin-B1 OS=Mus musculus OX=10090 GN=Lmnb1 PE=1 SV=3	Lmnb1	1	2.99102e-08	117.3	2	LQIELGK(1)FK	-0.48585	0.806	0.792	0.607	1.244	1.211	1.35	0.961954	0.96324	0.866337	1.09143	1.06107	1.05598	0.838	0.822	0.701	1.14	1.141	1.278	0.663	0.00376632
P14733	262	K	Lamin-B1 OS=Mus musculus OX=10090 GN=Lmnb1 PE=1 SV=3	Lmnb1	1	0.00106804	51.569	2	LYK(1)EELEQTYHAK	2.4994					0.989		0.961954	0.96324	0.866337	1.09143	1.06107	1.05598					0.932
P14733	533	K	Lamin-B1 OS=Mus musculus OX=10090 GN=Lmnb1 PE=1 SV=3	Lmnb1	1	2.35754e-140	273.02	2	VILK(1)NSQGEEVAQR	1.3799	0.748	0.793	0.645	1.332	1.255	1.237	0.961954	0.96324	0.866337	1.09143	1.06107	1.05598	0.778	0.823	0.745	1.22	1.183	1.171	0.656	0.000176722
P14824	483	K	Annexin A6 OS=Mus musculus OX=10090 GN=Anxa6 PE=1 SV=3	Anxa6	1	8.87645e-31	103.17	3	EDYHK(1)SLEDALSSDTSGHFR	2.6383	1.035	1.285	0.853	1.03		0.806	1.09617	1.03665	1.03449	0.943334	0.953687	0.935667	0.944	1.24	0.825	1.092		0.861	1.027	0.921062
P14824	265	K	Annexin A6 OS=Mus musculus OX=10090 GN=Anxa6 PE=1 SV=3	Anxa6	1	0.0377337	44.82	2	AMK(1)GLGTR	0.51275				0.945	1.07		1.09617	1.03665	1.03449	0.943334	0.953687	0.935667				1.002	1.122
P14824	598	K	Annexin A6 OS=Mus musculus OX=10090 GN=Anxa6 PE=1 SV=3	Anxa6	0.942612	1.81115e-12	89.636	3	DAFVAIVQSVK(0.943)NK(0.057)PLFFADK	-0.053001		0.945	0.828	1.032	0.805	1.355	1.09617	1.03665	1.03449	0.943334	0.953687	0.935667		0.912	0.8	1.094	0.844	1.448	0.758	0.306739
P14824	607	K	Annexin A6 OS=Mus musculus OX=10090 GN=Anxa6 PE=1 SV=3	Anxa6	1	0.00388134	92.707	3	NKPLFFADK(1)LYK	-0.86922	1.148	1.125		0.756		1	1.09617	1.03665	1.03449	0.943334	0.953687	0.935667	1.047	1.085		0.801		1.069	1.14	0.433564
P14824	644	K	Annexin A6 OS=Mus musculus OX=10090 GN=Anxa6 PE=1 SV=3	Anxa6	1	0.0528557	43.734	2	EFIEK(1)YDK	2.0373						0.995	1.09617	1.03665	1.03449	0.943334	0.953687	0.935667						1.063
P14824	647	K	Annexin A6 OS=Mus musculus OX=10090 GN=Anxa6 PE=1 SV=3	Anxa6	1	2.05504e-08	67.251	3	YDK(1)SLHQAIEGDTSGDFMK	-0.83293		1.004	0.903	1.073			1.09617	1.03665	1.03449	0.943334	0.953687	0.935667		0.969	0.873	1.137			0.81
P14824	370	K	Annexin A6 OS=Mus musculus OX=10090 GN=Anxa6 PE=1 SV=3	Anxa6	1	7.73815e-08	65.421	2	GTVCAANDFNPDADAK(1)ALR	-0.58724		0.969					1.09617	1.03665	1.03449	0.943334	0.953687	0.935667		0.935
P14824	579	K	Annexin A6 OS=Mus musculus OX=10090 GN=Anxa6 PE=1 SV=3	Anxa6	1	0.000480328	110.44	2	TNYDIEHVIK(1)K	0.72389	0.975	1.102	0.904	1.041		0.988	1.09617	1.03665	1.03449	0.943334	0.953687	0.935667	0.889	1.063	0.874	1.104		1.056	0.872	0.18726
P14824	220	K	Annexin A6 OS=Mus musculus OX=10090 GN=Anxa6 PE=1 SV=3	Anxa6	1	4.97209e-05	82.437	2	LVFDEYLK(1)TTGK	0.53466		0.824	0.806	1.115	1.138	1.087	1.09617	1.03665	1.03449	0.943334	0.953687	0.935667		0.795	0.779	1.182	1.193	1.162	0.668	6.51661e-05
P14824	314	K	Annexin A6 OS=Mus musculus OX=10090 GN=Anxa6 PE=1 SV=3	Anxa6	1	1.79964e-06	117.3	2	NDTSGEYK(1)K	3.5118	1.185			0.89			1.09617	1.03665	1.03449	0.943334	0.953687	0.935667	1.081			0.943			1.146
P14824	99	K	Annexin A6 OS=Mus musculus OX=10090 GN=Anxa6 PE=1 SV=3	Anxa6	1	0.0281517	45.939	2	PLAYCDAK(1)EIK	-0.45985				1.03			1.09617	1.03665	1.03449	0.943334	0.953687	0.935667				1.092
P14824	63	K	Annexin A6 OS=Mus musculus OX=10090 GN=Anxa6 PE=1 SV=3	Anxa6	1	5.24984e-71	193.34	2	QEICQNYK(1)SLYGK	2.0689	1.016	1.031	0.882	1.017	1.096	0.96	1.09617	1.03665	1.03449	0.943334	0.953687	0.935667	0.927	0.995	0.853	1.078	1.149	1.026	0.853	0.0444737
P14824	68	K	Annexin A6 OS=Mus musculus OX=10090 GN=Anxa6 PE=1 SV=3	Anxa6	1	0.000155765	89.382	2	SLYGK(1)DLIEDLK	3.7182		2.074	0.617		0.565	0.655	1.09617	1.03665	1.03449	0.943334	0.953687	0.935667		2.001	0.596		0.592	0.7	2.01	0.478425
P14824	406	K	Annexin A6 OS=Mus musculus OX=10090 GN=Anxa6 PE=1 SV=3	Anxa6	1	4.27665e-43	187.23	2	QTFK(1)SHFGR	1.3418	0.852	1.002	0.736	1.145	1.217	1.049	1.09617	1.03665	1.03449	0.943334	0.953687	0.935667	0.777	0.967	0.711	1.214	1.276	1.121	0.68	0.0164724
P14824	306	K	Annexin A6 OS=Mus musculus OX=10090 GN=Anxa6 PE=1 SV=3	Anxa6	1	3.99436e-25	155.57	2	SLYSMIK(1)NDTSGEYK	2.4212	0.987	1.046	0.95	0.952	1.081	0.981	1.09617	1.03665	1.03449	0.943334	0.953687	0.935667	0.9	1.009	0.918	1.009	1.133	1.048	0.886	0.0694374
P14824	568	K	Annexin A6 OS=Mus musculus OX=10090 GN=Anxa6 PE=1 SV=3	Anxa6	1	0.000334156	72.038	2	VFQEFIK(1)K	-1.6798	0.99	1.045	0.831	1.039	1.082	1.014	1.09617	1.03665	1.03449	0.943334	0.953687	0.935667	0.903	1.008	0.803	1.101	1.135	1.084	0.817	0.0373453
P14824	299	K	Annexin A6 OS=Mus musculus OX=10090 GN=Anxa6 PE=1 SV=3	Anxa6	1	0.00128135	66.664	2	YEK(1)SLYSMIK	-0.96692	1.089	0.947		1.007			1.09617	1.03665	1.03449	0.943334	0.953687	0.935667	0.993	0.914		1.067			0.894
P14824	81	K	Annexin A6 OS=Mus musculus OX=10090 GN=Anxa6 PE=1 SV=3	Anxa6	1	2.62372e-06	111.61	2	YELTGK(1)FER	0.51755	1.021	0.927	0.66	1.139	1.152	1.113	1.09617	1.03665	1.03449	0.943334	0.953687	0.935667	0.931	0.894	0.638	1.207	1.208	1.19	0.683	0.0301578
P14869	10	K	60S acidic ribosomal protein P0 OS=Mus musculus OX=10090 GN=Rplp0 PE=1 SV=3	Rplp0	1	0.000221179	104.39	2	ATWK(1)SNYFLK	-0.31991		1.054	0.999	0.977		0.939	1.11217	1.10931	1.19051	0.906143	0.831763	0.850104		0.95	0.839	1.078		1.105	0.82	0.0866894
P15105	103	K	Glutamine synthetase OS=Mus musculus OX=10090 GN=Glul PE=1 SV=6	Glul	1	7.85149e-05	101.82	2	LVLCEVFK(1)YNR	-1.4991	1.002	0.787	0.814	0.857	1.336	1.205	0.909867	1.05851	0.820906	1.12628	0.990207	1.09424	1.101	0.744	0.992	0.761	1.349	1.101	0.884	0.619169
P15327	181	K	Bisphosphoglycerate mutase OS=Mus musculus OX=10090 GN=Bpgm PE=1 SV=2	Bpgm	1	0.000782097	72.846	2	GK(1)SILISAHGNSSR	-0.47189				1.03			0.269424	1.14521	1.2393	1.20593	1.0348	1.10533				0.854
P15327	143	K	Bisphosphoglycerate mutase OS=Mus musculus OX=10090 GN=Bpgm PE=1 SV=2	Bpgm	1	0.00108912	65.408	2	YK(1)VCDVPLDQLPR	1.8927			0.972			1.001	0.269424	1.14521	1.2393	1.20593	1.0348	1.10533			0.784			0.906	0.865
P15331	292	K	Peripherin OS=Mus musculus OX=10090 GN=Prph PE=1 SV=2	Prph	1	2.80557e-69	205.09	2	NLQEAEEWYK(1)SK	0.42795	0.881	1.185	1.029	1.017	0.888	0.99	0.845891	1.28552	0.605261	0.866466	1.5368	0.860064	1.042	0.922	1.7	1.174	0.578	1.151	1.262	0.456613
P15331	294	K	Peripherin OS=Mus musculus OX=10090 GN=Prph PE=1 SV=2	Prph	1	0.00131634	65.173	2	SK(1)YADLSDAANR	-0.23793	0.918	1.278				0.797	0.845891	1.28552	0.605261	0.866466	1.5368	0.860064	1.085	0.994				0.927	1.121
Q62261	124	K	Spectrin beta chain, non-erythrocytic 1 OS=Mus musculus OX=10090 GN=Sptbn1 PE=1 SV=2	Sptbn1	1	1.26666e-09	99.855	2	ALQFLK(1)EQR	-1.1987				1.041	0.931	1.042	0.89336	0.976597	0.783596	1.13594	1.10001	1.1105				0.916	0.846	0.938
P15508	1896	K	Spectrin beta chain, erythrocytic OS=Mus musculus OX=10090 GN=Sptb PE=1 SV=4	Sptb	1	0.00388224	75.474	2	AQLVDTADK(1)FR	-1.0631		1.434	0.543			0.961	0.213411	1.28199	1.17108	1.20345	0.994951	1.13512		1.119	0.464			0.847	0.934
P15508	561	K	Spectrin beta chain, erythrocytic OS=Mus musculus OX=10090 GN=Sptb PE=1 SV=4	Sptb	1	0.000210931	69.276	3	HLLEVEDLLQK(1)HK	0.58262		1.138	0.773	1.078		0.984	0.213411	1.28199	1.17108	1.20345	0.994951	1.13512		0.888	0.66	0.896		0.867	0.878	0.444902
Q62261	62	K	Spectrin beta chain, non-erythrocytic 1 OS=Mus musculus OX=10090 GN=Sptbn1 PE=1 SV=2	Sptbn1	1	1.75362e-32	140.57	2	TFTK(1)WVNSHLAR	2.0774	0.744	0.92	0.652	1.19	1.431	1.063	0.89336	0.976597	0.783596	1.13594	1.10001	1.1105	0.833	0.942	0.832	1.048	1.301	0.957	0.789	0.082113
Q01768	31	K	Nucleoside diphosphate kinase B OS=Mus musculus OX=10090 GN=Nme2 PE=1 SV=1	Nme2	1	2.1181e-07	98.009	2	FEQK(1)GFR	2.5101	0.865	0.987	0.981	1.103	0.983	1.08	1.04587	1.0085	1.24354	0.956046	0.817418	0.928618	0.827	0.979	0.789	1.154	1.203	1.163	0.737	0.0097984
Q01768	26	K	Nucleoside diphosphate kinase B OS=Mus musculus OX=10090 GN=Nme2 PE=1 SV=1	Nme2	1	0.000426625	99.305	2	GLVGEIIK(1)R	-0.39791	1.047	0.982	0.991	1.082	0.836	1.069	1.04587	1.0085	1.24354	0.956046	0.817418	0.928618	1.001	0.974	0.797	1.132	1.023	1.151	0.838	0.0898314
P15532	124	K	Nucleoside diphosphate kinase A OS=Mus musculus OX=10090 GN=Nme1 PE=1 SV=1	Nme1	1	0.000213248	91.993	2	NIIHGSDSVK(1)SAEK	2.7253	1.334	0.982	2.001	0.481	0.503	0.682	1.00316	0.974971	1.41072	0.877363	0.79965	0.934145	1.33	1.007	1.418	0.548	0.629	0.73	1.969	0.00729851
Q01768	12	K	Nucleoside diphosphate kinase B OS=Mus musculus OX=10090 GN=Nme2 PE=1 SV=1	Nme2	1	0.00330371	62.271	2	TFIAIK(1)PDGVQR	-2.1231				1.084		0.943	1.04587	1.0085	1.24354	0.956046	0.817418	0.928618				1.134		1.015
Q01768	100	K	Nucleoside diphosphate kinase B OS=Mus musculus OX=10090 GN=Nme2 PE=1 SV=1	Nme2	1	0.00394082	62.398	2	VMLGETNPADSK(1)PGTIR	1.7189		0.969					1.04587	1.0085	1.24354	0.956046	0.817418	0.928618		0.961
P15532	85	K	Nucleoside diphosphate kinase A OS=Mus musculus OX=10090 GN=Nme1 PE=1 SV=1	Nme1	1	5.07621e-22	99.442	3	YMHSGPVVAMVWEGLNVVK(1)TGR	-0.32339	0.932	0.921	1.421		0.695		1.00316	0.974971	1.41072	0.877363	0.79965	0.934145	0.929	0.945	1.007		0.869		1.105
P15626	206	K	Glutathione S-transferase Mu 2 OS=Mus musculus OX=10090 GN=Gstm2 PE=1 SV=2	Gstm2	1	4.62205e-05	108.3	2	FLSK(1)PIFAK	-1.0418	0.736	0.697	0.554	1.339	1.39	1.298	0.704748	0.806911	0.739358	1.28031	1.22831	1.24036	1.044	0.864	0.749	1.046	1.132	1.046	0.824	0.112722
P15626	173	K	Glutathione S-transferase Mu 2 OS=Mus musculus OX=10090 GN=Gstm2 PE=1 SV=2	Gstm2	1	6.70614e-05	85.813	2	IFEPK(1)CLDAFPNLK	6.6001			0.63		0.986	1.352	0.704748	0.806911	0.739358	1.28031	1.22831	1.24036			0.852		0.803	1.09	0.9
P15626	122	K	Glutathione S-transferase Mu 2 OS=Mus musculus OX=10090 GN=Gstm2 PE=1 SV=2	Gstm2	1	0.00012636	76.563	2	IQLAMVCYSPDFEK(1)K	3.9149		0.606		1.071	1.133	1.184	0.704748	0.806911	0.739358	1.28031	1.22831	1.24036		0.751		0.837	0.922	0.955	0.83
P15626	199	K	Glutathione S-transferase Mu 2 OS=Mus musculus OX=10090 GN=Gstm2 PE=1 SV=2	Gstm2	1	0.00217541	74.424	2	ISDYMK(1)SSR	1.2109			0.489	1.25	1.272		0.704748	0.806911	0.739358	1.28031	1.22831	1.24036			0.661	0.976	1.036		0.657
P15626	83	K	Glutathione S-transferase Mu 2 OS=Mus musculus OX=10090 GN=Gstm2 PE=1 SV=2	Gstm2	1	2.6264e-35	216.04	3	K(1)HNLCGETEEER	3.8558	0.536	0.672	0.62	1.349	1.377	1.449	0.704748	0.806911	0.739358	1.28031	1.22831	1.24036	0.761	0.833	0.839	1.054	1.121	1.168	0.728	0.00183702
P15626	32	K	Glutathione S-transferase Mu 2 OS=Mus musculus OX=10090 GN=Gstm2 PE=1 SV=2	Gstm2	1	0.0016004	83.214	2	K(1)YTMGDAPDYDR	2.6819	0.533	0.721	0.447	1.629	1.408	1.277	0.704748	0.806911	0.739358	1.28031	1.22831	1.24036	0.756	0.894	0.605	1.272	1.146	1.03	0.654	0.02791
P15626	31	K	Glutathione S-transferase Mu 2 OS=Mus musculus OX=10090 GN=Gstm2 PE=1 SV=2	Gstm2	1	5.52821e-86	209.43	2	LLLEYTDTSYEDK(1)K	3.2006	0.702	0.667	0.723	1.258	1.325	1.331	0.704748	0.806911	0.739358	1.28031	1.22831	1.24036	0.996	0.827	0.978	0.983	1.079	1.073	0.893	0.157933
P15626	50	K	Glutathione S-transferase Mu 2 OS=Mus musculus OX=10090 GN=Gstm2 PE=1 SV=2	Gstm2	1	0.000366726	81.099	2	SQWLSEK(1)FK	1.1945	0.593			1.29		1.173	0.704748	0.806911	0.739358	1.28031	1.22831	1.24036	0.841			1.008		0.946	0.861
P16015	39	K	Carbonic anhydrase 3 OS=Mus musculus OX=10090 GN=Ca3 PE=1 SV=3	Ca3	1	3.51676e-13	95.263	3	DIK(1)HDPSLQPWSASYDPGSAK	-1.191		0.489		1.095	1.191	1.222	0.679046	0.87728	0.553336	1.31054	1.27294	1.30686		0.557		0.836	0.936	0.935	0.617
P16015	126	K	Carbonic anhydrase 3 OS=Mus musculus OX=10090 GN=Ca3 PE=1 SV=3	Ca3	1	5.48666e-07	68.127	4	YAAELHLVHWNPK(1)YNTFGEALK	-0.91185			0.554	0.925	1.166	1.349	0.679046	0.87728	0.553336	1.31054	1.27294	1.30686			1.001	0.706	0.916	1.032	1.131
P16045	19	K	Galectin-1 OS=Mus musculus OX=10090 GN=Lgals1 PE=1 SV=3	Lgals1	0.99638	7.39067e-17	107.46	3	ACGLVASNLNLK(0.004)PGECLK(0.996)VR	0.52227	1.155	1.159	1.366	0.72	0.822	0.766	1.23479	1.05716	1.31768	0.820602	0.794606	0.775167	0.935	1.096	1.037	0.877	1.034	0.988	1.058	0.4478
P16045	64	K	Galectin-1 OS=Mus musculus OX=10090 GN=Lgals1 PE=1 SV=3	Lgals1	1	4.8819e-08	89.459	4	FNAHGDANTIVCNTK(1)EDGTWGTEHR	1.631	1.138	1.058	1.378		0.789	0.608	1.23479	1.05716	1.31768	0.820602	0.794606	0.775167	0.922	1.001	1.046		0.993	0.784	1.114	0.339802
P16045	108	K	Galectin-1 OS=Mus musculus OX=10090 GN=Lgals1 PE=1 SV=3	Lgals1	1	0.00094675	58.889	3	LPDGHEFK(1)FPNR	0.63537	0.982	1.137	1.079		0.996	0.772	1.23479	1.05716	1.31768	0.820602	0.794606	0.775167	0.795	1.076	0.819		1.253	0.996	0.797	0.225888
P16110	197	K	Galectin-3 OS=Mus musculus OX=10090 GN=Lgals3 PE=1 SV=3	Lgals3	1	1.57265e-10	130.79	2	QDNNWGK(1)EER	3.1084	0.953	0.663	1.372				1.43777	1.23644	1.71128	0.587602	0.449786	0.577119	0.663	0.536	0.802
P16110	210	K	Galectin-3 OS=Mus musculus OX=10090 GN=Lgals3 PE=1 SV=3	Lgals3	1	0.000964173	47.57	2	QSAFPFESGK(1)PFK	4.0997		1.431				0.521	1.43777	1.23644	1.71128	0.587602	0.449786	0.577119		1.157				0.903	1.281
P16110	190	K	Galectin-3 OS=Mus musculus OX=10090 GN=Lgals3 PE=1 SV=3	Lgals3	1	2.54766e-88	216.53	2	VIVCNTK(1)QDNNWGK	-0.027311	1.591	1.39	1.37	0.555	0.543	0.549	1.43777	1.23644	1.71128	0.587602	0.449786	0.577119	1.107	1.124	0.801	0.945	1.207	0.951	0.977	0.846525
P16125	156	K	L-lactate dehydrogenase B chain OS=Mus musculus OX=10090 GN=Ldhb PE=1 SV=2	Ldhb	1	0.000275275	94.806	2	LSGLPK(1)HR	3.0818	0.673	0.876	0.684	1.323	1.195	1.253	0.761934	0.917695	0.738402	1.22806	1.14763	1.20628	0.883	0.955	0.926	1.077	1.041	1.039	0.876	0.00648986
P16330	274	K	2',3'-cyclic-nucleotide 3'-phosphodiesterase OS=Mus musculus OX=10090 GN=Cnp PE=1 SV=3	Cnp	1	0.00038086	86.729	2	AAGAEEYAQQEVVK(1)R	-0.5558	1.247		0.842		0.275	1.656	0.952617	0.979809	0.820318	0.941012	1.34837	0.957875	1.309		1.026		0.204	1.729	1.208	0.597628
P16330	73	K	2',3'-cyclic-nucleotide 3'-phosphodiesterase OS=Mus musculus OX=10090 GN=Cnp PE=1 SV=3	Cnp	1	0.036908	43.168	2	LILEK(1)YHDGTK	-0.22988					0.989		0.952617	0.979809	0.820318	0.941012	1.34837	0.957875					0.733
P16330	177	K	2',3'-cyclic-nucleotide 3'-phosphodiesterase OS=Mus musculus OX=10090 GN=Cnp PE=1 SV=3	Cnp	1	0.0132062	77.072	2	LK(1)PGLEK	2.5484	1.12	1.132	0.494	0.582	1.67		0.952617	0.979809	0.820318	0.941012	1.34837	0.957875	1.176	1.155	0.602	0.618	1.239		1.053	0.874001
P16330	376	K	2',3'-cyclic-nucleotide 3'-phosphodiesterase OS=Mus musculus OX=10090 GN=Cnp PE=1 SV=3	Cnp	1	0.00321183	75.243	2	LYSLGK(1)GR	0.65048	1.152		0.876				0.952617	0.979809	0.820318	0.941012	1.34837	0.957875	1.209		1.068
P16332	600	K	Methylmalonyl-CoA mutase, mitochondrial OS=Mus musculus OX=10090 GN=Mmut PE=1 SV=2	Mmut	1	0.0043411	94.806	2	EITSAIK(1)R	2.0429	0.988	0.951		1.024	1.042	1.018	0.898294	0.937394	0.784904	1.1659	1.03476	1.17874	1.1	1.015		0.878	1.007	0.864	1.154	0.128556
P16332	338	K	Methylmalonyl-CoA mutase, mitochondrial OS=Mus musculus OX=10090 GN=Mmut PE=1 SV=2	Mmut	1	0.017418	58.426	2	MFQPK(1)NSK	2.4874					1.121	0.863	0.898294	0.937394	0.784904	1.1659	1.03476	1.17874					1.083	0.732
P16332	341	K	Methylmalonyl-CoA mutase, mitochondrial OS=Mus musculus OX=10090 GN=Mmut PE=1 SV=2	Mmut	1	0.00150633	111.39	2	NSK(1)SLLLR	-0.65031	0.955	0.895		1.095		1.092	0.898294	0.937394	0.784904	1.1659	1.03476	1.17874	1.063	0.955		0.939		0.926	1.082	0.288136
P16406	499	K	Glutamyl aminopeptidase OS=Mus musculus OX=10090 GN=Enpep PE=1 SV=1	Enpep	1	0.00546591	82.716	2	GCQIYLK(1)K	0.5932	1.006	0.866	0.804		1.305		0.937462	0.89817	0.830278	1.12907	1.0831	1.12192	1.073	0.964	0.968		1.205		0.831
P16406	500	K	Glutamyl aminopeptidase OS=Mus musculus OX=10090 GN=Enpep PE=1 SV=1	Enpep	1	0.0298405	58.286	2	K(1)FQFANAK	2.6716					0.989		0.937462	0.89817	0.830278	1.12907	1.0831	1.12192					0.913
P16406	135	K	Glutamyl aminopeptidase OS=Mus musculus OX=10090 GN=Enpep PE=1 SV=1	Enpep	1	0.0284234	43.272	2	ITK(1)LPELR	0.3998				1.03			0.937462	0.89817	0.830278	1.12907	1.0831	1.12192				0.912
P16406	489	K	Glutamyl aminopeptidase OS=Mus musculus OX=10090 GN=Enpep PE=1 SV=1	Enpep	1	0.000762142	77.157	2	MLQDWITPEK(1)FQK	4.0432	0.983					1.052	0.937462	0.89817	0.830278	1.12907	1.0831	1.12192	1.049					0.938	1.118
P16460	112	K	Argininosuccinate synthase OS=Mus musculus OX=10090 GN=Ass1 PE=1 SV=1	Ass1	1	0.000303948	82.437	2	EGAK(1)YVSHGATGK	-0.1081	0.62	0.89			1.179	1.289	0.930736	0.960712	1.09957	0.998714	0.992036	1.01824	0.666	0.926			1.188	1.266	0.649	0.117336
P16546	2421	K	Spectrin alpha chain, non-erythrocytic 1 OS=Mus musculus OX=10090 GN=Sptan1 PE=1 SV=4	Sptan1	1	1.41675e-05	95.138	2	ALSSEGK(1)PYVTK	-0.52381	0.889	0.852	0.759	1.149	1.217	1.14	0.890994	0.967088	0.77225	1.12658	1.13108	1.11201	0.998	0.881	0.983	1.02	1.076	1.025	0.917	0.109505
P16546	2426	K	Spectrin alpha chain, non-erythrocytic 1 OS=Mus musculus OX=10090 GN=Sptan1 PE=1 SV=4	Sptan1	0.977201	2.23263e-06	44.584	3	ALSSEGK(0.023)PYVTK(0.977)EELYQNLTR	-3.9302					0.989		0.890994	0.967088	0.77225	1.12658	1.13108	1.11201					0.874
P16546	1543	K	Spectrin alpha chain, non-erythrocytic 1 OS=Mus musculus OX=10090 GN=Sptan1 PE=1 SV=4	Sptan1	1	0.0339439	67.903	2	AQMIEK(1)R	1.7336				1.03			0.890994	0.967088	0.77225	1.12658	1.13108	1.11201				0.914
P16546	1326	K	Spectrin alpha chain, non-erythrocytic 1 OS=Mus musculus OX=10090 GN=Sptan1 PE=1 SV=4	Sptan1	1	4.70994e-07	132.9	2	CTELNQAWTSLGK(1)R	4.3262			0.538		1.434		0.890994	0.967088	0.77225	1.12658	1.13108	1.11201			0.697		1.268		0.55
P16546	58	K	Spectrin alpha chain, non-erythrocytic 1 OS=Mus musculus OX=10090 GN=Sptan1 PE=1 SV=4	Sptan1	1	0.000331307	69.641	2	DAEELEK(1)WIQEK	0.70599				0.923	1.092		0.890994	0.967088	0.77225	1.12658	1.13108	1.11201				0.819	0.965
P16546	1187	K	Spectrin alpha chain, non-erythrocytic 1 OS=Mus musculus OX=10090 GN=Sptan1 PE=1 SV=4	Sptan1	1	3.72164e-16	127.03	2	DEADSK(1)TASPWK	-0.11729	0.451	1.112	0.781	1.114	1.373	1.146	0.890994	0.967088	0.77225	1.12658	1.13108	1.11201	0.506	1.15	1.011	0.989	1.214	1.031	0.825	0.398299
P16546	1288	K	Spectrin alpha chain, non-erythrocytic 1 OS=Mus musculus OX=10090 GN=Sptan1 PE=1 SV=4	Sptan1	1	2.31899e-15	110.06	2	DLAALGDK(1)VNSLGETAQR	1.2178	0.465	0.628		1.584	1.353		0.890994	0.967088	0.77225	1.12658	1.13108	1.11201	0.522	0.649		1.406	1.196		0.45	0.0274925
P16546	1698	K	Spectrin alpha chain, non-erythrocytic 1 OS=Mus musculus OX=10090 GN=Sptan1 PE=1 SV=4	Sptan1	1	0.000117608	121.8	2	DLASVNNLLK(1)K	-1.0231	0.923	1.065		1.07	1.038	0.922	0.890994	0.967088	0.77225	1.12658	1.13108	1.11201	1.036	1.101		0.95	0.918	0.829	1.189	0.0565129
P16546	1699	K	Spectrin alpha chain, non-erythrocytic 1 OS=Mus musculus OX=10090 GN=Sptan1 PE=1 SV=4	Sptan1	1	2.01101e-12	113.48	3	K(1)HQLLEADISAHEDR	0.44858	0.732	1.004	0.717	1.203	1.203	1.139	0.890994	0.967088	0.77225	1.12658	1.13108	1.11201	0.822	1.038	0.928	1.068	1.064	1.024	0.883	0.135139
P16546	824	K	Spectrin alpha chain, non-erythrocytic 1 OS=Mus musculus OX=10090 GN=Sptan1 PE=1 SV=4	Sptan1	1	4.97433e-07	101.82	2	DLIGVQNLLK(1)K	-2.8402	1.127	1.036	0.723	0.94	1.134	1.046	0.890994	0.967088	0.77225	1.12658	1.13108	1.11201	1.265	1.071	0.936	0.834	1.003	0.941	1.178	0.196059
P16546	825	K	Spectrin alpha chain, non-erythrocytic 1 OS=Mus musculus OX=10090 GN=Sptan1 PE=1 SV=4	Sptan1	1	7.48209e-18	122.2	3	K(1)HQALQAEIAGHEPR	1.4126	0.792	1.019	0.548	1.216	1.262	1.167	0.890994	0.967088	0.77225	1.12658	1.13108	1.11201	0.889	1.054	0.71	1.079	1.116	1.049	0.818	0.138697
P16546	718	K	Spectrin alpha chain, non-erythrocytic 1 OS=Mus musculus OX=10090 GN=Sptan1 PE=1 SV=4	Sptan1	1	1.04806e-10	164.31	2	DLTNVQNLQK(1)K	0.7676	1.019	1.141	0.743	1.155		0.96	0.890994	0.967088	0.77225	1.12658	1.13108	1.11201	1.144	1.18	0.962	1.025		0.863	1.16	0.249264
P16546	719	K	Spectrin alpha chain, non-erythrocytic 1 OS=Mus musculus OX=10090 GN=Sptan1 PE=1 SV=4	Sptan1	1	2.2728e-08	133.47	3	K(1)HALLEADVAAHQDR	2.0126	0.671	1.005	0.72	1.234	1.174	1.193	0.890994	0.967088	0.77225	1.12658	1.13108	1.11201	0.753	1.039	0.932	1.095	1.038	1.073	0.85	0.148111
P16546	2047	K	Spectrin alpha chain, non-erythrocytic 1 OS=Mus musculus OX=10090 GN=Sptan1 PE=1 SV=4	Sptan1	1	5.01631e-07	115.35	2	DQLLAAK(1)HIQSK	2.4884	0.704	0.914	0.557	1.284	1.407	1.138	0.890994	0.967088	0.77225	1.12658	1.13108	1.11201	0.79	0.945	0.721	1.14	1.244	1.023	0.721	0.0275699
P16546	2052	K	Spectrin alpha chain, non-erythrocytic 1 OS=Mus musculus OX=10090 GN=Sptan1 PE=1 SV=4	Sptan1	1	0.00566513	62.271	2	HIQSK(1)AIEAR	-0.017734		0.898		1.017	1.073		0.890994	0.967088	0.77225	1.12658	1.13108	1.11201		0.929		0.903	0.949		1.003
P16546	586	K	Spectrin alpha chain, non-erythrocytic 1 OS=Mus musculus OX=10090 GN=Sptan1 PE=1 SV=4	Sptan1	1	1.60444e-05	126.48	2	DSDELK(1)SWVNEK	2.4196	0.565	0.761		1.122	1.563	0.997	0.890994	0.967088	0.77225	1.12658	1.13108	1.11201	0.634	0.787		0.996	1.382	0.897	0.651	0.110741
P16546	1486	K	Spectrin alpha chain, non-erythrocytic 1 OS=Mus musculus OX=10090 GN=Sptan1 PE=1 SV=4	Sptan1	1	0.0301463	62.969	2	K(1)HEDFDK	6.1395	0.451	1.343		1.017	1.181		0.890994	0.967088	0.77225	1.12658	1.13108	1.11201	0.506	1.389		0.903	1.044		0.973	0.800546
P16546	930	K	Spectrin alpha chain, non-erythrocytic 1 OS=Mus musculus OX=10090 GN=Sptan1 PE=1 SV=4	Sptan1	0.999976	1.58651e-09	73.805	4	EKEPIVGSTDYGKDEDSAEALLK(1)K	2.0398		0.969					0.890994	0.967088	0.77225	1.12658	1.13108	1.11201		1.002
P16546	931	K	Spectrin alpha chain, non-erythrocytic 1 OS=Mus musculus OX=10090 GN=Sptan1 PE=1 SV=4	Sptan1	1	1.95205e-12	122.13	3	K(1)HEALMSDLSAYGSSIQALR	0.0034147	0.724	1.422	0.478	1.776	0.851	0.762	0.890994	0.967088	0.77225	1.12658	1.13108	1.11201	0.813	1.47	0.619	1.576	0.752	0.685	0.963	0.936769
P16546	2452	K	Spectrin alpha chain, non-erythrocytic 1 OS=Mus musculus OX=10090 GN=Sptan1 PE=1 SV=4	Sptan1	1	0.0235751	49.325	2	PYVDGK(1)GR	3.3778	1.043						0.890994	0.967088	0.77225	1.12658	1.13108	1.11201	1.171
P16546	2404	K	Spectrin alpha chain, non-erythrocytic 1 OS=Mus musculus OX=10090 GN=Sptan1 PE=1 SV=4	Sptan1	1	0.000340914	86.135	2	ETENVK(1)SSEEIESAFR	2.7949	0.552	1.143				1.286	0.890994	0.967088	0.77225	1.12658	1.13108	1.11201	0.62	1.182				1.156	0.779
P16546	1630	K	Spectrin alpha chain, non-erythrocytic 1 OS=Mus musculus OX=10090 GN=Sptan1 PE=1 SV=4	Sptan1	1	1.10738e-17	164.31	2	GACAGSEDAVK(1)AR	-0.053831	0.71	1.054		1.049	1.177	1.019	0.890994	0.967088	0.77225	1.12658	1.13108	1.11201	0.797	1.09		0.931	1.041	0.916	0.98	0.825637
P16546	418	K	Spectrin alpha chain, non-erythrocytic 1 OS=Mus musculus OX=10090 GN=Sptan1 PE=1 SV=4	Sptan1	1	5.48585e-06	50.521	4	GEIDAHEDSFK(1)SADESGQALLAASHYASDEVR	1.9171					0.989		0.890994	0.967088	0.77225	1.12658	1.13108	1.11201					0.874
P16546	814	K	Spectrin alpha chain, non-erythrocytic 1 OS=Mus musculus OX=10090 GN=Sptan1 PE=1 SV=4	Sptan1	1	3.8832e-11	154.66	2	GK(1)DLIGVQNLLK	-1.6165	0.896	0.903	0.667	1.108	1.282	1.149	0.890994	0.967088	0.77225	1.12658	1.13108	1.11201	1.006	0.934	0.864	0.984	1.133	1.033	0.89	0.125523
P16546	2063	K	Spectrin alpha chain, non-erythrocytic 1 OS=Mus musculus OX=10090 GN=Sptan1 PE=1 SV=4	Sptan1	1	0.0114047	75.243	2	HASLMK(1)R	2.3756	0.934		0.976			1.101	0.890994	0.967088	0.77225	1.12658	1.13108	1.11201	1.048		1.264			0.99	1.168
P16546	407	K	Spectrin alpha chain, non-erythrocytic 1 OS=Mus musculus OX=10090 GN=Sptan1 PE=1 SV=4	Sptan1	1	0.00162572	44.16	3	HQEHK(1)GEIDAHEDSFK	0.72532					0.989		0.890994	0.967088	0.77225	1.12658	1.13108	1.11201					0.874
P16546	1591	K	Spectrin alpha chain, non-erythrocytic 1 OS=Mus musculus OX=10090 GN=Sptan1 PE=1 SV=4	Sptan1	1	1.11835e-36	135.24	4	HQK(1)HQAFEAELHANADR	2.3092	0.994	1.376	0.769	0.805	0.987	1.056	0.890994	0.967088	0.77225	1.12658	1.13108	1.11201	1.116	1.423	0.996	0.715	0.873	0.95	1.393	0.0722804
P16546	1750	K	Spectrin alpha chain, non-erythrocytic 1 OS=Mus musculus OX=10090 GN=Sptan1 PE=1 SV=4	Sptan1	1	0.0165066	58.916	2	IK(1)SMATSR	2.6141		0.969					0.890994	0.967088	0.77225	1.12658	1.13108	1.11201		1.002
P16546	1132	K	Spectrin alpha chain, non-erythrocytic 1 OS=Mus musculus OX=10090 GN=Sptan1 PE=1 SV=4	Sptan1	1	0.00590412	72.038	2	K(1)FDDFQK	2.7577				1.024		1.001	0.890994	0.967088	0.77225	1.12658	1.13108	1.11201				0.909		0.9
P16546	190	K	Spectrin alpha chain, non-erythrocytic 1 OS=Mus musculus OX=10090 GN=Sptan1 PE=1 SV=4	Sptan1	1	2.49954e-12	90.376	3	K(1)FEEFQTDLAAHEER	-0.50629	0.685	0.914		1.175	1.114	1.127	0.890994	0.967088	0.77225	1.12658	1.13108	1.11201	0.769	0.945		1.043	0.985	1.013	0.845	0.118535
P16546	1911	K	Spectrin alpha chain, non-erythrocytic 1 OS=Mus musculus OX=10090 GN=Sptan1 PE=1 SV=4	Sptan1	1	2.96195e-25	123.99	2	K(1)HEAFETDFTVHK	3.4791	0.617	0.957	0.713	1.257	1.186	1.266	0.890994	0.967088	0.77225	1.12658	1.13108	1.11201	0.692	0.99	0.923	1.116	1.049	1.138	0.789	0.0914132
P16546	508	K	Spectrin alpha chain, non-erythrocytic 1 OS=Mus musculus OX=10090 GN=Sptan1 PE=1 SV=4	Sptan1	1	0.00176313	81.642	2	K(1)HEDFEK	2.4863	0.65	1.022		1.168	1.175		0.890994	0.967088	0.77225	1.12658	1.13108	1.11201	0.73	1.057		1.037	1.039		0.861	0.462267
P16546	296	K	Spectrin alpha chain, non-erythrocytic 1 OS=Mus musculus OX=10090 GN=Sptan1 PE=1 SV=4	Sptan1	1	0.0164522	76.605	2	K(1)HEGLER	3.4781		1.026	0.706			1.213	0.890994	0.967088	0.77225	1.12658	1.13108	1.11201		1.061	0.914			1.091	0.905
P16546	1853	K	Spectrin alpha chain, non-erythrocytic 1 OS=Mus musculus OX=10090 GN=Sptan1 PE=1 SV=4	Sptan1	1	0.000404321	77.157	2	LAQFVEHWK(1)ELK	3.9998	0.956	1.045	0.585	1.189	1.209	1.024	0.890994	0.967088	0.77225	1.12658	1.13108	1.11201	1.073	1.081	0.758	1.055	1.069	0.921	0.956	0.682972
P16546	241	K	Spectrin alpha chain, non-erythrocytic 1 OS=Mus musculus OX=10090 GN=Sptan1 PE=1 SV=4	Sptan1	1	0.000262576	101.41	2	LK(1)GLALQR	2.1273		0.78				1.189	0.890994	0.967088	0.77225	1.12658	1.13108	1.11201		0.807				1.069	0.755
P16546	2349	K	Spectrin alpha chain, non-erythrocytic 1 OS=Mus musculus OX=10090 GN=Sptan1 PE=1 SV=4	Sptan1	1	0.000911625	85.821	3	LNHQEFK(1)SCLR	1.7874			0.779	1.128	0.968	1.124	0.890994	0.967088	0.77225	1.12658	1.13108	1.11201			1.009	1.001	0.856	1.011	1.055
P16546	84	K	Spectrin alpha chain, non-erythrocytic 1 OS=Mus musculus OX=10090 GN=Sptan1 PE=1 SV=4	Sptan1	1	9.5761e-16	108.41	3	LQK(1)HQAFEAEVQANSGAIVK	-0.36264	0.995	0.389	0.649	1.191	1.441	1.36	0.890994	0.967088	0.77225	1.12658	1.13108	1.11201	1.117	0.402	0.84	1.057	1.274	1.223	0.664	0.187844
P16546	335	K	Spectrin alpha chain, non-erythrocytic 1 OS=Mus musculus OX=10090 GN=Sptan1 PE=1 SV=4	Sptan1	1	0.00668404	70.806	3	LQQSHPLSASQIQVK(1)R	0.22399				1.03			0.890994	0.967088	0.77225	1.12658	1.13108	1.11201				0.914
P16546	871	K	Spectrin alpha chain, non-erythrocytic 1 OS=Mus musculus OX=10090 GN=Sptan1 PE=1 SV=4	Sptan1	1	2.39823e-16	143.22	2	LSELNQK(1)WEALK	1.0241		0.433	0.315	1.458	1.469	1.324	0.890994	0.967088	0.77225	1.12658	1.13108	1.11201		0.448	0.408	1.294	1.299	1.191	0.339	0.000223108
P16546	229	K	Spectrin alpha chain, non-erythrocytic 1 OS=Mus musculus OX=10090 GN=Sptan1 PE=1 SV=4	Sptan1	1	1.77558e-16	177.47	2	TK(1)QDEVNAAWQR	0.6875	0.741	1.013	0.705	1.186	1.288	1.064	0.890994	0.967088	0.77225	1.12658	1.13108	1.11201	0.832	1.047	0.913	1.053	1.139	0.957	0.887	0.217409
P16546	1938	K	Spectrin alpha chain, non-erythrocytic 1 OS=Mus musculus OX=10090 GN=Sptan1 PE=1 SV=4	Sptan1	1	0.00292813	51.829	2	VNDVCTNGQDLIK(1)K	2.9215				1.244		0.788	0.890994	0.967088	0.77225	1.12658	1.13108	1.11201				1.104		0.709
P16546	613	K	Spectrin alpha chain, non-erythrocytic 1 OS=Mus musculus OX=10090 GN=Sptan1 PE=1 SV=4	Sptan1	1	1.74027e-09	122.66	3	VQK(1)HQAFEAELSANQSR	1.0307	0.874	0.897	0.68	1.171	1.29	1.094	0.890994	0.967088	0.77225	1.12658	1.13108	1.11201	0.981	0.928	0.881	1.039	1.141	0.984	0.882	0.0788277
P16858	252	K	Glyceraldehyde-3-phosphate dehydrogenase OS=Mus musculus OX=10090 GN=Gapdh PE=1 SV=2	Gapdh	1	0.000620806	108.5	3	PAK(1)YDDIKK	1.6686	1.019	0.937	1.234	0.896	0.857	1.054	1.01567	0.960548	1.19405	0.949463	0.957252	0.923014	1.003	0.975	1.033	0.944	0.895	1.142	1.01	0.849865
P16858	192	K	Glyceraldehyde-3-phosphate dehydrogenase OS=Mus musculus OX=10090 GN=Gapdh PE=1 SV=2	Gapdh	1	4.05215e-23	159.93	2	TVDGPSGK(1)LWR	0.39996	1.211	0.976	1.08	0.893	0.996	0.849	1.01567	0.960548	1.19405	0.949463	0.957252	0.923014	1.192	1.016	0.904	0.941	1.04	0.92	1.073	0.50257
P16858	137	K	Glyceraldehyde-3-phosphate dehydrogenase OS=Mus musculus OX=10090 GN=Gapdh PE=1 SV=2	Gapdh	1	5.29163e-18	85.443	3	VIISAPSADAPMFVMGVNHEK(1)YDNSLK	3.7601		0.931	1.192			0.818	1.01567	0.960548	1.19405	0.949463	0.957252	0.923014		0.969	0.998			0.886	1.11
P17047	67	K	Lysosome-associated membrane glycoprotein 2 OS=Mus musculus OX=10090 GN=Lamp2 PE=1 SV=2	Lamp2	1	0.00111341	48.892	3	TITIAVPDK(1)ATHDGSSCGDDR	0.71641		0.969					1.23145	1.17281	1.52378	0.66137	0.721977	0.688608		0.826
P17095	7	K	High mobility group protein HMG-I/HMG-Y OS=Mus musculus OX=10090 GN=Hmga1 PE=1 SV=4	Hmga1	1	1.91891e-32	135.21	2	SESGSK(1)SSQPLASK	1.8973	0.709		0.65		1.037	1.599
P63017	187	K	Heat shock cognate 71 kDa protein OS=Mus musculus OX=10090 GN=Hspa8 PE=1 SV=1	Hspa8	1	1.03889e-08	110.06	2	IINEPTAAAIAYGLDK(1)K	1.3122	1.122	1.149	1.294	0.762	0.701	0.962	1.00096	0.963096	1.07912	1.01832	0.94988	0.988624	1.121	1.193	1.199	0.748	0.738	0.973	1.429	0.0169724
P63017	507	K	Heat shock cognate 71 kDa protein OS=Mus musculus OX=10090 GN=Hspa8 PE=1 SV=1	Hspa8	1	0.00172973	78.816	2	ITITNDK(1)GR	1.3531				1.067		0.959	1.00096	0.963096	1.07912	1.01832	0.94988	0.988624				1.048		0.97
P63017	102	K	Heat shock cognate 71 kDa protein OS=Mus musculus OX=10090 GN=Hspa8 PE=1 SV=1	Hspa8	1	0.00270663	81.163	2	PK(1)VQVEYK	-0.51331	0.754	1.069	1.031	1.112	0.959	1.065	1.00096	0.963096	1.07912	1.01832	0.94988	0.988624	0.753	1.11	0.955	1.092	1.01	1.077	0.886	0.315211
P17182	335	K	Alpha-enolase OS=Mus musculus OX=10090 GN=Eno1 PE=1 SV=3	Eno1	1	0.00136474	80.623	2	AASEK(1)SCNCLLLK	1.926		0.856	1.034			1.055	1.06659	0.969833	1.24569	0.92191	0.872926	0.923048		0.883	0.83			1.143	0.749
P17182	228	K	Alpha-enolase OS=Mus musculus OX=10090 GN=Eno1 PE=1 SV=3	Eno1	1	3.08462e-56	196.44	2	EALELLK(1)TAIAK	-2.307	0.931	0.932	1.006	1.013	1.053	1.063	1.06659	0.969833	1.24569	0.92191	0.872926	0.923048	0.873	0.961	0.808	1.099	1.206	1.152	0.764	0.00891312
P17182	60	K	Alpha-enolase OS=Mus musculus OX=10090 GN=Eno1 PE=1 SV=3	Eno1	1	4.3404e-35	194.83	2	FMGK(1)GVSQAVEHINK	1.9005	1.241	0.916	1.113	0.883	0.962	0.893	1.06659	0.969833	1.24569	0.92191	0.872926	0.923048	1.164	0.944	0.893	0.958	1.102	0.967	0.991	0.893422
P17182	71	K	Alpha-enolase OS=Mus musculus OX=10090 GN=Eno1 PE=1 SV=3	Eno1	1	3.30964e-16	164.79	3	GVSQAVEHINK(1)TIAPALVSK	1.5854	1.155	0.916	0.867	1.046	1.054	0.975	1.06659	0.969833	1.24569	0.92191	0.872926	0.923048	1.083	0.944	0.696	1.135	1.207	1.056	0.801	0.15756
P17182	80	K	Alpha-enolase OS=Mus musculus OX=10090 GN=Eno1 PE=1 SV=3	Eno1	1	0.0396044	53.517	2	TIAPALVSK(1)K	-0.94595			1.182			0.788	1.06659	0.969833	1.24569	0.92191	0.872926	0.923048			0.949			0.854	1.111
P17182	420	K	Alpha-enolase OS=Mus musculus OX=10090 GN=Eno1 PE=1 SV=3	Eno1	1	0.0107608	43.272	2	IEEELGSK(1)AK	2.503						0.995	1.06659	0.969833	1.24569	0.92191	0.872926	0.923048						1.078
P17182	193	K	Alpha-enolase OS=Mus musculus OX=10090 GN=Eno1 PE=1 SV=3	Eno1	1	2.73414e-10	112.73	2	IGAEVYHNLK(1)NVIK	2.1712	0.845	0.887	0.799	1.285	1.008	1.184	1.06659	0.969833	1.24569	0.92191	0.872926	0.923048	0.792	0.915	0.641	1.394	1.155	1.283	0.613	0.0130669
P17182	406	K	Alpha-enolase OS=Mus musculus OX=10090 GN=Eno1 PE=1 SV=3	Eno1	1	3.70255e-07	113.7	2	LAK(1)YNQILR	-0.49032	0.904	0.928	1.007	1.092	1.01	1.059	1.06659	0.969833	1.24569	0.92191	0.872926	0.923048	0.848	0.957	0.808	1.184	1.157	1.147	0.749	0.00471866
P17182	256	K	Alpha-enolase OS=Mus musculus OX=10090 GN=Eno1 PE=1 SV=3	Eno1	1	0.00454206	64.906	2	SGK(1)YDLDFK	0.076416		0.985	0.894	1.056	0.865	1.164	1.06659	0.969833	1.24569	0.92191	0.872926	0.923048		1.016	0.718	1.145	0.991	1.261	0.766	0.17736
P17225	481	K	Polypyrimidine tract-binding protein 1 OS=Mus musculus OX=10090 GN=Ptbp1 PE=1 SV=2	Ptbp1	1	0.0123888	66.087	2	GFK(1)FFQK	-0.17563		1.002		0.954	0.805	1.219	0.946245	0.938947	1.12787	0.836206	1.20249	0.948243		1.067		1.141	0.669	1.286	1.034
Q8BHD7	228	K	Polypyrimidine tract-binding protein 3 OS=Mus musculus OX=10090 GN=Ptbp3 PE=1 SV=1	Ptbp3	1	3.19374e-05	103.76	2	IDFSK(1)LTSLNVK	0.27118	1.012	0.871	0.966	0.997	1.116	1.042	1.0261	0.968998	1.29277	0.925315	0.887686	0.899128	0.986	0.899	0.747	1.077	1.257	1.159	0.754	0.0365212
Q8BHD7	235	K	Polypyrimidine tract-binding protein 3 OS=Mus musculus OX=10090 GN=Ptbp3 PE=1 SV=1	Ptbp3	1	3.7278e-16	150.44	2	LTSLNVK(1)YNNDK	3.0743	0.929	0.845	0.916		1.052	1.23	1.0261	0.968998	1.29277	0.925315	0.887686	0.899128	0.905	0.872	0.709		1.185	1.368	0.649	0.0300028
P17225	366	K	Polypyrimidine tract-binding protein 1 OS=Mus musculus OX=10090 GN=Ptbp1 PE=1 SV=2	Ptbp1	1	0.0252152	60.709	2	VK(1)ILFNK	-1.4708				1.015	1.269	0.727	0.946245	0.938947	1.12787	0.836206	1.20249	0.948243				1.214	1.055	0.767
P17427	117	K	AP-2 complex subunit alpha-2 OS=Mus musculus OX=10090 GN=Ap2a2 PE=1 SV=2	Ap2a2	1	2.6331e-17	123.92	2	LINNAIK(1)NDLASR	1.4138	0.894	0.896	0.786	1.184	1.151	1.096	0.963922	0.981168	0.974852	1.04624	1.01733	1.01648	0.927	0.913	0.806	1.132	1.131	1.078	0.792	0.00759067
P17426	177	K	AP-2 complex subunit alpha-1 OS=Mus musculus OX=10090 GN=Ap2a1 PE=1 SV=1	Ap2a1	1	1.35156e-05	84.58	2	LYK(1)ASPDLVPMGEWTAR	-0.60879	1.179	1.22		0.886	0.907	0.828	0.934699	1.00632	0.907068	1.03796	1.05529	1.05866	1.261	1.212		0.854	0.859	0.782	1.487	0.00248765
P17426	378	K	AP-2 complex subunit alpha-1 OS=Mus musculus OX=10090 GN=Ap2a1 PE=1 SV=1	Ap2a1	1	0.000716228	67.887	2	THIDTVINALK(1)TER	6.4335			0.226		1.503	1.242	0.934699	1.00632	0.907068	1.03796	1.05529	1.05866			0.249		1.424	1.173	0.192
P17427	569	K	AP-2 complex subunit alpha-2 OS=Mus musculus OX=10090 GN=Ap2a2 PE=1 SV=2	Ap2a2	1	7.67718e-05	112.95	2	SDSQLK(1)NADVELQQR	2.8095	0.545	0.839	0.721	1.342	1.214	1.338	0.963922	0.981168	0.974852	1.04624	1.01733	1.01648	0.565	0.855	0.74	1.283	1.193	1.316	0.57	0.00992753
P17427	377	K	AP-2 complex subunit alpha-2 OS=Mus musculus OX=10090 GN=Ap2a2 PE=1 SV=2	Ap2a2	1	0.0200075	42.941	2	THIETVINALK(1)TER	-1.924					0.989		0.963922	0.981168	0.974852	1.04624	1.01733	1.01648					0.972
P17563	89	K	Methanethiol oxidase OS=Mus musculus OX=10090 GN=Selenbp1 PE=1 SV=2	Selenbp1	1	1.48759e-10	61.867	4	DELHHSGWNTCSSCFGDSTK(1)SR	1.1814	1.016	0.922	0.744		1.3		0.68164	0.789776	0.70759	1.3108	1.21883	1.29136	1.491	1.167	1.051		1.067		1.159
P17563	279	K	Methanethiol oxidase OS=Mus musculus OX=10090 GN=Selenbp1 PE=1 SV=2	Selenbp1	1	1.30683e-85	195.09	2	FYK(1)NAEGTWSVEK	2.2104	0.734	0.727	0.618	1.357	1.291	1.286	0.68164	0.789776	0.70759	1.3108	1.21883	1.29136	1.077	0.921	0.873	1.035	1.059	0.996	0.929	0.303738
P17563	289	K	Methanethiol oxidase OS=Mus musculus OX=10090 GN=Selenbp1 PE=1 SV=2	Selenbp1	1	4.95713e-09	84.105	2	NAEGTWSVEK(1)VIQVPSK	3.1438		0.595		1.109	1.157	1.133	0.68164	0.789776	0.70759	1.3108	1.21883	1.29136		0.753		0.846	0.949	0.877	0.845
P17563	397	K	Methanethiol oxidase OS=Mus musculus OX=10090 GN=Selenbp1 PE=1 SV=2	Selenbp1	1	0.00158493	67.887	3	RIPGGPQMIQLSLDGK(1)R	-1.8862					0.989		0.68164	0.789776	0.70759	1.3108	1.21883	1.29136					0.811
P17563	120	K	Methanethiol oxidase OS=Mus musculus OX=10090 GN=Selenbp1 PE=1 SV=2	Selenbp1	1	0.0104814	42.446	2	LHK(1)VIEASEIQAK	0.67117					0.989		0.68164	0.789776	0.70759	1.3108	1.21883	1.29136					0.811
P17563	296	K	Methanethiol oxidase OS=Mus musculus OX=10090 GN=Selenbp1 PE=1 SV=2	Selenbp1	1	0.029444	56.378	2	VIQVPSK(1)K	0.78811	0.68			1.002	1.152	1.204	0.68164	0.789776	0.70759	1.3108	1.21883	1.29136	0.998			0.764	0.945	0.932	1.134
P17563	93	K	Methanethiol oxidase OS=Mus musculus OX=10090 GN=Selenbp1 PE=1 SV=2	Selenbp1	1	5.52859e-07	135.28	2	NK(1)LILPGLISSR	-0.62817	0.827	0.752	0.616	1.291	1.218	1.31	0.68164	0.789776	0.70759	1.3108	1.21883	1.29136	1.213	0.952	0.871	0.985	0.999	1.014	1.013	0.979856
P17563	342	K	Methanethiol oxidase OS=Mus musculus OX=10090 GN=Selenbp1 PE=1 SV=2	Selenbp1	1	1.26749e-10	133.76	2	QYDISNPQK(1)PR	-0.20445	0.697	0.74	0.651	1.242	1.363	1.312	0.68164	0.789776	0.70759	1.3108	1.21883	1.29136	1.023	0.937	0.92	0.948	1.118	1.016	0.934	0.314704
P17665	34	K	Cytochrome c oxidase subunit 7C, mitochondrial OS=Mus musculus OX=10090 GN=Cox7c PE=1 SV=1	Cox7c	1	0.000299033	115.41	2	NLPFSVENK(1)WR	-1.1987	1.043						1.05658	1.15079	0.949078	0.971266	0.91028	0.962011	0.987
P17665	25	K	Cytochrome c oxidase subunit 7C, mitochondrial OS=Mus musculus OX=10090 GN=Cox7c PE=1 SV=1	Cox7c	1	2.22285e-05	61.23	3	SHYEEGPGK(1)NLPFSVENK	0.38672	1.187	1.036				0.789	1.05658	1.15079	0.949078	0.971266	0.91028	0.962011	1.123	0.9				0.82	1.234
P17710	389	K	Hexokinase-1 OS=Mus musculus OX=10090 GN=Hk1 PE=1 SV=3	Hk1	1	0.000712785	58.794	2	GK(1)FTTSDVAAIETDK	3.7271	1.261		0.502			1.272	0.91803	1.02187	1.04416	1.00839	1.00089	1.00666	1.374		0.481			1.264	0.734
P17710	819	K	Hexokinase-1 OS=Mus musculus OX=10090 GN=Hk1 PE=1 SV=3	Hk1	1	0.0372908	52.591	2	NILIDFTK(1)K	0.51626						0.995	0.91803	1.02187	1.04416	1.00839	1.00089	1.00666						0.988
P17710	600	K	Hexokinase-1 OS=Mus musculus OX=10090 GN=Hk1 PE=1 SV=3	Hk1	1	0.0487516	51.456	2	VLLVK(1)IR	-0.99511					0.989		0.91803	1.02187	1.04416	1.00839	1.00089	1.00666					0.988
P17742	44	K	Peptidyl-prolyl cis-trans isomerase A OS=Mus musculus OX=10090 GN=Ppia PE=1 SV=2	Ppia	1	6.56931e-05	129.69	2	ALSTGEK(1)GFGYK	0.46147	1.086	1.041	1.016	1.006		0.865	1.03163	1.00963	1.06525	0.970186	0.960112	0.963187	1.053	1.031	0.954	1.037		0.898	1.047	0.526158
P17742	49	K	Peptidyl-prolyl cis-trans isomerase A OS=Mus musculus OX=10090 GN=Ppia PE=1 SV=2	Ppia	1	5.02837e-06	145.75	2	GFGYK(1)GSSFHR	0.82514	0.787	0.936	0.932	1.097	1.225	1.018	1.03163	1.00963	1.06525	0.970186	0.960112	0.963187	0.763	0.927	0.875	1.131	1.276	1.057	0.74	0.0196243
P17742	131	K	Peptidyl-prolyl cis-trans isomerase A OS=Mus musculus OX=10090 GN=Ppia PE=1 SV=2	Ppia	1	0.00411513	63.301	2	HVVFGK(1)VK	-2.7627	1.022	0.96	1.053	0.947	1.053	0.965	1.03163	1.00963	1.06525	0.970186	0.960112	0.963187	0.991	0.951	0.989	0.976	1.097	1.002	0.953	0.283296
P17742	82	K	Peptidyl-prolyl cis-trans isomerase A OS=Mus musculus OX=10090 GN=Ppia PE=1 SV=2	Ppia	1	1.46659e-45	163.09	2	SIYGEK(1)FEDENFILK	2.3651	0.816	1	1.063	1.004	1.008	1.1	1.03163	1.00963	1.06525	0.970186	0.960112	0.963187	0.791	0.99	0.998	1.035	1.05	1.142	0.861	0.133718
P17742	125	K	Peptidyl-prolyl cis-trans isomerase A OS=Mus musculus OX=10090 GN=Ppia PE=1 SV=2	Ppia	1	2.02737e-71	192.95	2	TEWLDGK(1)HVVFGK	4.4196	1.053	1.287	1.18	0.653	0.742	1.066	1.03163	1.00963	1.06525	0.970186	0.960112	0.963187	1.021	1.275	1.108	0.673	0.773	1.107	1.333	0.131638
P17742	31	K	Peptidyl-prolyl cis-trans isomerase A OS=Mus musculus OX=10090 GN=Ppia PE=1 SV=2	Ppia	1	0.0314407	59.645	2	VPK(1)TAENFR	0.45935		0.945	0.944	1.092			1.03163	1.00963	1.06525	0.970186	0.960112	0.963187		0.936	0.886	1.126			0.809
P17742	28	K	Peptidyl-prolyl cis-trans isomerase A OS=Mus musculus OX=10090 GN=Ppia PE=1 SV=2	Ppia	1	1.28208e-05	119.94	2	VSFELFADK(1)VPK	1.4483	1.332	0.69	1.381	0.743	0.958	0.905	1.03163	1.00963	1.06525	0.970186	0.960112	0.963187	1.291	0.683	1.296	0.766	0.998	0.94	1.209	0.533904
P17751	244	K	Triosephosphate isomerase OS=Mus musculus OX=10090 GN=Tpi1 PE=1 SV=4	Tpi1	1	6.2405e-60	184.98	2	GWLK(1)SNVNDGVAQSTR	2.266	0.794	0.891	0.975	1.037	1.104	1.194	0.896224	0.907198	0.965488	1.12879	1.02887	1.07342	0.886	0.982	1.01	0.919	1.073	1.112	0.927	0.355901
P17751	56	K	Triosephosphate isomerase OS=Mus musculus OX=10090 GN=Tpi1 PE=1 SV=4	Tpi1	1	0.0108201	51.864	2	K(1)FFVGGNWK	0.43347		0.969					0.896224	0.907198	0.965488	1.12879	1.02887	1.07342		1.068
P17751	206	K	Triosephosphate isomerase OS=Mus musculus OX=10090 GN=Tpi1 PE=1 SV=4	Tpi1	1	0.00524399	69.276	2	VIADNVK(1)DWSK	-3.2392		0.851	0.85	1.023	1.179	1.063	0.896224	0.907198	0.965488	1.12879	1.02887	1.07342		0.938	0.88	0.906	1.146	0.99	0.896	0.334444
P17751	199	K	Triosephosphate isomerase OS=Mus musculus OX=10090 GN=Tpi1 PE=1 SV=4	Tpi1	1	1.78953e-07	135.21	2	VVFEQTK(1)VIADNVK	4.5672				1.198	1.03	0.791	0.896224	0.907198	0.965488	1.12879	1.02887	1.07342				1.061	1.001	0.737
P17751	225	K	Triosephosphate isomerase OS=Mus musculus OX=10090 GN=Tpi1 PE=1 SV=4	Tpi1	1	7.70117e-28	133.29	3	VVLAYEPVWAIGTGK(1)TATPQQAQEVHEK	3.8235		0.697	0.837	1.023	1.226	1.186	0.896224	0.907198	0.965488	1.12879	1.02887	1.07342		0.768	0.867	0.906	1.192	1.105	0.766	0.106615
P17879	500	K	Heat shock 70 kDa protein 1B OS=Mus musculus OX=10090 GN=Hspa1b PE=1 SV=3	Hspa1b	1	0.00123731	71.066	2	ANK(1)ITITNDK	-0.33022	0.82		0.847	1.184	0.971	1.209	0.919265	0.846755	0.879117	1.27016	0.862936	1.22177	0.892		0.963	0.932	1.125	0.99	0.913	0.334592
P17879	507	K	Heat shock 70 kDa protein 1B OS=Mus musculus OX=10090 GN=Hspa1b PE=1 SV=3	Hspa1b	1	0.00172973	78.816	2	ITITNDK(1)GR	1.3531				1.067		0.959	0.919265	0.846755	0.879117	1.27016	0.862936	1.22177				0.84		0.785
P17879	246	K	Heat shock 70 kDa protein 1B OS=Mus musculus OX=10090 GN=Hspa1b PE=1 SV=3	Hspa1b	1	0.000263135	74.849	3	LVSHFVEEFK(1)R	1.1155	0.859	0.928	0.917	1.186		1.124	0.919265	0.846755	0.879117	1.27016	0.862936	1.22177	0.934	1.096	1.043	0.934		0.92	1.105	0.209302
P17918	13	K	Proliferating cell nuclear antigen OS=Mus musculus OX=10090 GN=Pcna PE=1 SV=2	Pcna	1	0.00757101	62.969	2	LIQGSILK(1)K	1.8081	0.952		1.063				1.23194	0.967999	1.72893	0.711476	0.714662	0.644989	0.773		0.615
P18052	409	K	Receptor-type tyrosine-protein phosphatase alpha OS=Mus musculus OX=10090 GN=Ptpra PE=1 SV=3	Ptpra	1	0.00672071	58.313	2	K(1)FCIQQVGDVTNR	1.9332					0.989		0.992667	0.893432	0.768026		1.18237	1.1635					0.836
P18242	122	K	Cathepsin D OS=Mus musculus OX=10090 GN=Ctsd PE=1 SV=1	Ctsd	1	1.93805e-05	57.042	3	ILDIACWVHHK(1)YNSDK	-1.3005		1.364	1.041	0.8	0.744		1.01091	1.26534	1.22171	0.869232	0.794041	0.838768		1.078	0.852	0.92	0.937		1.039	0.81339
P18242	127	K	Cathepsin D OS=Mus musculus OX=10090 GN=Ctsd PE=1 SV=1	Ctsd	1	8.02648e-05	115.04	2	YNSDK(1)SSTYVK	1.0607	0.97	1.424	1.128	0.836	0.784	0.84	1.01091	1.26534	1.22171	0.869232	0.794041	0.838768	0.96	1.125	0.923	0.962	0.987	1.001	1.02	0.809206
P18242	351	K	Cathepsin D OS=Mus musculus OX=10090 GN=Ctsd PE=1 SV=1	Ctsd	1	0.0148503	64.266	2	NYELHPDK(1)YILK	-9.6979		0.969					1.01091	1.26534	1.22171	0.869232	0.794041	0.838768		0.766
P18242	355	K	Cathepsin D OS=Mus musculus OX=10090 GN=Ctsd PE=1 SV=1	Ctsd	1	0.0019897	72.365	2	YILK(1)VSQGGK	1.4306	0.979	1.392	1.004	0.925	0.817	0.869	1.01091	1.26534	1.22171	0.869232	0.794041	0.838768	0.968	1.1	0.822	1.064	1.029	1.036	0.924	0.366474
P18242	339	K	Cathepsin D OS=Mus musculus OX=10090 GN=Ctsd PE=1 SV=1	Ctsd	1	0.00325539	50.09	2	VSSLPTVYLK(1)LGGK	0.60806						0.995	1.01091	1.26534	1.22171	0.869232	0.794041	0.838768						1.186
Q9WUT3	430	K	Ribosomal protein S6 kinase alpha-2 OS=Mus musculus OX=10090 GN=Rps6ka2 PE=1 SV=1	Rps6ka2	1	0.0406442	42.061	2	EDIGVGSYSVCK(1)R	-1.3588			0.978
P18760	44	K	Cofilin-1 OS=Mus musculus OX=10090 GN=Cfl1 PE=1 SV=3	Cfl1	1	3.08045e-10	129.28	2	AVLFCLSEDK(1)K	0.29017	1.349	0.964	1.159	0.773	0.897	0.866	1.07489	0.991788	1.25641	0.884329	0.873427	0.919154	1.255	0.972	0.922	0.874	1.027	0.942	1.108	0.42035
P18760	144	K	Cofilin-1 OS=Mus musculus OX=10090 GN=Cfl1 PE=1 SV=3	Cfl1	1	1.26122e-07	97.084	3	HELQANCYEEVK(1)DR	0.63601	1.291	1.032	1.558	0.702	0.684	0.728	1.07489	0.991788	1.25641	0.884329	0.873427	0.919154	1.201	1.041	1.24	0.794	0.783	0.792	1.47	0.00209381
P18760	132	K	Cofilin-1 OS=Mus musculus OX=10090 GN=Cfl1 PE=1 SV=3	Cfl1	1	1.9513e-19	162	3	LTGIK(1)HELQANCYEEVK	0.78803	0.991	1.081	1.198	0.954	0.861	0.909	1.07489	0.991788	1.25641	0.884329	0.873427	0.919154	0.922	1.09	0.954	1.079	0.986	0.989	0.971	0.627084
P18760	121	K	Cofilin-1 OS=Mus musculus OX=10090 GN=Cfl1 PE=1 SV=3	Cfl1	1	0.00702081	62.271	2	MIYASSK(1)DAIK	-0.11107	1.033				0.998		1.07489	0.991788	1.25641	0.884329	0.873427	0.919154	0.961				1.143		0.841
P18760	30	K	Cofilin-1 OS=Mus musculus OX=10090 GN=Cfl1 PE=1 SV=3	Cfl1	1	0.00261708	83.623	2	SSTPEEVK(1)K	1.785	0.944		1.331		0.836	0.884	1.07489	0.991788	1.25641	0.884329	0.873427	0.919154	0.878		1.059		0.957	0.962	1.009	0.962658
P18760	19	K	Cofilin-1 OS=Mus musculus OX=10090 GN=Cfl1 PE=1 SV=3	Cfl1	1	0.0247783	45.489	2	VFNDMK(1)VR	5.0347						0.995	1.07489	0.991788	1.25641	0.884329	0.873427	0.919154						1.083
P18760	92	K	Cofilin-1 OS=Mus musculus OX=10090 GN=Cfl1 PE=1 SV=3	Cfl1	1	1.38832e-06	95.138	2	YALYDATYETK(1)ESK	3.3982	0.926	1.218	1.086		0.814	0.917	1.07489	0.991788	1.25641	0.884329	0.873427	0.919154	0.861	1.228	0.864		0.932	0.998	1.02	0.971114
P18872	193	K	Guanine nucleotide-binding protein G(o) subunit alpha OS=Mus musculus OX=10090 GN=Gnao1 PE=1 SV=3	Gnao1	1	9.14658e-06	92.747	3	TTGIVETHFTFK(1)NLHFR	-1.5928			0.412	1.234	1.206	1.155	0.794685	0.954982	0.565404	1.17496	1.37179	1.13818			0.729	1.05	0.879	1.015	0.743
P18911	447	K	Retinoic acid receptor gamma OS=Mus musculus OX=10090 GN=Rarg PE=1 SV=3	Rarg	1	0.000796035	81.799	2	ASSEDEAPGGQGK(1)R	0.25175			0.978
P19096	49	K	Fatty acid synthase OS=Mus musculus OX=10090 GN=Fasn PE=1 SV=2	Fasn	1	0.00690418	85.813	2	AGLYGLPK(1)R	-0.62029	1.53	1.009	0.973	0.742	0.852	0.911	0.956807	1.00932	0.951181	1.02774	1.02841	1.02653	1.599	1	1.023	0.722	0.828	0.887	1.486	0.0843402
P19096	2431	K	Fatty acid synthase OS=Mus musculus OX=10090 GN=Fasn PE=1 SV=2	Fasn	1	2.39482e-07	159.11	3	AK(1)YHGNVTLLR	2.3748	0.94	1.014	0.825	1.082	1.031	1.11	0.956807	1.00932	0.951181	1.02774	1.02841	1.02653	0.982	1.005	0.867	1.053	1.003	1.081	0.91	0.131611
P19096	1386	K	Fatty acid synthase OS=Mus musculus OX=10090 GN=Fasn PE=1 SV=2	Fasn	1	0.000796629	100.75	2	ALHLVGLK(1)R	0.90543	0.965		0.839	1.054	1.198	0.976	0.956807	1.00932	0.951181	1.02774	1.02841	1.02653	1.009		0.882	1.026	1.165	0.951	0.903	0.349784
P19096	1152	K	Fatty acid synthase OS=Mus musculus OX=10090 GN=Fasn PE=1 SV=2	Fasn	1	8.8303e-05	128.97	2	ALQTK(1)ATQQGLK	0.54947	0.802	1.031	0.918	1.104	1.065	1.073	0.956807	1.00932	0.951181	1.02774	1.02841	1.02653	0.838	1.021	0.965	1.074	1.036	1.045	0.895	0.128687
P19096	1826	K	Fatty acid synthase OS=Mus musculus OX=10090 GN=Fasn PE=1 SV=2	Fasn	1	2.00327e-07	110.91	2	CTVFPK(1)AQVEDAFR	1.833	1.21	1.179	1.176	0.684	0.882	0.861	0.956807	1.00932	0.951181	1.02774	1.02841	1.02653	1.265	1.168	1.236	0.666	0.858	0.839	1.553	0.00615126
P19096	1575	K	Fatty acid synthase OS=Mus musculus OX=10090 GN=Fasn PE=1 SV=2	Fasn	1	0.000132709	63.79	2	DIMLATGK(1)LSPDAIPGK	3.4631		1.153	0.793				0.956807	1.00932	0.951181	1.02774	1.02841	1.02653		1.142	0.834
P19096	1584	K	Fatty acid synthase OS=Mus musculus OX=10090 GN=Fasn PE=1 SV=2	Fasn	1	0.000226197	99.589	2	LSPDAIPGK(1)WASR	-1.5155	0.886	0.946	0.709	1.203	1.196	1.068	0.956807	1.00932	0.951181	1.02774	1.02841	1.02653	0.926	0.937	0.745	1.171	1.163	1.04	0.773	0.03562
P19096	59	K	Fatty acid synthase OS=Mus musculus OX=10090 GN=Fasn PE=1 SV=2	Fasn	1	6.17054e-25	151.52	2	DLSK(1)FDASFFGVHPK	-0.2877	1.202	1.278	1.433	0.679	0.563	0.831	0.956807	1.00932	0.951181	1.02774	1.02841	1.02653	1.256	1.266	1.507	0.661	0.547	0.81	1.997	0.00542039
P19096	70	K	Fatty acid synthase OS=Mus musculus OX=10090 GN=Fasn PE=1 SV=2	Fasn	1	1.37268e-69	171.03	3	FDASFFGVHPK(1)QAHTMDPQLR	1.6459	1.257	0.954	1.24	0.602	1.075	0.868	0.956807	1.00932	0.951181	1.02774	1.02841	1.02653	1.314	0.945	1.304	0.586	1.045	0.846	1.438	0.131624
P19096	1143	K	Fatty acid synthase OS=Mus musculus OX=10090 GN=Fasn PE=1 SV=2	Fasn	1	0.000345835	99.855	2	ELQLCK(1)GLAR	-1.5118	1.015		0.814	1.025	1.191	0.991	0.956807	1.00932	0.951181	1.02774	1.02841	1.02653	1.061		0.856	0.997	1.158	0.965	0.922	0.492483
P19096	2419	K	Fatty acid synthase OS=Mus musculus OX=10090 GN=Fasn PE=1 SV=2	Fasn	1	0.000833743	40.861	3	ELSFAAVSFYHK(1)LR	-1.5807			0.978				0.956807	1.00932	0.951181	1.02774	1.02841	1.02653			1.028
P19096	1764	K	Fatty acid synthase OS=Mus musculus OX=10090 GN=Fasn PE=1 SV=2	Fasn	1	1.12416e-09	60.324	3	FLEIGK(1)FDLSNNHPLGMAIFLK	0.46209	1.242		1.278	0.587	0.814	1.104	0.956807	1.00932	0.951181	1.02774	1.02841	1.02653	1.298		1.344	0.571	0.792	1.075	1.626	0.115615
P19096	776	K	Fatty acid synthase OS=Mus musculus OX=10090 GN=Fasn PE=1 SV=2	Fasn	1	0.000107205	101.64	2	GVK(1)SSCTIIPLMK	-1.3533	1.004	0.858	0.813	1.093	1.276	0.964	0.956807	1.00932	0.951181	1.02774	1.02841	1.02653	1.049	0.85	0.855	1.063	1.241	0.939	0.849	0.202473
P19096	786	K	Fatty acid synthase OS=Mus musculus OX=10090 GN=Fasn PE=1 SV=2	Fasn	1	0.000535138	112.8	2	SSCTIIPLMK(1)R	-1.7256	1.006	0.909	0.913	0.993	1.373	0.807	0.956807	1.00932	0.951181	1.02774	1.02841	1.02653	1.051	0.901	0.96	0.966	1.335	0.786	0.943	0.832211
P19096	1518	K	Fatty acid synthase OS=Mus musculus OX=10090 GN=Fasn PE=1 SV=2	Fasn	0.820388	1.74539e-05	42.888	4	HFQLEQDK(0.18)PK(0.82)EQTAHAFVNVLTR	1.1136			0.978				0.956807	1.00932	0.951181	1.02774	1.02841	1.02653			1.028
P19096	1844	K	Fatty acid synthase OS=Mus musculus OX=10090 GN=Fasn PE=1 SV=2	Fasn	1	0.00368863	65.156	2	HIGK(1)VLVQVR	-0.23659		1.137		0.852			0.956807	1.00932	0.951181	1.02774	1.02841	1.02653		1.126		0.829			1.358
P19096	2187	K	Fatty acid synthase OS=Mus musculus OX=10090 GN=Fasn PE=1 SV=2	Fasn	1	5.43279e-06	60.324	2	LQEMSSK(1)TDSATDTTAPK	-2.2129			1.079			0.893	0.956807	1.00932	0.951181	1.02774	1.02841	1.02653			1.134			0.87	1.303
P19096	2198	K	Fatty acid synthase OS=Mus musculus OX=10090 GN=Fasn PE=1 SV=2	Fasn	1	9.08532e-58	160.62	2	TDSATDTTAPK(1)SR	0.11428	0.631	0.926	0.867	1.232	1.077	1.261	0.956807	1.00932	0.951181	1.02774	1.02841	1.02653	0.659	0.917	0.911	1.199	1.047	1.228	0.716	0.0457203
P19096	1491	K	Fatty acid synthase OS=Mus musculus OX=10090 GN=Fasn PE=1 SV=2	Fasn	1	0.000233172	80.026	3	LDPGSPELQQVLK(1)HDLVMNVYR	-1.6895		0.78	1.062	1.143			0.956807	1.00932	0.951181	1.02774	1.02841	1.02653		0.773	1.117	1.112			0.85
P19096	993	K	Fatty acid synthase OS=Mus musculus OX=10090 GN=Fasn PE=1 SV=2	Fasn	1	6.30236e-16	133.49	2	LTQGEVYK(1)ELR	-0.71485	0.942	0.968	0.803	1.089	1.175	1.026	0.956807	1.00932	0.951181	1.02774	1.02841	1.02653	0.985	0.959	0.844	1.06	1.143	0.999	0.871	0.0866373
P19096	1236	K	Fatty acid synthase OS=Mus musculus OX=10090 GN=Fasn PE=1 SV=2	Fasn	1	1.15495e-05	93.649	3	MK(1)VAEVLAGEGHLYSR	0.39729	1.214	1.27		0.78	0.898	0.856	0.956807	1.00932	0.951181	1.02774	1.02841	1.02653	1.269	1.258		0.759	0.873	0.834	1.537	0.00393338
P19096	673	K	Fatty acid synthase OS=Mus musculus OX=10090 GN=Fasn PE=1 SV=2	Fasn	1	0.0349229	43.168	2	QEGVFAK(1)EVR	-2.6683			0.978				0.956807	1.00932	0.951181	1.02774	1.02841	1.02653			1.028
P19096	2375	K	Fatty acid synthase OS=Mus musculus OX=10090 GN=Fasn PE=1 SV=2	Fasn	1	3.5814e-30	146.48	3	QFLDVEHSK(1)VLEALLPLK	-2.149	1.223	0.876	1.074	0.832	0.965	1.037	0.956807	1.00932	0.951181	1.02774	1.02841	1.02653	1.278	0.868	1.129	0.81	0.938	1.01	1.187	0.281243
P19096	790	K	Fatty acid synthase OS=Mus musculus OX=10090 GN=Fasn PE=1 SV=2	Fasn	1	0.000167016	40.53	3	RDHK(1)DNLEFFLTNLGK	-1.4735				1.03			0.956807	1.00932	0.951181	1.02774	1.02841	1.02653				1.002
P19096	235	K	Fatty acid synthase OS=Mus musculus OX=10090 GN=Fasn PE=1 SV=2	Fasn	1	9.43194e-11	122.51	2	SEAVVAVLLTK(1)K	2.0705	1.39	0.77		0.726	1.224	0.926	0.956807	1.00932	0.951181	1.02774	1.02841	1.02653	1.453	0.763		0.706	1.19	0.902	1.188	0.673011
P19096	1920	K	Fatty acid synthase OS=Mus musculus OX=10090 GN=Fasn PE=1 SV=2	Fasn	1	2.0842e-06	119.07	2	TGYQAK(1)HIR	-1.3804	0.913	1.012	0.858	1.193	0.942	1.087	0.956807	1.00932	0.951181	1.02774	1.02841	1.02653	0.954	1.003	0.902	1.161	0.916	1.059	0.912	0.305194
P19096	2399	K	Fatty acid synthase OS=Mus musculus OX=10090 GN=Fasn PE=1 SV=2	Fasn	1	2.28855e-13	123.99	3	VAASVDLITK(1)SHHSLDR	1.5298	0.876	1.004	0.947	1.03	1.164	0.974	0.956807	1.00932	0.951181	1.02774	1.02841	1.02653	0.916	0.995	0.996	1.002	1.132	0.949	0.943	0.390645
P19096	1697	K	Fatty acid synthase OS=Mus musculus OX=10090 GN=Fasn PE=1 SV=2	Fasn	1	0.00012553	136.84	2	VFTTVGSAEK(1)R	0.81436	1.1	1.025	1.039	0.946	0.992	0.9	0.956807	1.00932	0.951181	1.02774	1.02841	1.02653	1.15	1.016	1.092	0.92	0.965	0.877	1.18	0.022083
P19096	489	K	Fatty acid synthase OS=Mus musculus OX=10090 GN=Fasn PE=1 SV=2	Fasn	1	7.18623e-70	236.34	2	VQEVQQVSTNK(1)R	-0.27152	1.233	1.017	1.231	0.786	0.97	0.762	0.956807	1.00932	0.951181	1.02774	1.02841	1.02653	1.289	1.008	1.294	0.765	0.943	0.742	1.466	0.0269726
P19096	41	K	Fatty acid synthase OS=Mus musculus OX=10090 GN=Fasn PE=1 SV=2	Fasn	1	0.0150464	40.502	2	WK(1)AGLYGLPK	-3.0502		0.969					0.956807	1.00932	0.951181	1.02774	1.02841	1.02653		0.96
P19096	1840	K	Fatty acid synthase OS=Mus musculus OX=10090 GN=Fasn PE=1 SV=2	Fasn	1	1.25483e-15	121.67	3	YMAQGK(1)HIGK	3.8645	0.92	0.927	0.911	1.042	1.188	1.012	0.956807	1.00932	0.951181	1.02774	1.02841	1.02653	0.962	0.918	0.958	1.014	1.155	0.986	0.9	0.111704
P19123	92	K	Troponin C, slow skeletal and cardiac muscles OS=Mus musculus OX=10090 GN=Tnnc1 PE=1 SV=1	Tnnc1	1	1.73939e-23	140.57	2	GK(1)SEEELSDLFR	4.1665		0.716		1.194	0.902	1.183	0.756246	0.963606	0.466527	1.35276	1.14292	1.31794		0.743		0.883	0.789	0.898	0.867
P19157	128	K	Glutathione S-transferase P 1 OS=Mus musculus OX=10090 GN=Gstp1 PE=1 SV=2	Gstp1	1	8.53953e-69	142.03	3	ALPGHLK(1)PFETLLSQNQGGK	-1.4767	0.668	0.792	0.746	1.249	1.304	1.242	0.824703	0.868883	0.857597	1.20348	1.07033	1.17501	0.81	0.912	0.87	1.038	1.218	1.057	0.782	0.0162959
P19157	82	K	Glutathione S-transferase P 1 OS=Mus musculus OX=10090 GN=Gstp1 PE=1 SV=2	Gstp1	1	0.000125339	108.3	2	SLGLYGK(1)NQR	-0.0057993	0.694	0.771	0.731	1.343	1.174	1.294	0.824703	0.868883	0.857597	1.20348	1.07033	1.17501	0.842	0.887	0.852	1.116	1.097	1.101	0.779	0.000113016
P19253	191	K	60S ribosomal protein L13a OS=Mus musculus OX=10090 GN=Rpl13a PE=1 SV=4	Rpl13a	1	0.00713894	49.16	2	ICK(1)FTEVLK	-0.63001				0.978	1.042	0.991	0.870451	1.08705	0.949661	1.0642	0.991608	1.03702				0.919	1.051	0.956
P19253	134	K	60S ribosomal protein L13a OS=Mus musculus OX=10090 GN=Rpl13a PE=1 SV=4	Rpl13a	1	0.0393407	73.637	2	K(1)FAYLGR	1.1395			0.413	1.238	1.152	1.204	0.870451	1.08705	0.949661	1.0642	0.991608	1.03702			0.435	1.163	1.162	1.161	0.374
P19253	53	K	60S ribosomal protein L13a OS=Mus musculus OX=10090 GN=Rpl13a PE=1 SV=4	Rpl13a	1	0.0269929	60.709	2	LK(1)YLAFLR	-0.41275				0.869	1.143		0.870451	1.08705	0.949661	1.0642	0.991608	1.03702				0.817	1.153
P19324	216	K	Serpin H1 OS=Mus musculus OX=10090 GN=Serpinh1 PE=1 SV=3	Serpinh1	1	0.000220043	78.816	3	FHHK(1)MVDNR	1.6017	0.774	0.989	1.137	1.109	0.97	1.012	1.26616	0.992826	1.18626	0.879894	0.837693	0.837165	0.611	0.996	0.958	1.26	1.158	1.209	0.707	0.0806294
P19324	318	K	Serpin H1 OS=Mus musculus OX=10090 GN=Serpinh1 PE=1 SV=3	Serpinh1	1	4.53026e-34	101.67	3	GVVEVTHDLQK(1)HLAGLGLTEAIDK	1.739	1.248	1.106	1.201	0.727	0.722		1.26616	0.992826	1.18626	0.879894	0.837693	0.837165	0.986	1.114	1.012	0.826	0.862		1.229	0.0268937
P19324	286	K	Serpin H1 OS=Mus musculus OX=10090 GN=Serpinh1 PE=1 SV=3	Serpinh1	1	0.0381791	56.378	2	LLTK(1)EQLK	1.7232			0.978				1.26616	0.992826	1.18626	0.879894	0.837693	0.837165			0.824
P19324	212	K	Serpin H1 OS=Mus musculus OX=10090 GN=Serpinh1 PE=1 SV=3	Serpinh1	1	0.000159698	83.358	3	PHWDEK(1)FHHK	2.7961	1.034	1.034	1.029			0.885	1.26616	0.992826	1.18626	0.879894	0.837693	0.837165	0.817	1.041	0.867			1.057	0.859
P19324	159	K	Serpin H1 OS=Mus musculus OX=10090 GN=Serpinh1 PE=1 SV=3	Serpinh1	1	0.00354992	65.879	3	QHYNCEHSK(1)INFR	0.46086	1.043						1.26616	0.992826	1.18626	0.879894	0.837693	0.837165	0.824
P19536	73	K	Cytochrome c oxidase subunit 5B, mitochondrial OS=Mus musculus OX=10090 GN=Cox5b PE=1 SV=1	Cox5b	1	7.70326e-16	129.53	2	AASGTK(1)EDPNLVPSISNK	1.1829	1.041	1.068	0.932	0.713	1.284	0.952	0.996762	1.11833	0.952508	1.01639	0.973582	0.942433	1.044	0.955	0.978	0.702	1.319	1.01	0.982	0.943536
P19536	85	K	Cytochrome c oxidase subunit 5B, mitochondrial OS=Mus musculus OX=10090 GN=Cox5b PE=1 SV=1	Cox5b	1	0.00216269	57.003	2	EDPNLVPSISNK(1)R	0.96252	1.707	0.46		1.061	1.621	0.218	0.996762	1.11833	0.952508	1.01639	0.973582	0.942433	1.713	0.411		1.044	1.665	0.231	1.084	0.899292
P19536	67	K	Cytochrome c oxidase subunit 5B, mitochondrial OS=Mus musculus OX=10090 GN=Cox5b PE=1 SV=1	Cox5b	1	0.000298152	61.23	2	GLDPYNMLPPK(1)AASGTK	1.7882	0.412				1.587		0.996762	1.11833	0.952508	1.01639	0.973582	0.942433	0.413				1.63		0.253
P19783	29	K	Cytochrome c oxidase subunit 4 isoform 1, mitochondrial OS=Mus musculus OX=10090 GN=Cox4i1 PE=1 SV=2	Cox4i1	1	2.31813e-17	155.61	3	AHGSVVK(1)SEDYAFPTYADR	-1.0817	0.914	1.18	0.868	1.011	1.05	0.971	1.03651	1.05718	0.88824	1.05917	0.969472	0.989427	0.882	1.116	0.977	0.955	1.083	0.981	0.985	0.830353
P19783	78	K	Cytochrome c oxidase subunit 4 isoform 1, mitochondrial OS=Mus musculus OX=10090 GN=Cox4i1 PE=1 SV=2	Cox4i1	1	0.000222875	88.921	2	DEK(1)VQLYR	2.5726	1.25	1.048	0.705				1.03651	1.05718	0.88824	1.05917	0.969472	0.989427	1.206	0.991	0.794
P19783	67	K	Cytochrome c oxidase subunit 4 isoform 1, mitochondrial OS=Mus musculus OX=10090 GN=Cox4i1 PE=1 SV=2	Cox4i1	1	2.0346e-05	110.88	2	EK(1)ADWSSLSR	0.35678	1.082	0.97	0.76	0.994	1.233	0.967	1.03651	1.05718	0.88824	1.05917	0.969472	0.989427	1.044	0.918	0.856	0.938	1.272	0.977	0.884	0.353957
P19783	164	K	Cytochrome c oxidase subunit 4 isoform 1, mitochondrial OS=Mus musculus OX=10090 GN=Cox4i1 PE=1 SV=2	Cox4i1	1	0.00469991	61.48	2	WDYDK(1)NEWK	1.5505	0.893	1.108					1.03651	1.05718	0.88824	1.05917	0.969472	0.989427	0.862	1.048
P19973	318	K	Lymphocyte-specific protein 1 OS=Mus musculus OX=10090 GN=Lsp1 PE=1 SV=2	Lsp1	1	0.000260892	94.66	2	FVATGHGK(1)YEK	-0.28194	0.977	0.958	1.214	0.927	1.033	0.886	1.19009	1.18513	1.05	0.877085	0.838372	0.859332	0.821	0.808	1.156	1.057	1.232	1.031	0.839	0.222602
P19973	291	K	Lymphocyte-specific protein 1 OS=Mus musculus OX=10090 GN=Lsp1 PE=1 SV=2	Lsp1	1	0.0108084	40.533	2	SLWEQK(1)GGSK	0.45216	1.043						1.19009	1.18513	1.05	0.877085	0.838372	0.859332	0.876
P20029	327	K	Endoplasmic reticulum chaperone BiP OS=Mus musculus OX=10090 GN=Hspa5 PE=1 SV=3	Hspa5	1	0.0121246	59.731	2	AK(1)FEELNMDLFR	4.248			0.978				1.24823	1.13757	1.30456	0.816535	0.712791	0.780312			0.75
P20029	164	K	Endoplasmic reticulum chaperone BiP OS=Mus musculus OX=10090 GN=Hspa5 PE=1 SV=3	Hspa5	1	0.00319052	69.716	2	ETAEAYLGK(1)K	-1.7618		0.969					1.24823	1.13757	1.30456	0.816535	0.712791	0.780312		0.852
P20029	554	K	Endoplasmic reticulum chaperone BiP OS=Mus musculus OX=10090 GN=Hspa5 PE=1 SV=3	Hspa5	1	0.0388463	49.325	2	FAEEDK(1)K	1.6678		0.856	1.092				1.24823	1.13757	1.30456	0.816535	0.712791	0.780312		0.752	0.837
P20029	618	K	Endoplasmic reticulum chaperone BiP OS=Mus musculus OX=10090 GN=Hspa5 PE=1 SV=3	Hspa5	1	6.13757e-05	47.491	3	IEWLESHQDADIEDFK(1)AK	7.1951			0.978				1.24823	1.13757	1.30456	0.816535	0.712791	0.780312			0.75
P20029	214	K	Endoplasmic reticulum chaperone BiP OS=Mus musculus OX=10090 GN=Hspa5 PE=1 SV=3	Hspa5	1	1.06778e-06	73.345	2	IINEPTAAAIAYGLDK(1)R	2.7157	1.087		1.614	0.317			1.24823	1.13757	1.30456	0.816535	0.712791	0.780312	0.871		1.237	0.388			2.716
P20029	371	K	Endoplasmic reticulum chaperone BiP OS=Mus musculus OX=10090 GN=Hspa5 PE=1 SV=3	Hspa5	1	0.00786718	49.96	2	IPK(1)IQQLVK	-0.34438	0.951	1.054					1.24823	1.13757	1.30456	0.816535	0.712791	0.780312	0.762	0.927
P20029	524	K	Endoplasmic reticulum chaperone BiP OS=Mus musculus OX=10090 GN=Hspa5 PE=1 SV=3	Hspa5	1	0.000531162	113.46	2	NK(1)ITITNDQNR	-0.046651	0.928		1.549	0.946	0.781	0.814	1.24823	1.13757	1.30456	0.816535	0.712791	0.780312	0.743		1.187	1.159	1.096	1.043	0.878	0.446
P20029	97	K	Endoplasmic reticulum chaperone BiP OS=Mus musculus OX=10090 GN=Hspa5 PE=1 SV=3	Hspa5	1	5.0637e-06	120.75	2	NQLTSNPENTVFDAK(1)R	2.0053	0.89	1.213	1.708	0.666	0.432	1.061	1.24823	1.13757	1.30456	0.816535	0.712791	0.780312	0.713	1.066	1.309	0.816	0.606	1.36	1.11	0.681874
P20029	126	K	Endoplasmic reticulum chaperone BiP OS=Mus musculus OX=10090 GN=Hspa5 PE=1 SV=3	Hspa5	1	0.000246128	66.509	2	TK(1)PYIQVDIGGGQTK	3.714	0.855	1.05	1.369	0.718			1.24823	1.13757	1.30456	0.816535	0.712791	0.780312	0.685	0.923	1.049	0.879			1.008
P20029	353	K	Endoplasmic reticulum chaperone BiP OS=Mus musculus OX=10090 GN=Hspa5 PE=1 SV=3	Hspa5	1	0.0311964	40.502	2	VLEDSDLK(1)K	2.097					0.989		1.24823	1.13757	1.30456	0.816535	0.712791	0.780312					1.388
P20029	269	K	Endoplasmic reticulum chaperone BiP OS=Mus musculus OX=10090 GN=Hspa5 PE=1 SV=3	Hspa5	1	0.000155332	87.895	2	VMEHFIK(1)LYK	1.7269		0.957		1.048	0.984		1.24823	1.13757	1.30456	0.816535	0.712791	0.780312		0.841		1.283	1.38		0.632
P20060	196	K	Beta-hexosaminidase subunit beta OS=Mus musculus OX=10090 GN=Hexb PE=1 SV=2	Hexb	1	0.0420365	44.82	2	HFLPVK(1)TILK	1.5785			0.978				1.46364	1.30156	1.58127	0.555152	0.575876	0.52249			0.618
P20060	378	K	Beta-hexosaminidase subunit beta OS=Mus musculus OX=10090 GN=Hexb PE=1 SV=2	Hexb	1	0.00128374	72.365	2	ILEIISSLK(1)K	-2.2321	1.043						1.46364	1.30156	1.58127	0.555152	0.575876	0.52249	0.713
P20060	444	K	Beta-hexosaminidase subunit beta OS=Mus musculus OX=10090 GN=Hexb PE=1 SV=2	Hexb	1	0.00121723	49.097	2	NYYK(1)VEPLNFEGSEK	3.0516			0.978				1.46364	1.30156	1.58127	0.555152	0.575876	0.52249			0.618
P20108	92	K	Thioredoxin-dependent peroxide reductase, mitochondrial OS=Mus musculus OX=10090 GN=Prdx3 PE=1 SV=1	Prdx3	1	2.00551e-31	162.49	2	ELSLDDFK(1)GK	-1.3695	1.013	0.939	0.619	1.148	1.16	1.133	0.982106	1.04501	0.905303	1.08224	0.939761	1.04558	1.031	0.899	0.684	1.061	1.234	1.084	0.774	0.106729
P20108	254	K	Thioredoxin-dependent peroxide reductase, mitochondrial OS=Mus musculus OX=10090 GN=Prdx3 PE=1 SV=1	Prdx3	1	0.0208408	49.96	2	EYFEK(1)VHQ	1.7321	1.043						0.982106	1.04501	0.905303	1.08224	0.939761	1.04558	1.062
P20152	188	K	Vimentin OS=Mus musculus OX=10090 GN=Vim PE=1 SV=3	Vim	1	4.84083e-07	136.84	2	EK(1)LQEEMLQR	2.2019			0.973		1.02	0.969	1.06628	1.07136	1.04838	0.953373	0.918821	0.941785			0.928		1.11	1.029	0.868
P20152	439	K	Vimentin OS=Mus musculus OX=10090 GN=Vim PE=1 SV=3	Vim	1	1.91266e-05	111.98	3	ETNLESLPLVDTHSK(1)R	-0.32193	1.208	1.222	1.084	0.867	0.753	0.866	1.06628	1.07136	1.04838	0.953373	0.918821	0.941785	1.133	1.141	1.034	0.909	0.82	0.92	1.249	0.0100318
P20152	120	K	Vimentin OS=Mus musculus OX=10090 GN=Vim PE=1 SV=3	Vim	1	9.33981e-05	131.22	2	FANYIDK(1)VR	-0.83652	0.999	1.122	0.912	0.999		0.977	1.06628	1.07136	1.04838	0.953373	0.918821	0.941785	0.937	1.047	0.87	1.048		1.037	0.913	0.267903
P20152	235	K	Vimentin OS=Mus musculus OX=10090 GN=Vim PE=1 SV=3	Vim	1	7.67022e-34	176.97	3	KVESLQEEIAFLK(1)K	-0.65479	1.305	1.254	0.929	0.795	0.874	0.845	1.06628	1.07136	1.04838	0.953373	0.918821	0.941785	1.224	1.17	0.886	0.834	0.951	0.897	1.223	0.148539
P20152	292	K	Vimentin OS=Mus musculus OX=10090 GN=Vim PE=1 SV=3	Vim	1	2.80557e-69	205.09	2	NLQEAEEWYK(1)SK	0.42795	0.881	1.185	1.029	1.017	0.888	0.99	1.06628	1.07136	1.04838	0.953373	0.918821	0.941785	0.826	1.106	0.982	1.067	0.966	1.051	0.945	0.524335
P20152	294	K	Vimentin OS=Mus musculus OX=10090 GN=Vim PE=1 SV=3	Vim	1	3.26032e-11	135.5	2	SK(1)FADLSEAANR	-0.069036	0.769				1.248		1.06628	1.07136	1.04838	0.953373	0.918821	0.941785	0.721				1.358		0.531
P20152	313	K	Vimentin OS=Mus musculus OX=10090 GN=Vim PE=1 SV=3	Vim	1	0.000531257	90.263	2	QAK(1)QESNEYR	-0.16879	0.956	1.106	0.928		0.984		1.06628	1.07136	1.04838	0.953373	0.918821	0.941785	0.897	1.032	0.885		1.071		0.876
P20152	282	K	Vimentin OS=Mus musculus OX=10090 GN=Vim PE=1 SV=3	Vim	1	0.000215375	40.372	3	QQYESVAAK(1)NLQEAEEWYK	-1.0439						0.995	1.06628	1.07136	1.04838	0.953373	0.918821	0.941785						1.057
P20152	168	K	Vimentin OS=Mus musculus OX=10090 GN=Vim PE=1 SV=3	Vim	1	0.0242092	60	2	QVDQLTNDK(1)AR	2.5464					0.989		1.06628	1.07136	1.04838	0.953373	0.918821	0.941785					1.076
P20152	334	K	Vimentin OS=Mus musculus OX=10090 GN=Vim PE=1 SV=3	Vim	1	1.92852e-07	96.453	3	QVQSLTCEVDALK(1)GTNESLER	2.4614	0.821	1.201			1.174	0.782	1.06628	1.07136	1.04838	0.953373	0.918821	0.941785	0.77	1.121			1.278	0.83	0.897	0.753159
P20152	445	K	Vimentin OS=Mus musculus OX=10090 GN=Vim PE=1 SV=3	Vim	1	3.03886e-05	99.174	2	TLLIK(1)TVETR	-0.49451	0.923	1.137	0.971	1.028	0.949	0.986	1.06628	1.07136	1.04838	0.953373	0.918821	0.941785	0.866	1.061	0.926	1.078	1.033	1.047	0.903	0.160558
P20152	104	K	Vimentin OS=Mus musculus OX=10090 GN=Vim PE=1 SV=3	Vim	1	4.65179e-34	152.23	2	TNEK(1)VELQELNDR	2.4038	0.957	1.266	0.814	1.04	1.122	0.795	1.06628	1.07136	1.04838	0.953373	0.918821	0.941785	0.898	1.182	0.776	1.091	1.221	0.844	0.905	0.563278
P20444	38	K	Protein kinase C alpha type OS=Mus musculus OX=10090 GN=Prkca PE=1 SV=3	Prkca	1	0.0402027	45.489	2	DHK(1)FIAR	-0.82976				1.03			1.01119	1.01162	1.04082	0.873737	1.19671	0.865925				1.179
P20444	205	K	Protein kinase C alpha type OS=Mus musculus OX=10090 GN=Prkca PE=1 SV=3	Prkca	1	0.0135141	59.645	2	LIPDPK(1)NESK	-0.83861					0.989		1.01119	1.01162	1.04082	0.873737	1.19671	0.865925					0.826
P21107	153	K	Tropomyosin alpha-3 chain OS=Mus musculus OX=10090 GN=Tpm3 PE=1 SV=3	Tpm3	1	8.7921e-05	108.2	3	EAK(1)HIAEEADRK	1.7758	0.766	1.052	0.94	1.105	0.941	1.189	0.966607	1.01336	0.989055	1.04125	0.970645	1.01909	0.792	1.038	0.95	1.061	0.969	1.167	0.87	0.21036
P58771	59	K	Tropomyosin alpha-1 chain OS=Mus musculus OX=10090 GN=Tpm1 PE=1 SV=1	Tpm1	1	1.09086e-17	126.17	2	GTEDELDK(1)YSEALK	3.1264		0.826	0.573	1.216	1.213	1.149	0.932582	1.0892	0.809372	1.09299	1.02007	1.05579		0.758	0.708	1.113	1.189	1.088	0.649	0.00205539
P21107	206	K	Tropomyosin alpha-3 chain OS=Mus musculus OX=10090 GN=Tpm3 PE=1 SV=3	Tpm3	1	0.00706631	46.768	2	NVTNNLK(1)SLEAQAEK	-0.73134				1.326	0.705		0.966607	1.01336	0.989055	1.04125	0.970645	1.01909				1.273	0.726
P21107	214	K	Tropomyosin alpha-3 chain OS=Mus musculus OX=10090 GN=Tpm3 PE=1 SV=3	Tpm3	1	3.29747e-69	240.33	2	SLEAQAEK(1)YSQK	1.8163	0.63	0.949	0.667	1.306	1.264	1.182	0.966607	1.01336	0.989055	1.04125	0.970645	1.01909	0.652	0.936	0.674	1.254	1.302	1.16	0.609	0.0133567
P21278	72	K	Guanine nucleotide-binding protein subunit alpha-11 OS=Mus musculus OX=10090 GN=Gna11 PE=1 SV=1	Gna11	1	0.000299429	85.622	2	IIHGAGYSEEDK(1)R	0.46145	0.758	1.118	0.747	1.099	1.275		0.842758	0.939822	0.699413	1.19188	1.18597	1.14017	0.899	1.19	1.068	0.922	1.075		1.054	0.711023
P21278	102	K	Guanine nucleotide-binding protein subunit alpha-11 OS=Mus musculus OX=10090 GN=Gna11 PE=1 SV=1	Gna11	1	0.000713778	81.642	2	ILYK(1)YEQNK	-1.101		0.813	0.702		1.213	1.21	0.842758	0.939822	0.699413	1.19188	1.18597	1.14017		0.865	1.004		1.023	1.061	0.897	0.283282
P21278	107	K	Guanine nucleotide-binding protein subunit alpha-11 OS=Mus musculus OX=10090 GN=Gna11 PE=1 SV=1	Gna11	1	0.000908825	79.311	2	YEQNK(1)ANALLIR	0.8206				1.073	0.948		0.842758	0.939822	0.699413	1.19188	1.18597	1.14017				0.9	0.799
P21279	52	K	Guanine nucleotide-binding protein G(q) subunit alpha OS=Mus musculus OX=10090 GN=Gnaq PE=1 SV=4	Gnaq	1	6.58123e-47	175.68	2	LLLLGTGESGK(1)STFIK	5.1917	0.723	0.842	0.668	1.254	1.197	1.32	0.771175	0.989087	0.731675	1.23409	1.15287	1.12111	0.938	0.851	0.913	1.016	1.038	1.177	0.836	0.030791
P21279	72	K	Guanine nucleotide-binding protein G(q) subunit alpha OS=Mus musculus OX=10090 GN=Gnaq PE=1 SV=4	Gnaq	1	0.000295625	88.24	3	IIHGSGYSDEDK(1)R	4.5674	0.834	0.854	0.89	1.186	1.159	1.08	0.771175	0.989087	0.731675	1.23409	1.15287	1.12111	1.081	0.863	1.216	0.961	1.005	0.963	1.079	0.550392
P21279	102	K	Guanine nucleotide-binding protein G(q) subunit alpha OS=Mus musculus OX=10090 GN=Gnaq PE=1 SV=4	Gnaq	1	0.00428769	81.642	3	IPYK(1)YEHNK	3.4944		0.739			1.209	1.009	0.771175	0.989087	0.731675	1.23409	1.15287	1.12111		0.747			1.049	0.9	0.767
P21279	107	K	Guanine nucleotide-binding protein G(q) subunit alpha OS=Mus musculus OX=10090 GN=Gnaq PE=1 SV=4	Gnaq	1	7.48025e-05	87.942	3	YEHNK(1)AHAQLVR	1.1496	0.51	0.951	0.608	1.228	1.465	1.227	0.771175	0.989087	0.731675	1.23409	1.15287	1.12111	0.661	0.961	0.831	0.995	1.271	1.094	0.73	0.069133
P21550	71	K	Beta-enolase OS=Mus musculus OX=10090 GN=Eno3 PE=1 SV=3	Eno3	1	0.00115297	62.398	3	AVEHINK(1)TLGPALLEK	-1.24				1.009	0.916	1.088	0.658954	0.785613	0.632804	1.3397	1.24179	1.34114				0.753	0.738	0.811
P21550	28	K	Beta-enolase OS=Mus musculus OX=10090 GN=Eno3 PE=1 SV=3	Eno3	1	0.00033016	49.487	2	GNPTVEVDLHTAK(1)GR	0.48385					1.142	0.841	0.658954	0.785613	0.632804	1.3397	1.24179	1.34114					0.92	0.627
P21614	27	K	Vitamin D-binding protein OS=Mus musculus OX=10090 GN=Gc PE=1 SV=2	Gc	1	0.00987446	48.822	2	DK(1)VCNELAMLGK	0.41464	0.859		1.15				1.23409	0.962498	1.44849	0.762804	0.891623	0.700495	0.696		0.794
P21614	444	K	Vitamin D-binding protein OS=Mus musculus OX=10090 GN=Gc PE=1 SV=2	Gc	1	0.000674672	63.908	2	DMVEK(1)HSDFASK	2.1349		0.951	1.114	0.894	1.001		1.23409	0.962498	1.44849	0.762804	0.891623	0.700495		0.988	0.769	1.172	1.123		0.766	0.1632
P21614	51	K	Vitamin D-binding protein OS=Mus musculus OX=10090 GN=Gc PE=1 SV=2	Gc	1	0.000522604	101.43	2	K(1)FSSSTFEQVNQLVK	1.547			1.473	0.758		0.754	1.23409	0.962498	1.44849	0.762804	0.891623	0.700495			1.017	0.994		1.076	0.983
P21614	207	K	Vitamin D-binding protein OS=Mus musculus OX=10090 GN=Gc PE=1 SV=2	Gc	1	2.66801e-05	85.081	3	LQMK(1)HLSLLTTMSNR	-1.4413			1.104			0.867	1.23409	0.962498	1.44849	0.762804	0.891623	0.700495			0.762			1.238	0.616
P21619	276	K	Lamin-B2 OS=Mus musculus OX=10090 GN=Lmnb2 PE=1 SV=2	Lmnb2	1	0.000174887	71.896	3	LLSDQNDK(1)AAHAAR	1.9575		0.822		1.152	1.089	0.927	0.873525	0.958314	0.813314	1.17777	1.0517	1.12538		0.858		0.978	1.035	0.824	0.907
P21841	34	K	Pulmonary surfactant-associated protein C OS=Mus musculus OX=10090 GN=Sftpc PE=1 SV=1	Sftpc	1	0.0053207	53.878	3	IPCCPVHLK(1)R	3.0424		1.058	0.889				0.908401	0.984175	0.700942	1.18117	1.10641	1.1189		1.075	1.268
P21981	444	K	Protein-glutamine gamma-glutamyltransferase 2 OS=Mus musculus OX=10090 GN=Tgm2 PE=1 SV=4	Tgm2	1	8.97372e-05	59.171	4	DDREDITHTYK(1)YPEGSPEER	0.27002	1.077	1.132	1.032	0.767			1.15248	1.02943	1.18858	0.927153	0.795446	0.906905	0.935	1.1	0.868	0.827			1.17
P21981	30	K	Protein-glutamine gamma-glutamyltransferase 2 OS=Mus musculus OX=10090 GN=Tgm2 PE=1 SV=4	Tgm2	1	1.55978e-05	66.619	3	DHHTADLCQEK(1)LVLR	-1.5939	0.848				1.173		1.15248	1.02943	1.18858	0.927153	0.795446	0.906905	0.736				1.475		0.499
P21981	589	K	Protein-glutamine gamma-glutamyltransferase 2 OS=Mus musculus OX=10090 GN=Tgm2 PE=1 SV=4	Tgm2	1	0.000226826	103.69	2	DLYLENPEIK(1)IR	1.7979		1.047	0.927	1.085		0.914	1.15248	1.02943	1.18858	0.927153	0.795446	0.906905		1.017	0.78	1.17		1.008	0.825	0.322348
P21981	458	K	Protein-glutamine gamma-glutamyltransferase 2 OS=Mus musculus OX=10090 GN=Tgm2 PE=1 SV=4	Tgm2	1	7.03125e-05	148.9	3	EVFTK(1)ANHLNK	1.7429	0.947	1.189	1.048	1.004	0.863	0.942	1.15248	1.02943	1.18858	0.927153	0.795446	0.906905	0.822	1.155	0.882	1.083	1.085	1.039	0.891	0.295828
P21981	429	K	Protein-glutamine gamma-glutamyltransferase 2 OS=Mus musculus OX=10090 GN=Tgm2 PE=1 SV=4	Tgm2	1	0.0303403	42.075	2	ISTK(1)SVGR	2.2214	1.043						1.15248	1.02943	1.18858	0.927153	0.795446	0.906905	0.905
P21981	414	K	Protein-glutamine gamma-glutamyltransferase 2 OS=Mus musculus OX=10090 GN=Tgm2 PE=1 SV=4	Tgm2	1	0.00197095	87.573	2	QEDGSVLK(1)SINR	-0.97361		1.17	1.336	0.842	0.773	0.824	1.15248	1.02943	1.18858	0.927153	0.795446	0.906905		1.137	1.124	0.908	0.972	0.909	1.216	0.00686625
P21981	648	K	Protein-glutamine gamma-glutamyltransferase 2 OS=Mus musculus OX=10090 GN=Tgm2 PE=1 SV=4	Tgm2	1	1.09951e-13	124.24	2	SVEVSDPVPAGDLVK(1)AR	4.7791	1.032	0.984	0.818	1.153	1.086	0.937	1.15248	1.02943	1.18858	0.927153	0.795446	0.906905	0.895	0.956	0.688	1.244	1.365	1.033	0.697	0.0484607
P21981	265	K	Protein-glutamine gamma-glutamyltransferase 2 OS=Mus musculus OX=10090 GN=Tgm2 PE=1 SV=4	Tgm2	1	0.0116965	49.16	3	WK(1)EHGCQQVK	2.6765			0.978				1.15248	1.02943	1.18858	0.927153	0.795446	0.906905			0.823
P21981	561	K	Protein-glutamine gamma-glutamyltransferase 2 OS=Mus musculus OX=10090 GN=Tgm2 PE=1 SV=4	Tgm2	1	2.05868e-58	208.63	2	YSGCLTESNLIK(1)VR	2.4575	0.967	1.111	1.114	0.931	0.884	0.986	1.15248	1.02943	1.18858	0.927153	0.795446	0.906905	0.839	1.079	0.937	1.004	1.111	1.087	0.892	0.206368
P21995	228	K	Embigin OS=Mus musculus OX=10090 GN=Emb PE=1 SV=2	Emb	1	0.000137685	41.87	3	IK(1)HLLEEDGGSYWCR	-0.048453						0.995	1.18331	1.08976	0.991157	0.909593	0.944467	0.881717						1.128
P22315	249	K	Ferrochelatase, mitochondrial OS=Mus musculus OX=10090 GN=Fech PE=1 SV=2	Fech	1	0.0149586	46.447	3	ELNHFPEEK(1)R	1.4479						0.995	0.961846	0.90721	0.928854	1.10285	1.00463	1.09461						0.909
P22315	412	K	Ferrochelatase, mitochondrial OS=Mus musculus OX=10090 GN=Fech PE=1 SV=2	Fech	1	8.15822e-07	97.277	2	TK(1)SFFTSQQL	-1.546	0.837	0.849		1.147	1.194		0.961846	0.90721	0.928854	1.10285	1.00463	1.09461	0.87	0.936		1.04	1.188		0.811	0.110975
P22315	213	K	Ferrochelatase, mitochondrial OS=Mus musculus OX=10090 GN=Fech PE=1 SV=2	Fech	1	0.00201314	51.454	2	YYNEVGQK(1)PTMK	-0.56961	1.678				0.586	0.794	0.961846	0.90721	0.928854	1.10285	1.00463	1.09461	1.745				0.583	0.725	2.668
P22599	292	K	Alpha-1-antitrypsin 1-2 OS=Mus musculus OX=10090 GN=Serpina1b PE=1 SV=2	Serpina1b	1	1.56482e-97	250.49	2	ELISK(1)ILLNR	-0.66423	1.019	0.753	1.304	1.05	0.799	1.08	0.918466	1.10808	1.26631	0.934321	0.867503	0.905321	1.109	0.68	1.03	1.124	0.921	1.193	0.871	0.417538
Q00896	153	K	Alpha-1-antitrypsin 1-3 OS=Mus musculus OX=10090 GN=Serpina1c PE=1 SV=2	Serpina1c	1	1.8097e-59	112.33	3	FLEEAK(1)NHYQAEVFSVNFAESEEAK	4.0719		0.821	1.394		0.719		0.867984	1.07528	1.36168	0.808237	0.967967	0.918852		0.764	1.024		0.743		1.203
Q00896	172	K	Alpha-1-antitrypsin 1-3 OS=Mus musculus OX=10090 GN=Serpina1c PE=1 SV=2	Serpina1c	1	3.15646e-07	86.798	3	NHYQAEVFSVNFAESEEAK(1)K	-0.72706			1.257		0.876	0.825	0.867984	1.07528	1.36168	0.808237	0.967967	0.918852			0.923		0.905	0.898	1.024
P22599	214	K	Alpha-1-antitrypsin 1-2 OS=Mus musculus OX=10090 GN=Serpina1b PE=1 SV=2	Serpina1b	1	3.28612e-05	65.212	3	K(1)PFDPENTEEAEFHVDK	1.4542			0.978				0.918466	1.10808	1.26631	0.934321	0.867503	0.905321			0.772
Q00896	147	K	Alpha-1-antitrypsin 1-3 OS=Mus musculus OX=10090 GN=Serpina1c PE=1 SV=2	Serpina1c	1	0.000380851	90.306	2	LVEK(1)FLEEAK	-0.53737	0.782	1.067	0.981		1.075	1.055	0.867984	1.07528	1.36168	0.808237	0.967967	0.918852	0.901	0.992	0.72		1.111	1.148	0.771	0.117307
P22892	322	K	AP-1 complex subunit gamma-1 OS=Mus musculus OX=10090 GN=Ap1g1 PE=1 SV=3	Ap1g1	1	0.00363689	43.272	2	FLLNNDK(1)NIR	-2.0528						0.995	1.04278	1.11858	1.08559	0.947953	0.909647	0.895443						1.111
P22892	78	K	AP-1 complex subunit gamma-1 OS=Mus musculus OX=10090 GN=Ap1g1 PE=1 SV=3	Ap1g1	1	0.0278209	44.57	2	LIASQK(1)FTDK	-2.6547	0.935					1.098	1.04278	1.11858	1.08559	0.947953	0.909647	0.895443	0.897					1.226	0.732
P22892	147	K	AP-1 complex subunit gamma-1 OS=Mus musculus OX=10090 GN=Ap1g1 PE=1 SV=3	Ap1g1	1	0.00227091	65.933	2	LLK(1)TSNSYLR	-0.96308		0.905			1.055		1.04278	1.11858	1.08559	0.947953	0.909647	0.895443		0.809			1.16		0.697
P22892	334	K	AP-1 complex subunit gamma-1 OS=Mus musculus OX=10090 GN=Ap1g1 PE=1 SV=3	Ap1g1	1	2.14297e-12	94.63	3	YVALTSLLK(1)TVQTDHNAVQR	-0.17425	0.902	1.154		0.98	0.874	1.103	1.04278	1.11858	1.08559	0.947953	0.909647	0.895443	0.865	1.032		1.034	0.961	1.232	0.882	0.361654
P23116	632	K	Eukaryotic translation initiation factor 3 subunit A OS=Mus musculus OX=10090 GN=Eif3a PE=1 SV=5	Eif3a	1	0.0177855	40.533	2	ILQEHEQIK(1)K	-0.10232				1.03			1.09332	1.04507	1.18824	0.938817	0.843133	0.891422				1.097
P23198	5	K	Chromobox protein homolog 3 OS=Mus musculus OX=10090 GN=Cbx3 PE=1 SV=2	Cbx3	1	1.01145e-15	174.92	2	ASNK(1)TTLQK	1.9389	0.885	0.752	1.005	1.065	1.205	1.09	1.06411	0.934824	0.896249	1.04039	1.03539	1.02903	0.832	0.804	1.121	1.024	1.164	1.059	0.849	0.197078
P23492	95	K	Purine nucleoside phosphorylase OS=Mus musculus OX=10090 GN=Pnp PE=1 SV=2	Pnp	1	7.61898e-06	95.656	3	FHMYEGYSLSK(1)VTFPVR	-0.80599				0.782	0.929	1.294	0.950963	0.991292	1.22234	0.964313	0.920866	0.950228				0.811	1.009	1.362
P23506	124	K	Protein-L-isoaspartate(D-aspartate) O-methyltransferase OS=Mus musculus OX=10090 GN=Pcmt1 PE=1 SV=3	Pcmt1	1	7.94314e-05	136.94	2	ELVDDSITNVK(1)K	-0.66124	0.939	0.931	0.818	1.174	1.155	0.99	0.998409	0.934621	1.04712	1.01696	1.02234	0.980548	0.94	0.996	0.781	1.154	1.13	1.01	0.825	0.080297
P23591	81	K	GDP-L-fucose synthase OS=Mus musculus OX=10090 GN=Tsta3 PE=1 SV=3	Tsta3	1	0.00101795	83.438	2	NIK(1)YNLDFWR	-1.6775	1.263		0.918			0.845	0.941189	1.09031	1.29063	0.897487	0.854094	0.926289	1.342		0.711			0.912	1.126
P23927	103	K	Alpha-crystallin B chain OS=Mus musculus OX=10090 GN=Cryab PE=1 SV=2	Cryab	1	0.00688807	56.938	3	VLGDVIEVHGK(1)HEER	0.87539			0.646			1.333	0.618216	0.829726	0.534809	1.44557	1.19708	1.37459			1.208			0.97	1.245
P24270	98	K	Catalase OS=Mus musculus OX=10090 GN=Cat PE=1 SV=4	Cat	1	0.0040087	72.365	2	AK(1)VFEHIGK	1.5739	0.682	1.088	0.681	1.224	1.324		0.732965	0.953322	0.743664	1.23175	1.14677	1.19153	0.93	1.141	0.916	0.994	1.155		0.927	0.516938
P24270	480	K	Catalase OS=Mus musculus OX=10090 GN=Cat PE=1 SV=4	Cat	1	3.86093e-06	104.49	2	AVK(1)NFTDVHPDYGAR	3.2576	0.811	0.984	0.751	1.114	1.115	1.225	0.732965	0.953322	0.743664	1.23175	1.14677	1.19153	1.106	1.032	1.01	0.904	0.972	1.028	1.084	0.153273
P24270	169	K	Catalase OS=Mus musculus OX=10090 GN=Cat PE=1 SV=4	Cat	1	0.00103959	55.604	2	DAILFPSFIHSQK(1)R	-0.5745		1.329	0.866		0.736		0.732965	0.953322	0.743664	1.23175	1.14677	1.19153		1.394	1.165		0.642		1.993
P24270	476	K	Catalase OS=Mus musculus OX=10090 GN=Cat PE=1 SV=4	Cat	1	0.000499865	76.572	2	DAQLFIQK(1)K	-1.8595	0.986	0.962	0.886	1.049	1.089	1.032	0.732965	0.953322	0.743664	1.23175	1.14677	1.19153	1.345	1.009	1.191	0.852	0.95	0.866	1.329	0.036343
P24270	237	K	Catalase OS=Mus musculus OX=10090 GN=Cat PE=1 SV=4	Cat	1	0.000771138	96.957	2	FHYK(1)TDQGIK	0.97433	0.644		0.665	1.239	1.219	1.26	0.732965	0.953322	0.743664	1.23175	1.14677	1.19153	0.879		0.894	1.006	1.063	1.057	0.851	0.00629679
P24270	243	K	Catalase OS=Mus musculus OX=10090 GN=Cat PE=1 SV=4	Cat	1	0.0003149	95.345	2	TDQGIK(1)NLPVGEAGR	1.2767					1.026	0.958	0.732965	0.953322	0.743664	1.23175	1.14677	1.19153					0.895	0.804
P24270	499	K	Catalase OS=Mus musculus OX=10090 GN=Cat PE=1 SV=4	Cat	1	1.91688e-23	123.99	2	IQALLDK(1)YNAEKPK	0.91628	0.715	1.006	0.694	1.185	1.244	1.154	0.732965	0.953322	0.743664	1.23175	1.14677	1.19153	0.975	1.055	0.933	0.962	1.085	0.969	0.982	0.757963
P24270	233	K	Catalase OS=Mus musculus OX=10090 GN=Cat PE=1 SV=4	Cat	1	0.000606914	54.556	3	LVNADGEAVYCK(1)FHYK	0.68			0.875		1.094		0.732965	0.953322	0.743664	1.23175	1.14677	1.19153			1.177		0.954		1.234
P24270	430	K	Catalase OS=Mus musculus OX=10090 GN=Cat PE=1 SV=4	Cat	1	2.03101e-05	109.47	2	SALEHSVQCAVDVK(1)R	1.6871	0.857	0.907	0.798	1.112	1.204	1.124	0.732965	0.953322	0.743664	1.23175	1.14677	1.19153	1.169	0.951	1.073	0.903	1.05	0.943	1.103	0.268183
P24270	449	K	Catalase OS=Mus musculus OX=10090 GN=Cat PE=1 SV=4	Cat	1	2.96053e-43	190.68	2	TFYTK(1)VLNEEER	3.7315	0.831	0.982	0.786	1.194	1.134	1.075	0.732965	0.953322	0.743664	1.23175	1.14677	1.19153	1.134	1.03	1.057	0.969	0.989	0.902	1.126	0.0413351
P24270	77	K	Catalase OS=Mus musculus OX=10090 GN=Cat PE=1 SV=4	Cat	1	1.49265e-10	77.347	3	VVHAK(1)GAGAFGYFEVTHDITR	5.7412		1.467	0.428		0.884	1.149	0.732965	0.953322	0.743664	1.23175	1.14677	1.19153		1.539	0.576		0.771	0.964	1.219	0.877301
P24369	116	K	Peptidyl-prolyl cis-trans isomerase B OS=Mus musculus OX=10090 GN=Ppib PE=1 SV=2	Ppib	1	0.0016962	84.102	2	GDGTGGK(1)SIYGER	2.3903		0.698	1.252				1.25326	1.10013	1.24616	0.826932	0.778641	0.794878		0.634	1.005
P24369	215	K	Peptidyl-prolyl cis-trans isomerase B OS=Mus musculus OX=10090 GN=Ppib PE=1 SV=2	Ppib	1	0.00214829	91.245	2	IEVEKPFAIAK(1)E	-0.23626	1.225	1.055		0.814		0.942	1.25326	1.10013	1.24616	0.826932	0.778641	0.794878	0.977	0.959		0.984		1.185	0.893	0.362227
P24369	186	K	Peptidyl-prolyl cis-trans isomerase B OS=Mus musculus OX=10090 GN=Ppib PE=1 SV=2	Ppib	0.999959	0.0343201	63.212	2	KVESTK(1)TDSR	0.82613				1.03			1.25326	1.10013	1.24616	0.826932	0.778641	0.794878				1.246
P24369	131	K	Peptidyl-prolyl cis-trans isomerase B OS=Mus musculus OX=10090 GN=Ppib PE=1 SV=2	Ppib	1	0.000912372	55.604	2	LK(1)HYGPGWVSMANAGK	2.6603		0.988	0.96				1.25326	1.10013	1.24616	0.826932	0.778641	0.794878		0.898	0.77
P24369	165	K	Peptidyl-prolyl cis-trans isomerase B OS=Mus musculus OX=10090 GN=Ppib PE=1 SV=2	Ppib	1	4.84807e-34	143.22	2	TSWLDGK(1)HVVFGK	3.3706	1.048	1.093	1.015	1.084	0.893	0.871	1.25326	1.10013	1.24616	0.826932	0.778641	0.794878	0.836	0.994	0.815	1.311	1.147	1.096	0.744	0.0227576
P24369	98	K	Peptidyl-prolyl cis-trans isomerase B OS=Mus musculus OX=10090 GN=Ppib PE=1 SV=2	Ppib	1	0.000519575	74.733	2	VIK(1)DFMIQGGDFTR	3.5577				0.579	0.856	1.564	1.25326	1.10013	1.24616	0.826932	0.778641	0.794878				0.7	1.099	1.968
P24369	67	K	Peptidyl-prolyl cis-trans isomerase B OS=Mus musculus OX=10090 GN=Ppib PE=1 SV=2	Ppib	1	0.000477844	73.655	2	VVFGLFGK(1)TVPK	-3.5444	1.488	0.948	1.407	0.707	0.7	0.758	1.25326	1.10013	1.24616	0.826932	0.778641	0.794878	1.187	0.862	1.129	0.855	0.899	0.954	1.174	0.219931
P24452	349	K	Macrophage-capping protein OS=Mus musculus OX=10090 GN=Capg PE=1 SV=2	Capg	1	0.0479202	49.058	2	QFFK(1)NWK	0.34576			0.978				1.176	1.15	1.66135	0.659805	0.731674	0.621173			0.589
P24472	195	K	Glutathione S-transferase A4 OS=Mus musculus OX=10090 GN=Gsta4 PE=1 SV=3	Gsta4	1	0.0135947	59.645	2	ISNIPTIK(1)K	-0.19171	0.958	0.966	0.705	1.203		1.189	0.896997	1.05304	0.886459	1.03627	0.961714	1.16552	1.068	0.917	0.795	1.161		1.02	0.85	0.256553
P24472	196	K	Glutathione S-transferase A4 OS=Mus musculus OX=10090 GN=Gsta4 PE=1 SV=3	Gsta4	1	0.000377859	95.311	2	K(1)FLQPGSQR	1.1549	0.622		0.661	1.14	1.272	1.329	0.896997	1.05304	0.886459	1.03627	0.961714	1.16552	0.693		0.746	1.1	1.323	1.14	0.606	0.00774454
P24472	84	K	Glutathione S-transferase A4 OS=Mus musculus OX=10090 GN=Gsta4 PE=1 SV=3	Gsta4	1	0.0139253	65.404	2	YNLYGK(1)DLK	2.3131	1.229		0.803				0.896997	1.05304	0.886459	1.03627	0.961714	1.16552	1.37		0.906
P24527	580	K	Leukotriene A-4 hydrolase OS=Mus musculus OX=10090 GN=Lta4h PE=1 SV=4	Lta4h	1	2.97835e-05	65.12	4	DLAAFDK(1)SHDQAVHTYQEHK	1.9305			0.978				1.00615	0.989567	1.29718	0.929008	0.872021	0.906075			0.754
P24527	365	K	Leukotriene A-4 hydrolase OS=Mus musculus OX=10090 GN=Lta4h PE=1 SV=4	Lta4h	1	0.000294876	57.279	3	TFGESHPFTK(1)LVVDLK	-0.82092			0.978				1.00615	0.989567	1.29718	0.929008	0.872021	0.906075			0.754
P24527	414	K	Leukotriene A-4 hydrolase OS=Mus musculus OX=10090 GN=Lta4h PE=1 SV=4	Lta4h	1	9.17913e-05	115.35	2	K(1)FSYQSVTTDDWK	3.4065	1.033	0.94	1.121	0.997	1.04	0.869	1.00615	0.989567	1.29718	0.929008	0.872021	0.906075	1.027	0.95	0.864	1.073	1.193	0.959	0.881	0.194307
P24527	337	K	Leukotriene A-4 hydrolase OS=Mus musculus OX=10090 GN=Lta4h PE=1 SV=4	Lta4h	1	0.000118485	113.1	2	LFGEK(1)FR	-0.50452	0.949	0.947	1.004	1.062	0.977	1.062	1.00615	0.989567	1.29718	0.929008	0.872021	0.906075	0.943	0.957	0.774	1.143	1.12	1.172	0.778	0.0216193
P24549	131	K	Retinal dehydrogenase 1 OS=Mus musculus OX=10090 GN=Aldh1a1 PE=1 SV=5	Aldh1a1	1	1.74633e-10	103.69	2	ALK(1)YCAGWADK	0.10597	0.698	0.77	0.526	1.354	1.362	1.3	0.742247	0.8406	0.711479	1.27533	1.17138	1.25897	0.94	0.916	0.739	1.062	1.163	1.033	0.797	0.0512187
P24549	139	K	Retinal dehydrogenase 1 OS=Mus musculus OX=10090 GN=Aldh1a1 PE=1 SV=5	Aldh1a1	1	1.39485e-05	48.201	3	YCAGWADK(1)IHGQTIPSDGDIFTYTR	2.707	0.763	0.769			1.463	0.99	0.742247	0.8406	0.711479	1.27533	1.17138	1.25897	1.028	0.915			1.249	0.786	0.955	0.936812
P24549	412	K	Retinal dehydrogenase 1 OS=Mus musculus OX=10090 GN=Aldh1a1 PE=1 SV=5	Aldh1a1	1	0.000664072	99.855	2	FK(1)SVDDVIK	-1.3065	0.686	0.767	0.606	1.341	1.263	1.346	0.742247	0.8406	0.711479	1.27533	1.17138	1.25897	0.924	0.912	0.852	1.051	1.078	1.069	0.841	0.00266293
P24549	490	K	Retinal dehydrogenase 1 OS=Mus musculus OX=10090 GN=Aldh1a1 PE=1 SV=5	Aldh1a1	1	5.3817e-30	122.2	3	ELGEHGLYEYTELK(1)TVAMK	0.69152	0.479	0.546	0.502	1.467	1.469	1.547	0.742247	0.8406	0.711479	1.27533	1.17138	1.25897	0.645	0.65	0.706	1.15	1.254	1.229	0.551	0.000106472
P24549	419	K	Retinal dehydrogenase 1 OS=Mus musculus OX=10090 GN=Aldh1a1 PE=1 SV=5	Aldh1a1	1	1.1491e-11	133.68	2	SVDDVIK(1)R	1.6764	0.648	0.79	0.65	1.355	1.251	1.313	0.742247	0.8406	0.711479	1.27533	1.17138	1.25897	0.873	0.94	0.914	1.062	1.068	1.043	0.859	0.00259712
P24549	36	K	Retinal dehydrogenase 1 OS=Mus musculus OX=10090 GN=Aldh1a1 PE=1 SV=5	Aldh1a1	1	0.00047655	54.309	3	IFINNEWHNSVSGK(1)K	-0.73147	1.043						0.742247	0.8406	0.711479	1.27533	1.17138	1.25897	1.405
P24549	37	K	Retinal dehydrogenase 1 OS=Mus musculus OX=10090 GN=Aldh1a1 PE=1 SV=5	Aldh1a1	1	1.39286e-24	79.182	3	K(1)FPVLNPATEEVICHVEEGDK	4.3128	0.82	1.126	0.867	1.201			0.742247	0.8406	0.711479	1.27533	1.17138	1.25897	1.105	1.34	1.219	0.942			1.297
P24549	321	K	Retinal dehydrogenase 1 OS=Mus musculus OX=10090 GN=Aldh1a1 PE=1 SV=5	Aldh1a1	1	3.23475e-86	175.54	2	IFVEESVYDEFVK(1)R	4.3127	0.564	0.843	1.066	0.723	1.307	1.47	0.742247	0.8406	0.711479	1.27533	1.17138	1.25897	0.76	1.003	1.498	0.567	1.116	1.168	1.144	0.659889
P24549	362	K	Retinal dehydrogenase 1 OS=Mus musculus OX=10090 GN=Aldh1a1 PE=1 SV=5	Aldh1a1	1	0.00147196	85.622	2	ILDLIESGK(1)K	-0.69308	0.874	0.891	0.772	1.217	1.174	1.078	0.742247	0.8406	0.711479	1.27533	1.17138	1.25897	1.178	1.06	1.085	0.954	1.002	0.856	1.182	0.0408888
P24549	22	K	Retinal dehydrogenase 1 OS=Mus musculus OX=10090 GN=Aldh1a1 PE=1 SV=5	Aldh1a1	1	2.86282e-16	124.69	4	IQHTK(1)IFINNEWHNSVSGK	0.86955	0.581	0.804	0.664	1.304	1.353	1.293	0.742247	0.8406	0.711479	1.27533	1.17138	1.25897	0.783	0.956	0.933	1.022	1.155	1.027	0.834	0.0691787
P24549	329	K	Retinal dehydrogenase 1 OS=Mus musculus OX=10090 GN=Aldh1a1 PE=1 SV=5	Aldh1a1	0.999994	5.03322e-05	52.149	4	K(1)YVLGNPLTPGINQGPQIDKEQHDK	0.32399			0.467	1.183	1.059	1.297	0.742247	0.8406	0.711479	1.27533	1.17138	1.25897			0.656	0.928	0.904	1.03	0.688
P24549	252	K	Retinal dehydrogenase 1 OS=Mus musculus OX=10090 GN=Aldh1a1 PE=1 SV=5	Aldh1a1	1	1.56867e-34	154.94	2	VAFTGSTQVGK(1)LIK	2.144	0.812	0.798	0.595	1.374	1.238	1.198	0.742247	0.8406	0.711479	1.27533	1.17138	1.25897	1.094	0.949	0.836	1.077	1.057	0.952	0.933	0.441126
P25444	275	K	40S ribosomal protein S2 OS=Mus musculus OX=10090 GN=Rps2 PE=1 SV=3	Rps2	1	6.37035e-13	92.593	3	SPYQEFTDHLVK(1)THTR	-1.3122		0.937	0.766	1.087	1.103	1.074	0.905175	1.12633	0.965847	1.0619	0.893855	1.04689		0.832	0.793	1.024	1.234	1.026	0.742	0.0368083
P25911	181	K	Tyrosine-protein kinase Lyn OS=Mus musculus OX=10090 GN=Lyn PE=1 SV=4	Lyn	1	0.000296743	58.476	2	DYDPMHGDVIK(1)HYK	3.0722				0.97	1.047		0.821511	0.928094	0.835202	1.08354	1.23009	1.10156				0.895	0.851
P25911	332	K	Tyrosine-protein kinase Lyn OS=Mus musculus OX=10090 GN=Lyn PE=1 SV=4	Lyn	1	0.0006504	54.199	2	GSLLDFLK(1)SDEGGK	-2.0376		0.969					0.821511	0.928094	0.835202	1.08354	1.23009	1.10156		1.044
P26039	2104	K	Talin-1 OS=Mus musculus OX=10090 GN=Tln1 PE=1 SV=2	Tln1	1	0.0258326	41.87	2	AAAGK(1)VGDDPAVWQLK	1.2873	1.043						0.868364	0.904979	0.927842	1.109	1.1085	1.08131	1.201
P26039	2115	K	Talin-1 OS=Mus musculus OX=10090 GN=Tln1 PE=1 SV=2	Tln1	1	4.11744e-08	105.08	2	VGDDPAVWQLK(1)NSAK	6.2047					0.902	1.083	0.868364	0.904979	0.927842	1.109	1.1085	1.08131					0.814	1.002
P26039	254	K	Talin-1 OS=Mus musculus OX=10090 GN=Tln1 PE=1 SV=2	Tln1	1	2.42779e-19	100.6	3	ACEFAGFQCQIQFGPHNEQK(1)HK	3.7045	0.853	1.04	0.912	1.142	0.855	1.197	0.868364	0.904979	0.927842	1.109	1.1085	1.08131	0.982	1.149	0.983	1.03	0.771	1.107	1.071	0.560609
P26039	2454	K	Talin-1 OS=Mus musculus OX=10090 GN=Tln1 PE=1 SV=2	Tln1	1	0.00180412	72.365	2	ADQDSEAMK(1)R	1.0546	0.409	0.886	0.897	1.527	1.279		0.868364	0.904979	0.927842	1.109	1.1085	1.08131	0.471	0.979	0.967	1.377	1.154		0.637	0.214579
P26039	1947	K	Talin-1 OS=Mus musculus OX=10090 GN=Tln1 PE=1 SV=2	Tln1	1	5.0563e-08	105.08	2	AGALQCSPSDVYTK(1)K	2.2705	0.824	0.716		1.324	1.157	1.01	0.868364	0.904979	0.927842	1.109	1.1085	1.08131	0.949	0.791		1.194	1.044	0.934	0.823	0.187333
P26039	687	K	Talin-1 OS=Mus musculus OX=10090 GN=Tln1 PE=1 SV=2	Tln1	1	1.33398e-11	117.39	2	AK(1)SVAQR	3.3696	0.835	0.81	0.85	1.263	1.255		0.868364	0.904979	0.927842	1.109	1.1085	1.08131	0.962	0.895	0.916	1.139	1.132		0.814	0.00494845
P26039	2099	K	Talin-1 OS=Mus musculus OX=10090 GN=Tln1 PE=1 SV=2	Tln1	1	4.75722e-35	181.44	2	ALGDLISATK(1)AAAGK	1.192	1.097	0.788	0.682	1.135	1.236	1.081	0.868364	0.904979	0.927842	1.109	1.1085	1.08131	1.263	0.871	0.735	1.023	1.115	1	0.914	0.521065
P26039	685	K	Talin-1 OS=Mus musculus OX=10090 GN=Tln1 PE=1 SV=2	Tln1	1	1.95955e-17	162.21	2	AVASAAAALVLK(1)AK	4.2018	1.051	0.64	0.635	1.168	1.35	1.178	0.868364	0.904979	0.927842	1.109	1.1085	1.08131	1.21	0.707	0.684	1.053	1.218	1.089	0.774	0.201701
P26039	357	K	Talin-1 OS=Mus musculus OX=10090 GN=Tln1 PE=1 SV=2	Tln1	1	3.77509e-34	190.68	2	EVIQEWSLTNIK(1)R	3.3631	0.814	0.828		1.219	1.045	1.119	0.868364	0.904979	0.927842	1.109	1.1085	1.08131	0.937	0.915		1.099	0.943	1.035	0.903	0.183076
P26039	284	K	Talin-1 OS=Mus musculus OX=10090 GN=Tln1 PE=1 SV=2	Tln1	1	8.26468e-07	99.668	3	IFQAHK(1)NCGQMSEIEAK	2.0479	0.819	0.863	0.881	1.135	1.307		0.868364	0.904979	0.927842	1.109	1.1085	1.08131	0.943	0.954	0.95	1.023	1.179		0.862	0.0706218
P26039	196	K	Talin-1 OS=Mus musculus OX=10090 GN=Tln1 PE=1 SV=2	Tln1	1	0.000609144	91.245	2	K(1)FFYSDQNVDSR	1.1121	0.75	0.903	0.798	1.211	1.22	1.119	0.868364	0.904979	0.927842	1.109	1.1085	1.08131	0.864	0.998	0.86	1.092	1.101	1.035	0.843	0.0304137
P26039	910	K	Talin-1 OS=Mus musculus OX=10090 GN=Tln1 PE=1 SV=2	Tln1	1	0.000705805	99.589	2	MATNAAAQNAIK(1)K	0.43258	0.66		0.663	1.302	1.233	1.173	0.868364	0.904979	0.927842	1.109	1.1085	1.08131	0.76		0.715	1.174	1.112	1.085	0.656	0.00153916
P26039	98	K	Talin-1 OS=Mus musculus OX=10090 GN=Tln1 PE=1 SV=2	Tln1	1	8.6133e-05	115.35	2	MLDGTVK(1)TIMVDDSK	4.244				1.127	1.078	0.811	0.868364	0.904979	0.927842	1.109	1.1085	1.08131				1.016	0.972	0.75
P26039	1917	K	Talin-1 OS=Mus musculus OX=10090 GN=Tln1 PE=1 SV=2	Tln1	1	8.30795e-30	162.23	4	PAAVAAENEEIGAHIK(1)HR	2.4113	0.744	0.999	0.847	1.106	1.098	1.199	0.868364	0.904979	0.927842	1.109	1.1085	1.08131	0.857	1.104	0.913	0.997	0.991	1.109	0.928	0.400856
P26039	2531	K	Talin-1 OS=Mus musculus OX=10090 GN=Tln1 PE=1 SV=2	Tln1	1	0.000113474	67.548	2	QQQYK(1)FLPSELR	1.34				1.03			0.868364	0.904979	0.927842	1.109	1.1085	1.08131				0.929
P26039	2443	K	Talin-1 OS=Mus musculus OX=10090 GN=Tln1 PE=1 SV=2	Tln1	1	6.032e-05	75.012	2	QVAASTAQLLVACK(1)VK	-1.4494					0.989		0.868364	0.904979	0.927842	1.109	1.1085	1.08131					0.892
P26039	2445	K	Talin-1 OS=Mus musculus OX=10090 GN=Tln1 PE=1 SV=2	Tln1	1	0.000546472	55.578	2	VK(1)ADQDSEAMK	-0.82824	0.775			1.032	1.241		0.868364	0.904979	0.927842	1.109	1.1085	1.08131	0.892			0.931	1.12		0.87
P26039	406	K	Talin-1 OS=Mus musculus OX=10090 GN=Tln1 PE=1 SV=2	Tln1	1	1.57516e-27	94.838	3	SK(1)DHFGLEGDEESTMLEDSVSPK	1.2941	0.656	0.912	0.916	1.135	1.299	1.072	0.868364	0.904979	0.927842	1.109	1.1085	1.08131	0.755	1.008	0.987	1.023	1.172	0.991	0.863	0.223837
P26039	1933	K	Talin-1 OS=Mus musculus OX=10090 GN=Tln1 PE=1 SV=2	Tln1	1	1.82446e-44	86.109	3	VQELGHGCSALVTK(1)AGALQCSPSDVYTK	4.3363		0.993	0.884		1.083	0.973	0.868364	0.904979	0.927842	1.109	1.1085	1.08131		1.097	0.953		0.977	0.9	1.092	0.399398
P26040	143	K	Ezrin OS=Mus musculus OX=10090 GN=Ezr PE=1 SV=3	Ezr	1	0.000456275	75.5	2	EMHK(1)SGYLSSER	2.7917		0.924	0.964	0.961	1.055	1.056	1.01737	1.04956	0.999355	1.01019	0.948719	0.974803		0.88	0.965	0.951	1.112	1.083	0.88	0.17276
P26040	79	K	Ezrin OS=Mus musculus OX=10090 GN=Ezr PE=1 SV=3	Ezr	1	0.00636772	86.205	2	ENPVQFK(1)FR	-2.2742					0.989		1.01737	1.04956	0.999355	1.01019	0.948719	0.974803					1.042
P26041	262	K	Moesin OS=Mus musculus OX=10090 GN=Msn PE=1 SV=3	Msn	0.999995	0.00104515	74.424	2	FVIKPIDK(1)K	1.1176	1.05	0.751	1.148		1.064	0.964	0.907289	0.955129	0.904089	1.09985	1.05124	1.0824	1.157	0.786	1.27		1.012	0.891	1.126	0.645011
P26041	263	K	Moesin OS=Mus musculus OX=10090 GN=Msn PE=1 SV=3	Msn	1	0.00463584	47.334	2	K(1)APDFVFYAPR	0.031708	0.953				1.099	0.969	0.907289	0.955129	0.904089	1.09985	1.05124	1.0824	1.05				1.045	0.895	1.082
P26041	254	K	Moesin OS=Mus musculus OX=10090 GN=Msn PE=1 SV=3	Msn	1	1.5326e-10	139.02	2	K(1)FVIKPIDK	-0.17075	0.844	0.91	0.793	1.157	1.183	1.115	0.907289	0.955129	0.904089	1.09985	1.05124	1.0824	0.93	0.953	0.877	1.052	1.125	1.03	0.861	0.0144269
P26041	237	K	Moesin OS=Mus musculus OX=10090 GN=Msn PE=1 SV=3	Msn	1	1.20868e-05	106.47	2	LTPK(1)IGFPWSEIR	3.5129	0.799	0.79	0.855	1.048	1.146	1.361	0.907289	0.955129	0.904089	1.09985	1.05124	1.0824	0.881	0.827	0.946	0.953	1.09	1.257	0.804	0.0746392
P26041	253	K	Moesin OS=Mus musculus OX=10090 GN=Msn PE=1 SV=3	Msn	1	0.00227752	88.921	2	NISFNDK(1)K	2.4436	0.959	0.912		1.032	1.125		0.907289	0.955129	0.904089	1.09985	1.05124	1.0824	1.057	0.955		0.938	1.07		1.002	0.975602
P26043	3	K	Radixin OS=Mus musculus OX=10090 GN=Rdx PE=1 SV=3	Rdx	1	0.00933769	76.833	2	PK(1)PINVR	2.3249	0.974	1.03	0.959	1.048	0.988	1.001	0.854637	0.88928	0.754822	1.18887	1.13395	1.17844	1.14	1.158	1.27	0.882	0.871	0.849	1.371	0.000895209
P26041	35	K	Moesin OS=Mus musculus OX=10090 GN=Msn PE=1 SV=3	Msn	1	1.98731e-71	201.66	2	QLFDQVVK(1)TIGLR	1.5844	0.788	0.796	0.925	1.031	0.779	1.68	0.907289	0.955129	0.904089	1.09985	1.05124	1.0824	0.869	0.833	1.023	0.937	0.741	1.552	0.844	0.610955
P26040	438	K	Ezrin OS=Mus musculus OX=10090 GN=Ezr PE=1 SV=3	Ezr	1	0.00233223	58.476	3	RK(1)EDEVEEWQHR	0.49234			0.937	1.074			1.01737	1.04956	0.999355	1.01019	0.948719	0.974803			0.938	1.063			0.882
P26041	296	K	Moesin OS=Mus musculus OX=10090 GN=Msn PE=1 SV=3	Msn	1	0.000545439	90.689	3	RK(1)PDTIEVQQMK	-0.19557	0.889	0.924	0.831	1.205	0.96	1.199	0.907289	0.955129	0.904089	1.09985	1.05124	1.0824	0.98	0.967	0.919	1.096	0.913	1.108	0.919	0.288251
P26041	60	K	Moesin OS=Mus musculus OX=10090 GN=Msn PE=1 SV=3	Msn	1	9.99295e-55	223.93	2	AFSTWLK(1)LNK	-0.14081	0.88	0.864	0.825	1.113	1.186	1.135	0.907289	0.955129	0.904089	1.09985	1.05124	1.0824	0.97	0.905	0.913	1.012	1.128	1.049	0.874	0.0257592
P26041	83	K	Moesin OS=Mus musculus OX=10090 GN=Msn PE=1 SV=3	Msn	1	3.48664e-51	168.74	3	AK(1)FYPEDVSEELIQDITQR	-0.15709	0.912	0.756	0.991	0.504	1.347	1.474	0.907289	0.955129	0.904089	1.09985	1.05124	1.0824	1.005	0.792	1.096	0.458	1.281	1.362	0.933	0.940238
P26041	327	K	Moesin OS=Mus musculus OX=10090 GN=Msn PE=1 SV=3	Msn	1	0.0113713	81.642	2	ALLENEK(1)K	2.9305					1.039	0.944	0.907289	0.955129	0.904089	1.09985	1.05124	1.0824					0.988	0.872
P26041	79	K	Moesin OS=Mus musculus OX=10090 GN=Msn PE=1 SV=3	Msn	1	4.17213e-17	158.61	2	ESPLLFK(1)FR	-1.0737	0.797	0.851	0.68	1.233	1.244	1.202	0.907289	0.955129	0.904089	1.09985	1.05124	1.0824	0.878	0.891	0.752	1.121	1.183	1.11	0.738	0.0061124
P26041	143	K	Moesin OS=Mus musculus OX=10090 GN=Msn PE=1 SV=3	Msn	1	3.26032e-11	154.94	2	EVHK(1)SGYLAGDK	2.9604	0.888	0.88	1.172	0.954	1.057	1.042	0.907289	0.955129	0.904089	1.09985	1.05124	1.0824	0.979	0.921	1.296	0.867	1.005	0.963	1.127	0.387523
P26041	352	K	Moesin OS=Mus musculus OX=10090 GN=Msn PE=1 SV=3	Msn	1	0.00914054	53.517	2	LK(1)QIEEQTK	2.8647			0.978				0.907289	0.955129	0.904089	1.09985	1.05124	1.0824			1.082
P26041	359	K	Moesin OS=Mus musculus OX=10090 GN=Msn PE=1 SV=3	Msn	1	0.00246582	83.623	2	QIEEQTK(1)K	3.3236		0.853	0.88	1.189		1.06	0.907289	0.955129	0.904089	1.09985	1.05124	1.0824		0.893	0.973	1.081		0.979	0.906	0.271401
P26041	165	K	Moesin OS=Mus musculus OX=10090 GN=Msn PE=1 SV=3	Msn	1	0.000132953	96.957	2	LNK(1)DQWEER	0.71242	0.91	1.012			1.075	0.991	0.907289	0.955129	0.904089	1.09985	1.05124	1.0824	1.003	1.06			1.023	0.916	1.064	0.414237
P26041	3	K	Moesin OS=Mus musculus OX=10090 GN=Msn PE=1 SV=3	Msn	1	5.27511e-12	121.67	2	PK(1)TISVR	3.1182	0.934	0.866	0.788	1.135	1.149	1.135	0.907289	0.955129	0.904089	1.09985	1.05124	1.0824	1.029	0.907	0.872	1.032	1.093	1.049	0.885	0.0773444
P26041	162	K	Moesin OS=Mus musculus OX=10090 GN=Msn PE=1 SV=3	Msn	1	3.28837e-05	88.921	2	VLEQHK(1)LNK	-1.1377	0.818	0.995	0.856	1.033	1.13	1.163	0.907289	0.955129	0.904089	1.09985	1.05124	1.0824	0.902	1.042	0.947	0.939	1.075	1.074	0.936	0.347136
P26041	139	K	Moesin OS=Mus musculus OX=10090 GN=Msn PE=1 SV=3	Msn	1	0.0190407	50.297	2	YGDFNK(1)EVHK	2.5879	1.006		1.013				0.907289	0.955129	0.904089	1.09985	1.05124	1.0824	1.109		1.12
P26043	400	K	Radixin OS=Mus musculus OX=10090 GN=Rdx PE=1 SV=3	Rdx	1	0.00131784	84.309	2	AAEEAK(1)SAIAK	4.1062			0.57	1.117	1.318		0.854637	0.88928	0.754822	1.18887	1.13395	1.17844			0.755	0.94	1.162		0.718
P26043	60	K	Radixin OS=Mus musculus OX=10090 GN=Rdx PE=1 SV=3	Rdx	1	0.00246846	90.761	2	GYSTWLK(1)LNK	-0.571	1.091	1.002	0.9				0.854637	0.88928	0.754822	1.18887	1.13395	1.17844	1.277	1.127	1.192
P26043	165	K	Radixin OS=Mus musculus OX=10090 GN=Rdx PE=1 SV=3	Rdx	1	0.00746273	54.584	2	LTK(1)EQWEER	0.19701			0.574			1.407	0.854637	0.88928	0.754822	1.18887	1.13395	1.17844			0.76			1.194	0.637
P26043	162	K	Radixin OS=Mus musculus OX=10090 GN=Rdx PE=1 SV=3	Rdx	1	0.00185298	72.365	2	VLEQHK(1)LTK	-0.25991	0.631			1.154	1.114	1.141	0.854637	0.88928	0.754822	1.18887	1.13395	1.17844	0.738			0.971	0.982	0.968	0.758
P26231	842	K	Catenin alpha-1 OS=Mus musculus OX=10090 GN=Ctnna1 PE=1 SV=1	Ctnna1	1	8.02648e-05	117.99	2	ASYVASTK(1)YQK	-0.33892	0.864	0.893		1.288			0.827156	0.936508	0.776516	1.17301	1.12688	1.15993	1.045	0.954		1.098			0.91
P26231	417	K	Catenin alpha-1 OS=Mus musculus OX=10090 GN=Ctnna1 PE=1 SV=1	Ctnna1	1	0.000882128	76.572	2	EVK(1)EYAQVFR	0.090549				0.881	0.962	1.166	0.827156	0.936508	0.776516	1.17301	1.12688	1.15993				0.751	0.854	1.005
P26231	737	K	Catenin alpha-1 OS=Mus musculus OX=10090 GN=Ctnna1 PE=1 SV=1	Ctnna1	1	6.63721e-05	137.39	2	GPLK(1)NTSDVISAAK	-1.0519		0.848	0.597	1.311	1.228		0.827156	0.936508	0.776516	1.17301	1.12688	1.15993		0.905	0.769	1.118	1.09		0.758	0.0767211
P26231	747	K	Catenin alpha-1 OS=Mus musculus OX=10090 GN=Ctnna1 PE=1 SV=1	Ctnna1	1	0.00953171	58.476	2	NTSDVISAAK(1)K	-0.39227					0.989		0.827156	0.936508	0.776516	1.17301	1.12688	1.15993					0.878
P26231	795	K	Catenin alpha-1 OS=Mus musculus OX=10090 GN=Ctnna1 PE=1 SV=1	Ctnna1	1	0.00245282	40.224	3	IALYCHQLNICSK(1)VK	-0.025249					0.989		0.827156	0.936508	0.776516	1.17301	1.12688	1.15993					0.878
P26231	889	K	Catenin alpha-1 OS=Mus musculus OX=10090 GN=Ctnna1 PE=1 SV=1	Ctnna1	1	0.00156896	61.577	3	K(1)HVNPVQALSEFK	0.97021				1.222	0.957	0.842	0.827156	0.936508	0.776516	1.17301	1.12688	1.15993				1.042	0.849	0.726
P26231	120	K	Catenin alpha-1 OS=Mus musculus OX=10090 GN=Ctnna1 PE=1 SV=1	Ctnna1	1	1.4605e-12	109.47	2	SAAGEFADDPCSSVK(1)R	3.1915		0.796	0.764	1.102	1.199	1.11	0.827156	0.936508	0.776516	1.17301	1.12688	1.15993		0.85	0.984	0.939	1.064	0.957	0.929	0.389685
P26369	462	K	Splicing factor U2AF 65 kDa subunit OS=Mus musculus OX=10090 GN=U2af2 PE=1 SV=3	U2af2	1	0.000261571	59.731	3	VVVTK(1)YCDPDSYHR	2.2985				0.992		1.031	1.06176	1.00379	1.07198	0.949425	0.964353	0.948688				1.045		1.087
P26443	98	K	Glutamate dehydrogenase 1, mitochondrial OS=Mus musculus OX=10090 GN=Glud1 PE=1 SV=1	Glud1	1	0.000196356	108.92	2	ESEEQK(1)R	1.8811			0.707	1.272		1.038	0.989763	1.02017	0.968589	1.06145	0.944796	1.01523			0.73	1.198		1.022	0.658
P26443	480	K	Glutamate dehydrogenase 1, mitochondrial OS=Mus musculus OX=10090 GN=Glud1 PE=1 SV=1	Glud1	1	8.52893e-09	119.58	3	FGK(1)HGGTIPVVPTAEFQDR	0.14311	0.911	0.984	0.703	1.213	0.968	1.23	0.989763	1.02017	0.968589	1.06145	0.944796	1.01523	0.92	0.965	0.726	1.143	1.025	1.212	0.772	0.0592359
P26443	84	K	Glutamate dehydrogenase 1, mitochondrial OS=Mus musculus OX=10090 GN=Glud1 PE=1 SV=1	Glud1	1	1.4267e-24	139.7	2	GASIVEDK(1)LVEDLK	3.9038	1.24	0.862	0.817	1.029	1.09	0.98	0.989763	1.02017	0.968589	1.06145	0.944796	1.01523	1.253	0.845	0.843	0.969	1.154	0.965	0.952	0.683742
P26443	90	K	Glutamate dehydrogenase 1, mitochondrial OS=Mus musculus OX=10090 GN=Glud1 PE=1 SV=1	Glud1	1	2.68523e-06	111.39	2	LVEDLK(1)TR	1.6035	1.052	0.955	0.741	1.153	0.995	1.117	0.989763	1.02017	0.968589	1.06145	0.944796	1.01523	1.063	0.936	0.765	1.086	1.053	1.1	0.853	0.158187
P26443	191	K	Glutamate dehydrogenase 1, mitochondrial OS=Mus musculus OX=10090 GN=Glud1 PE=1 SV=1	Glud1	1	1.66917e-06	126.21	2	INPK(1)NYTDNELEK	3.8844	0.862	0.963	0.724	1.099	1.19	1.164	0.989763	1.02017	0.968589	1.06145	0.944796	1.01523	0.871	0.944	0.747	1.035	1.26	1.147	0.744	0.0291167
P26443	477	K	Glutamate dehydrogenase 1, mitochondrial OS=Mus musculus OX=10090 GN=Glud1 PE=1 SV=1	Glud1	0.823851	3.77903e-05	71.912	4	K(0.824)FGK(0.176)HGGTIPVVPTAEFQDR	1.1178		0.955	0.784	0.989	1.05	1.184	0.989763	1.02017	0.968589	1.06145	0.944796	1.01523		0.936	0.809	0.932	1.111	1.166	0.816	0.145724
P26443	457	K	Glutamate dehydrogenase 1, mitochondrial OS=Mus musculus OX=10090 GN=Glud1 PE=1 SV=1	Glud1	1	2.71047e-18	146.27	2	LTFK(1)YER	2.2093	0.955	0.871	0.732	1.206	0.981	1.268	0.989763	1.02017	0.968589	1.06145	0.944796	1.01523	0.965	0.854	0.756	1.136	1.038	1.249	0.752	0.0315808
P26443	390	K	Glutamate dehydrogenase 1, mitochondrial OS=Mus musculus OX=10090 GN=Glud1 PE=1 SV=1	Glud1	1	1.21389e-07	146.27	2	QLTK(1)SNAPR	0.93547	0.884	0.786	0.792	1.199	1.158	1.19	0.989763	1.02017	0.968589	1.06145	0.944796	1.01523	0.893	0.77	0.818	1.13	1.226	1.172	0.703	0.00196923
P26443	527	K	Glutamate dehydrogenase 1, mitochondrial OS=Mus musculus OX=10090 GN=Glud1 PE=1 SV=1	Glud1	1	1.88271e-32	189.56	2	TAMK(1)YNLGLDLR	1.2032	0.905	0.728	0.745	0.991	1.311	1.325	0.989763	1.02017	0.968589	1.06145	0.944796	1.01523	0.914	0.714	0.769	0.934	1.388	1.305	0.661	0.047371
P26443	548	K	Glutamate dehydrogenase 1, mitochondrial OS=Mus musculus OX=10090 GN=Glud1 PE=1 SV=1	Glud1	1	0.011677	44.598	2	VFK(1)VYNEAGVTFT	1.8074			0.978				0.989763	1.02017	0.968589	1.06145	0.944796	1.01523			1.01
P26516	204	K	26S proteasome non-ATPase regulatory subunit 7 OS=Mus musculus OX=10090 GN=Psmd7 PE=1 SV=2	Psmd7	1	2.6933e-05	118.91	2	GLNSK(1)LLDIR	-0.23096	1.054	0.886	0.77	1.29	1.004	1.016	0.989466	1.03625	1.2113	0.880442	0.916524	0.966022	1.065	0.855	0.636	1.465	1.095	1.052	0.708	0.122023
P26516	199	K	26S proteasome non-ATPase regulatory subunit 7 OS=Mus musculus OX=10090 GN=Psmd7 PE=1 SV=2	Psmd7	1	0.0214685	42.941	2	ITNQVHGLK(1)GLNSK	2.896				1.03			0.989466	1.03625	1.2113	0.880442	0.916524	0.966022				1.17
P26516	113	K	26S proteasome non-ATPase regulatory subunit 7 OS=Mus musculus OX=10090 GN=Psmd7 PE=1 SV=2	Psmd7	1	0.0296391	55.754	2	NDIAINELMK(1)R	-0.78322			0.978				0.989466	1.03625	1.2113	0.880442	0.916524	0.966022			0.807
P26516	279	K	26S proteasome non-ATPase regulatory subunit 7 OS=Mus musculus OX=10090 GN=Psmd7 PE=1 SV=2	Psmd7	1	1.65549e-05	100.07	3	SVVALHNLINNK(1)IANR	-0.24853	1.031	1.293	1.234	0.674	0.823	0.925	0.989466	1.03625	1.2113	0.880442	0.916524	0.966022	1.042	1.248	1.019	0.766	0.898	0.958	1.262	0.0653184
P26516	45	K	26S proteasome non-ATPase regulatory subunit 7 OS=Mus musculus OX=10090 GN=Psmd7 PE=1 SV=2	Psmd7	1	0.000964744	63.212	2	VVGVLLGSWQK(1)K	-0.77647	1.279				0.765		0.989466	1.03625	1.2113	0.880442	0.916524	0.966022	1.293				0.835		1.549
P26883	53	K	Peptidyl-prolyl cis-trans isomerase FKBP1A OS=Mus musculus OX=10090 GN=Fkbp1a PE=1 SV=2	Fkbp1a	1	0.000115155	99.34	2	FTLGK(1)QEVIR	-2.5392	0.749	0.808	0.956	1.125	1.255	1.104	0.937275	0.837329	0.897114	1.16422	1.03353	1.13054	0.799	0.965	1.066	0.966	1.214	0.977	0.896	0.381082
P27005	31	K	Protein S100-A8 OS=Mus musculus OX=10090 GN=S100a8 PE=1 SV=3	S100a8	1	7.16066e-08	89.529	4	ALSNLIDVYHNYSNIQGNHHALYK(1)NDFK	0.13762		1.627		0.331			1.36193	1.58295	1.93297	0.351428	0.431719	0.339007		1.028		0.942			1.091
P27046	372	K	Alpha-mannosidase 2 OS=Mus musculus OX=10090 GN=Man2a1 PE=1 SV=2	Man2a1	1	0.0325762	52.591	2	ICCQFDFK(1)R	4.4215			0.978				1.29224	1.18727	1.32535	0.718282	0.733997	0.742855			0.738
P27048	32	K	Small nuclear ribonucleoprotein-associated protein B OS=Mus musculus OX=10090 GN=Snrpb PE=1 SV=1	Snrpb	1	0.000598786	83.775	2	IFIGTFK(1)AFDK	-2.157	1.021	0.972	0.711	1.211	1.204	0.893	0.889251	1.06397	0.997198	1.04889	1.0166	0.984095	1.148	0.914	0.713	1.155	1.184	0.907	0.855	0.356133
P27601	61	K	Guanine nucleotide-binding protein subunit alpha-13 OS=Mus musculus OX=10090 GN=Gna13 PE=1 SV=1	Gna13	1	5.55881e-09	104.49	2	ILLLGAGESGK(1)STFLK	3.0656	0.826	0.932	0.662	1.205	1.178	1.202	0.904679	0.989168	0.770936	1.1444	1.09057	1.10025	0.913	0.942	0.859	1.053	1.08	1.092	0.842	0.00402705
P27612	651	K	Phospholipase A-2-activating protein OS=Mus musculus OX=10090 GN=Plaa PE=1 SV=4	Plaa	1	0.00357534	58.916	2	GK(1)PANQLLALR	-0.21569	1.033		1.013	1.004			1.00747	0.960975	1.1403	0.961912	0.970666	0.958669	1.025		0.888	1.044			0.916
P27612	259	K	Phospholipase A-2-activating protein OS=Mus musculus OX=10090 GN=Plaa PE=1 SV=4	Plaa	1	0.0295495	43.306	3	IWK(1)HGECAQTIR	1.6429						0.995	1.00747	0.960975	1.1403	0.961912	0.970666	0.958669						1.038
P27659	373	K	60S ribosomal protein L3 OS=Mus musculus OX=10090 GN=Rpl3 PE=1 SV=3	Rpl3	1	4.47353e-07	117.99	3	FIDTTSK(1)FGHGR	1.9373	0.336	0.956	0.66	1.566	1.057	1.419	0.754941	0.974684	0.887391	1.24076	0.983392	1.15883	0.445	0.981	0.744	1.262	1.075	1.225	0.609	0.0831013
P27659	120	K	60S ribosomal protein L3 OS=Mus musculus OX=10090 GN=Rpl3 PE=1 SV=3	Rpl3	1	0.0257056	56.091	2	FYK(1)NWHK	1.0285			0.567	1.282		1.17	0.754941	0.974684	0.887391	1.24076	0.983392	1.15883			0.639	1.033		1.01	0.626
P27659	286	K	60S ribosomal protein L3 OS=Mus musculus OX=10090 GN=Rpl3 PE=1 SV=3	Rpl3	1	0.000102409	95.311	2	IYK(1)IGQGYLIK	-1.3842	0.737	1.2	0.924	1.158	0.966	1.005	0.754941	0.974684	0.887391	1.24076	0.983392	1.15883	0.976	1.231	1.041	0.933	0.982	0.867	1.168	0.12457
P27659	155	K	60S ribosomal protein L3 OS=Mus musculus OX=10090 GN=Rpl3 PE=1 SV=3	Rpl3	1	0.00348137	92.677	2	K(1)YCQVIR	1.7763	0.436	0.839	0.501	1.428	1.336	1.46	0.754941	0.974684	0.887391	1.24076	0.983392	1.15883	0.578	0.861	0.565	1.151	1.359	1.26	0.532	0.0110125
P27659	300	K	60S ribosomal protein L3 OS=Mus musculus OX=10090 GN=Rpl3 PE=1 SV=3	Rpl3	1	0.000145504	95.345	2	LIK(1)NNASTDYDLSDK	3.065	0.667	1.255	0.88	1.162	1.001	1.021	0.754941	0.974684	0.887391	1.24076	0.983392	1.15883	0.884	1.288	0.992	0.937	1.018	0.881	1.116	0.453919
P27659	356	K	60S ribosomal protein L3 OS=Mus musculus OX=10090 GN=Rpl3 PE=1 SV=3	Rpl3	1	0.0201279	56.378	2	SLLVQTK(1)R	-0.21238		0.991		1.007			0.754941	0.974684	0.887391	1.24076	0.983392	1.15883		1.017		0.812			1.252
P27659	115	K	60S ribosomal protein L3 OS=Mus musculus OX=10090 GN=Rpl3 PE=1 SV=3	Rpl3	1	0.00131852	48.822	3	TVFAEHISDECK(1)R	1.4478		0.768			1.194		0.754941	0.974684	0.887391	1.24076	0.983392	1.15883		0.788			1.214		0.649
P27661	6	K	Histone H2AX OS=Mus musculus OX=10090 GN=H2ax PE=1 SV=2	H2ax	1	5.265e-06	108.3	2	GK(1)TGGK(1)AR	4.5692	1.043
P27661	10	K	Histone H2AX OS=Mus musculus OX=10090 GN=H2ax PE=1 SV=2	H2ax	1	5.265e-06	108.3	2	GK(1)TGGK(1)AR	4.5692	1.043
P27773	173	K	Protein disulfide-isomerase A3 OS=Mus musculus OX=10090 GN=Pdia3 PE=1 SV=2	Pdia3	1	6.46283e-08	97.949	3	DLFSDGHSEFLK(1)AASNLR	-0.99222	1.066	1.339			0.764	0.82	1.21002	1.0993	1.24503	0.841506	0.802106	0.802031	0.881	1.218			0.952	1.022	1.063	0.795553
P27773	218	K	Protein disulfide-isomerase A3 OS=Mus musculus OX=10090 GN=Pdia3 PE=1 SV=2	Pdia3	1	9.451e-07	110.52	2	FEDK(1)TVAYTEK	1.0463	0.947	1.171	1.072	1.012	0.879	0.911	1.21002	1.0993	1.24503	0.841506	0.802106	0.802031	0.783	1.065	0.861	1.203	1.096	1.136	0.789	0.0611426
P27773	296	K	Protein disulfide-isomerase A3 OS=Mus musculus OX=10090 GN=Pdia3 PE=1 SV=2	Pdia3	1	0.000106713	92.747	3	FLDAGHK(1)LNFAVASR	-0.73603	1.145	1.461		0.616	0.88	0.902	1.21002	1.0993	1.24503	0.841506	0.802106	0.802031	0.946	1.329		0.732	1.097	1.125	1.155	0.548336
P27773	335	K	Protein disulfide-isomerase A3 OS=Mus musculus OX=10090 GN=Pdia3 PE=1 SV=2	Pdia3	1	7.15257e-05	98.167	2	GEK(1)FVMQEEFSR	1.293	0.739	1.16	1.046		0.975	1.034	1.21002	1.0993	1.24503	0.841506	0.802106	0.802031	0.611	1.055	0.84		1.216	1.289	0.667	0.128115
P27773	289	K	Protein disulfide-isomerase A3 OS=Mus musculus OX=10090 GN=Pdia3 PE=1 SV=2	Pdia3	1	6.59415e-07	81.163	2	K(1)FLDAGHK	1.8292	1.129	1.315	1.086	1.015	0.368	1.088	1.21002	1.0993	1.24503	0.841506	0.802106	0.802031	0.933	1.196	0.872	1.206	0.459	1.357	0.993	0.820723
P27773	415	K	Protein disulfide-isomerase A3 OS=Mus musculus OX=10090 GN=Pdia3 PE=1 SV=2	Pdia3	1	0.0179928	60.709	2	NLEPK(1)YK	2.6546	1.043		1.216	0.923	0.884	0.961	1.21002	1.0993	1.24503	0.841506	0.802106	0.802031	0.862		0.977	1.097	1.102	1.198	0.812	0.0390223
P27773	214	K	Protein disulfide-isomerase A3 OS=Mus musculus OX=10090 GN=Pdia3 PE=1 SV=2	Pdia3	1	5.32322e-07	108.4	3	PLHLANK(1)FEDK	3.0127	0.971	1.223	0.994	0.967	0.934	0.903	1.21002	1.0993	1.24503	0.841506	0.802106	0.802031	0.802	1.113	0.798	1.149	1.164	1.126	0.789	0.0868355
P27773	129	K	Protein disulfide-isomerase A3 OS=Mus musculus OX=10090 GN=Pdia3 PE=1 SV=2	Pdia3	1	1.03603e-31	130.79	2	TADGIVSHLK(1)K	0.6471	1.018	1.278	1.243	0.8	0.855	0.789	1.21002	1.0993	1.24503	0.841506	0.802106	0.802031	0.841	1.163	0.998	0.951	1.066	0.984	1	0.945552
P27773	146	K	Protein disulfide-isomerase A3 OS=Mus musculus OX=10090 GN=Pdia3 PE=1 SV=2	Pdia3	1	0.00731887	82.716	2	TEEEFK(1)K	1.2703	0.856	1.019	1.104				1.21002	1.0993	1.24503	0.841506	0.802106	0.802031	0.707	0.927	0.887
P27773	104	K	Protein disulfide-isomerase A3 OS=Mus musculus OX=10090 GN=Pdia3 PE=1 SV=2	Pdia3	1	0.000925193	77.358	2	YGVSGYPTLK(1)IFR	0.98214	0.808	0.78	1.389				1.21002	1.0993	1.24503	0.841506	0.802106	0.802031	0.668	0.71	1.116
P27773	366	K	Protein disulfide-isomerase A3 OS=Mus musculus OX=10090 GN=Pdia3 PE=1 SV=2	Pdia3	1	3.70557e-26	114.5	2	YLK(1)SEPIPESNEGPVK	2.7002	0.892	1.142	1.095	1.012	0.931	0.919	1.21002	1.0993	1.24503	0.841506	0.802106	0.802031	0.737	1.039	0.879	1.203	1.161	1.146	0.756	0.0449407
P28271	639	K	Cytoplasmic aconitate hydratase OS=Mus musculus OX=10090 GN=Aco1 PE=1 SV=3	Aco1	1	0.00175964	69.276	2	LYAWNPK(1)STYIK	0.24365				1.236	0.791		1.01561	1.00962	1.31609	0.842187	0.940078	0.876412				1.468	0.841
P28271	56	K	Cytoplasmic aconitate hydratase OS=Mus musculus OX=10090 GN=Aco1 PE=1 SV=3	Aco1	1	0.0237819	47.561	2	NCDEFLVK(1)K	3.3054		0.969					1.01561	1.00962	1.31609	0.842187	0.940078	0.876412		0.96
P28271	266	K	Cytoplasmic aconitate hydratase OS=Mus musculus OX=10090 GN=Aco1 PE=1 SV=3	Aco1	1	9.46766e-10	87.727	3	PHPLVTSTDIVLTITK(1)HLR	-0.48903	0.983	0.997	1.114	0.564	1.108	1.216	1.01561	1.00962	1.31609	0.842187	0.940078	0.876412	0.968	0.987	0.846	0.67	1.179	1.387	0.866	0.676622
P28352	275	K	DNA-(apurinic or apyrimidinic site) lyase OS=Mus musculus OX=10090 GN=Apex1 PE=1 SV=2	Apex1	1	0.0471191	47.349	2	SK(1)NVGWR	-0.95237				1.03			0.786563	1.1034	1.06045	1.05624	0.993984	0.999365				0.975
P28474	107	K	Alcohol dehydrogenase class-3 OS=Mus musculus OX=10090 GN=Adh5 PE=1 SV=3	Adh5	1	0.000514433	92.445	2	FCLNPK(1)TNLCQK	3.79	0.834		0.806	1.119	1.188	1.083	0.886861	0.888967	0.964342	1.15163	1.02582	1.08239	0.94		0.836	0.972	1.158	1.001	0.851	0.147074
P28474	323	K	Alcohol dehydrogenase class-3 OS=Mus musculus OX=10090 GN=Adh5 PE=1 SV=3	Adh5	1	7.48595e-05	105.08	2	GTAFGGWK(1)SVESVPK	3.1166	0.871	0.657			1.224	1.244	0.886861	0.888967	0.964342	1.15163	1.02582	1.08239	0.982	0.739			1.193	1.149	0.735	0.156838
P28650	18	K	Adenylosuccinate synthetase isozyme 1 OS=Mus musculus OX=10090 GN=Adss1 PE=1 SV=2	Adss1	1	0.0013084	55.578	3	ASNDRPPGTGGVK(1)R	-0.52929			0.978				1.00632	0.969098	1.11786	1.01768	0.898798	0.990255			0.875
P28650	158	K	Adenylosuccinate synthetase isozyme 1 OS=Mus musculus OX=10090 GN=Adss1 PE=1 SV=2	Adss1	1	0.000210563	88.734	2	QAQEGK(1)NIGTTK	-0.53413	0.91	0.775	1.299				1.00632	0.969098	1.11786	1.01768	0.898798	0.990255	0.904	0.8	1.162
P28650	448	K	Adenylosuccinate synthetase isozyme 1 OS=Mus musculus OX=10090 GN=Adss1 PE=1 SV=2	Adss1	1	0.0126518	65.313	2	WVGVGK(1)SR	0.74257	0.995	1.014	1.107	0.872	1.058	0.948	1.00632	0.969098	1.11786	1.01768	0.898798	0.990255	0.989	1.046	0.99	0.857	1.177	0.957	1.011	0.845404
P28654	230	K	Decorin OS=Mus musculus OX=10090 GN=Dcn PE=1 SV=1	Dcn	1	0.00927376	51.454	2	ITK(1)VDAPSLK	0.82278				1.038		0.987	0.929254	1.06721	0.621995	1.05825	1.27728	1.04601				0.981		0.944
P28654	133	K	Decorin OS=Mus musculus OX=10090 GN=Dcn PE=1 SV=1	Dcn	1	0.0415256	46.447	2	LYLSK(1)NQLK	-2.7189					0.989		0.929254	1.06721	0.621995	1.05825	1.27728	1.04601					0.774
P28656	105	K	Nucleosome assembly protein 1-like 1 OS=Mus musculus OX=10090 GN=Nap1l1 PE=1 SV=2	Nap1l1	1	6.90652e-05	84.309	2	K(1)YAVLYQPLFDK	2.4059	0.92	1.044	0.627	1.308	0.988	1.126	0.870764	0.90967	1.11045	1.02165	0.991471	1.096	1.057	1.148	0.565	1.28	0.996	1.027	0.839	0.414977
P28656	82	K	Nucleosome assembly protein 1-like 1 OS=Mus musculus OX=10090 GN=Nap1l1 PE=1 SV=2	Nap1l1	1	0.00203287	79.059	2	VNALK(1)NLQVK	-0.97341	0.693		1.042			1.264	0.870764	0.90967	1.11045	1.02165	0.991471	1.096	0.796		0.938			1.153	0.752
P28658	384	K	Ataxin-10 OS=Mus musculus OX=10090 GN=Atxn10 PE=1 SV=2	Atxn10	1	0.00622192	72.038	2	LIGNLCYK(1)NK	0.13379	0.924	1.08					0.916175	0.83114	1.0414	1.06559	1.1253	1.0204	1.009	1.299
P28660	501	K	Nck-associated protein 1 OS=Mus musculus OX=10090 GN=Nckap1 PE=1 SV=2	Nckap1	1	0.000460368	41.499	3	LQAYTSVSK(1)ASLSLADHR	0.0815	1.043						0.797928	0.923435	0.805227	1.17171	1.1223	1.1794	1.307
P28660	905	K	Nck-associated protein 1 OS=Mus musculus OX=10090 GN=Nckap1 PE=1 SV=2	Nckap1	1	0.00705992	65.933	2	LSSVDSVLK(1)R	-1.7265						0.995	0.797928	0.923435	0.805227	1.17171	1.1223	1.1794						0.844
P28660	1121	K	Nck-associated protein 1 OS=Mus musculus OX=10090 GN=Nckap1 PE=1 SV=2	Nckap1	1	4.52373e-06	80.623	2	NAYHAVYK(1)QSVTSSA	3.6951				0.927		1.094	0.797928	0.923435	0.805227	1.17171	1.1223	1.1794				0.791		0.928
P28740	101	K	Kinesin-like protein KIF2A OS=Mus musculus OX=10090 GN=Kif2a PE=1 SV=2	Kif2a	1	0.000556663	70.195	2	TVAAVK(1)NDPPPR	1.2113	1.494		0.663		1.179	0.695	0.943237	0.930312	1.10587	0.805063	1.10653	1.10899	1.584		0.6		1.065	0.627	1.291	0.779861
P28843	427	K	Dipeptidyl peptidase 4 OS=Mus musculus OX=10090 GN=Dpp4 PE=1 SV=3	Dpp4	1	0.000113668	108.24	2	NLYK(1)IQLTDHTNVK	1.8523	0.68			1.052	1.315	0.991	0.827304	0.877612	0.638109	1.22097	1.22213	1.21387	0.822			0.862	1.076	0.816	0.895
P29341	213	K	Polyadenylate-binding protein 1 OS=Mus musculus OX=10090 GN=Pabpc1 PE=1 SV=2	Pabpc1	1	0.00110471	54.309	2	ELFGK(1)FGPALSVK	-0.54869			1.093			0.879	1.16769	0.969217	1.34766	0.875595	0.800229	0.839608			0.811			1.047	0.775
P29341	606	K	Polyadenylate-binding protein 1 OS=Mus musculus OX=10090 GN=Pabpc1 PE=1 SV=2	Pabpc1	1	0.00184024	49.097	3	SK(1)VDEAVAVLQAHQAK	0.20493		0.969					1.16769	0.969217	1.34766	0.875595	0.800229	0.839608		1
P29351	257	K	Tyrosine-protein phosphatase non-receptor type 6 OS=Mus musculus OX=10090 GN=Ptpn6 PE=1 SV=2	Ptpn6	1	0.00654861	50.834	2	QEVK(1)NLHQR	0.10238			0.978				1.31905	1.10301	1.47768	0.691571	0.707876	0.700814			0.662
P29351	277	K	Tyrosine-protein phosphatase non-receptor type 6 OS=Mus musculus OX=10090 GN=Ptpn6 PE=1 SV=2	Ptpn6	1	0.00572863	51.531	3	YK(1)NILPFDHSR	0.60031			0.978				1.31905	1.10301	1.47768	0.691571	0.707876	0.700814			0.662
P29595	6	K	NEDD8 OS=Mus musculus OX=10090 GN=Nedd8 PE=1 SV=2	Nedd8	1	3.84231e-05	110.22	2	VK(1)TLTGK	2.9158	0.935	1.16	0.912	1.074	0.832	1.085	0.758827	1.08592	0.981001	1.36374	0.655697	1.15482	1.232	1.068	0.93	0.788	1.269	0.94	1.078	0.614133
P29699	218	K	Alpha-2-HS-glycoprotein OS=Mus musculus OX=10090 GN=Ahsg PE=1 SV=1	Ahsg	1	0.000500004	80.815	2	EVTDPAK(1)CNLLAEK	1.6823	1.416	0.835	1.104			0.649	1.16487	1.05715	1.27915	0.819414	0.853463	0.825958	1.216	0.79	0.863			0.786	1.217
P29699	231	K	Alpha-2-HS-glycoprotein OS=Mus musculus OX=10090 GN=Ahsg PE=1 SV=1	Ahsg	1	0.000668838	48.476	4	QHGFCK(1)ANLMHNLGGEEVSVACK	0.97569			0.978				1.16487	1.05715	1.27915	0.819414	0.853463	0.825958			0.765
P29699	120	K	Alpha-2-HS-glycoprotein OS=Mus musculus OX=10090 GN=Ahsg PE=1 SV=1	Ahsg	1	5.02121e-05	52.773	4	QLTEHAVEGDCDFHILK(1)QDGQFR	2.1835		0.969					1.16487	1.05715	1.27915	0.819414	0.853463	0.825958		0.917
P29758	169	K	Ornithine aminotransferase, mitochondrial OS=Mus musculus OX=10090 GN=Oat PE=1 SV=1	Oat	1	0.000246589	78.864	2	AK(1)IVFADGNFWGR	-0.12036	0.89	0.96	0.821	1.111	1.062	1.159	1.01548	1.01352	0.946815	1.06896	0.930536	1.02468	0.876	0.947	0.867	1.039	1.141	1.131	0.812	0.00706075
P29758	392	K	Ornithine aminotransferase, mitochondrial OS=Mus musculus OX=10090 GN=Oat PE=1 SV=1	Oat	1	5.08934e-05	111.61	2	DCDAWK(1)VCLR	-0.79966	0.91	0.942	0.715	1.243	0.956	1.244	1.01548	1.01352	0.946815	1.06896	0.930536	1.02468	0.896	0.929	0.755	1.163	1.027	1.214	0.758	0.0265699
P29758	49	K	Ornithine aminotransferase, mitochondrial OS=Mus musculus OX=10090 GN=Oat PE=1 SV=1	Oat	1	1.13529e-07	61.503	3	ESK(1)YGAHNYHPLPVALER	0.15617		1.033	0.756			1.156	1.01548	1.01352	0.946815	1.06896	0.930536	1.02468		1.019	0.798			1.128	0.805
P29758	66	K	Ornithine aminotransferase, mitochondrial OS=Mus musculus OX=10090 GN=Oat PE=1 SV=1	Oat	1	0.000242868	58.313	2	GK(1)GIYMWDVEGR	0.80546	0.796		0.648	1.468	1.135		1.01548	1.01352	0.946815	1.06896	0.930536	1.02468	0.784		0.684	1.373	1.22		0.566	0.0242038
P30115	4	K	Glutathione S-transferase A3 OS=Mus musculus OX=10090 GN=Gsta3 PE=1 SV=2	Gsta3	1	0.001444	80.623	2	AGK(1)PVLHYFDGR	3.444				1.151	0.897	0.97	0.640047	0.736331	0.566939	1.41462	1.23658	1.40549				0.814	0.725	0.69
P30115	196	K	Glutathione S-transferase A3 OS=Mus musculus OX=10090 GN=Gsta3 PE=1 SV=2	Gsta3	1	0.000377859	95.311	2	K(1)FLQPGSQR	1.1549	0.622		0.661	1.14	1.272	1.329	0.640047	0.736331	0.566939	1.41462	1.23658	1.40549	0.972		1.166	0.806	1.029	0.946	1.153	0.299671
P30115	141	K	Glutathione S-transferase A3 OS=Mus musculus OX=10090 GN=Gsta3 PE=1 SV=2	Gsta3	1	4.06751e-17	147.02	2	VLK(1)SHGQDYLVGNR	2.9478	0.59	0.774	0.605	1.357	1.189	1.489	0.640047	0.736331	0.566939	1.41462	1.23658	1.40549	0.922	1.051	1.067	0.959	0.962	1.059	1.02	0.755613
P30115	195	K	Glutathione S-transferase A3 OS=Mus musculus OX=10090 GN=Gsta3 PE=1 SV=2	Gsta3	1	0.000366811	107.08	2	VSNLPTVK(1)K	1.1742	0.816	0.782	0.686	1.285	1.258	1.183	0.640047	0.736331	0.566939	1.41462	1.23658	1.40549	1.275	1.062	1.21	0.908	1.017	0.842	1.282	0.0323801
P30115	138	K	Glutathione S-transferase A3 OS=Mus musculus OX=10090 GN=Gsta3 PE=1 SV=2	Gsta3	1	0.023566	47.561	2	YFPAFEK(1)VLK	-3.867						0.995	0.640047	0.736331	0.566939	1.41462	1.23658	1.40549						0.708
P30115	84	K	Glutathione S-transferase A3 OS=Mus musculus OX=10090 GN=Gsta3 PE=1 SV=2	Gsta3	1	0.00599113	49.16	2	YNLYGK(1)DMK	-0.17568	0.652			1.062	1.329		0.640047	0.736331	0.566939	1.41462	1.23658	1.40549	1.019			0.751	1.075		1.116
P30355	96	K	Arachidonate 5-lipoxygenase-activating protein OS=Mus musculus OX=10090 GN=Alox5ap PE=1 SV=2	Alox5ap	1	0.00353749	70.389	2	QK(1)YFVGYLGER	1.435	1.551	1.293			0.612	0.557	1.66924	1.45014	1.17486	0.400635	0.675602	0.629517	0.929	0.892			0.906	0.885	1.017	0.555292
P30412	39	K	Peptidyl-prolyl cis-trans isomerase C OS=Mus musculus OX=10090 GN=Ppic PE=1 SV=1	Ppic	1	0.000517912	69.327	2	GPSVTDK(1)VFFDVR	0.24544	1.526	1.143			0.839	0.506	1.60177	0.483257	1.75983	0.88386	0.583679	0.687602	0.953	2.365			1.437	0.736	1.527	0.571661
P30412	159	K	Peptidyl-prolyl cis-trans isomerase C OS=Mus musculus OX=10090 GN=Ppic PE=1 SV=1	Ppic	1	0.00204514	71.896	3	PTWLDGK(1)HVVFGK	-0.59249		1.204		0.774		1.002	1.60177	0.483257	1.75983	0.88386	0.583679	0.687602		2.491		0.876		1.457	2.135
P30416	390	K	Peptidyl-prolyl cis-trans isomerase FKBP4 OS=Mus musculus OX=10090 GN=Fkbp4 PE=1 SV=5	Fkbp4	1	4.47353e-07	121.96	2	AAK(1)TQLAVCQQR	-0.059828	0.719	0.885	0.9	1.291	0.98	1.226	0.887915	0.827597	0.852545	1.21062	1.01276	1.20856	0.81	1.069	1.056	1.066	0.968	1.014	0.963	0.659887
P30416	354	K	Peptidyl-prolyl cis-trans isomerase FKBP4 OS=Mus musculus OX=10090 GN=Fkbp4 PE=1 SV=5	Fkbp4	1	0.000504969	82.437	2	ALELDSNNEK(1)GLFR	2.4594					0.989		0.887915	0.827597	0.852545	1.21062	1.01276	1.20856					0.977
P30416	76	K	Peptidyl-prolyl cis-trans isomerase FKBP4 OS=Mus musculus OX=10090 GN=Fkbp4 PE=1 SV=5	Fkbp4	1	0.00870346	64.064	2	DK(1)FSFDLGK	0.83963				1.169	0.856		0.887915	0.827597	0.852545	1.21062	1.01276	1.20856				0.966	0.845
P30416	287	K	Peptidyl-prolyl cis-trans isomerase FKBP4 OS=Mus musculus OX=10090 GN=Fkbp4 PE=1 SV=5	Fkbp4	1	0.000403465	87.251	2	YK(1)QALLQYK	4.9356	0.952			1.12			0.887915	0.827597	0.852545	1.21062	1.01276	1.20856	1.072			0.925			1.159
P30681	3	K	High mobility group protein B2 OS=Mus musculus OX=10090 GN=Hmgb2 PE=1 SV=3	Hmgb2	1	0.0177456	98.009	2	GK(1)GDPNKPR	1.7958		0.969					0.831789	0.982662	1.1927	1.06439	0.808276	1.12019		0.986
P63158	12	K	High mobility group protein B1 OS=Mus musculus OX=10090 GN=Hmgb1 PE=1 SV=2	Hmgb1	1	7.37148e-08	109.47	2	GK(1)MSSYAFFVQTCR	5.1417	0.756	0.642	0.963	1.084	1.459	1.094	0.598094	0.62527	0.519561	1.47325	1.35239	1.43144	1.264	1.027	1.853	0.736	1.079	0.764	1.607	0.095643
P30681	114	K	High mobility group protein B2 OS=Mus musculus OX=10090 GN=Hmgb2 PE=1 SV=3	Hmgb2	1	5.0485e-05	57.279	2	IK(1)IEHPGLSIGDTAK	4.2678					1.057	0.926	0.831789	0.982662	1.1927	1.06439	0.808276	1.12019					1.308	0.827
P30999	749	K	Catenin delta-1 OS=Mus musculus OX=10090 GN=Ctnnd1 PE=1 SV=2	Ctnnd1	1	1.46017e-08	124.46	2	ELIGK(1)HAIPNLVK	2.3207	0.673	0.926	0.604	1.236	1.38	1.181	0.912036	0.938671	0.755342	1.15677	1.0885	1.14869	0.738	0.987	0.8	1.068	1.268	1.028	0.751	0.0548312
P30999	517	K	Catenin delta-1 OS=Mus musculus OX=10090 GN=Ctnnd1 PE=1 SV=2	Ctnnd1	1	0.00155544	86.205	2	EPNEDCK(1)PR	0.55517	0.87	0.949	0.724		1.431		0.912036	0.938671	0.755342	1.15677	1.0885	1.14869	0.954	1.011	0.959		1.315		0.741
P30999	433	K	Catenin delta-1 OS=Mus musculus OX=10090 GN=Ctnnd1 PE=1 SV=2	Ctnnd1	1	0.000844303	51.829	3	EVHLGACGALK(1)NISFGR	-0.4205	0.732			0.972	1.225	1.109	0.912036	0.938671	0.755342	1.15677	1.0885	1.14869	0.803			0.84	1.125	0.965	0.822
P30999	448	K	Catenin delta-1 OS=Mus musculus OX=10090 GN=Ctnnd1 PE=1 SV=2	Ctnnd1	1	0.000511563	95.656	2	IAIK(1)NCDGVPALVR	0.2707		0.97		0.902		1.118	0.912036	0.938671	0.755342	1.15677	1.0885	1.14869		1.033		0.78		0.973	1.179
P30999	383	K	Catenin delta-1 OS=Mus musculus OX=10090 GN=Ctnnd1 PE=1 SV=2	Ctnnd1	1	1.03044e-07	105.78	3	LDAVK(1)SNAAAYLQHLCYR	-1.2339			0.705	1.046	1.174	1.072	0.912036	0.938671	0.755342	1.15677	1.0885	1.14869			0.933	0.904	1.079	0.933	0.96
P30999	810	K	Catenin delta-1 OS=Mus musculus OX=10090 GN=Ctnnd1 PE=1 SV=2	Ctnnd1	1	0.00135454	72.042	2	LVLINK(1)SGNR	0.16458	0.735	0.845		1.114	1.188	1.134	0.912036	0.938671	0.755342	1.15677	1.0885	1.14869	0.806	0.9		0.963	1.091	0.987	0.841	0.0744069
P31001	442	K	Desmin OS=Mus musculus OX=10090 GN=Des PE=1 SV=3	Des	1	0.0169024	69.716	2	GSEVHTK(1)K	3.0656			0.978				1.01514	1.07942	0.943354	1.03363	0.918614	1.00984			1.037
P31001	239	K	Desmin OS=Mus musculus OX=10090 GN=Des PE=1 SV=3	Des	1	3.40988e-25	152.23	3	RIESLNEEIAFLK(1)K	0.92054	1.054	1.173	0.706	1.079	1.003	0.99	1.01514	1.07942	0.943354	1.03363	0.918614	1.00984	1.038	1.087	0.748	1.044	1.092	0.98	0.922	0.48541
P31001	296	K	Desmin OS=Mus musculus OX=10090 GN=Des PE=1 SV=3	Des	1	9.64987e-11	135.5	2	NISEAEEWYK(1)SK	2.4144	0.862			1.079	1.108	1	1.01514	1.07942	0.943354	1.03363	0.918614	1.00984	0.849			1.044	1.206	0.99	0.786
P31001	298	K	Desmin OS=Mus musculus OX=10090 GN=Des PE=1 SV=3	Des	1	0.00273389	72.846	2	SK(1)VSDLTQAANK	1.7487		1.06	0.673	1.114	1.034	1.086	1.01514	1.07942	0.943354	1.03363	0.918614	1.00984		0.982	0.713	1.078	1.126	1.075	0.775	0.114264
P31001	308	K	Desmin OS=Mus musculus OX=10090 GN=Des PE=1 SV=3	Des	1	1.98228e-07	126.63	2	VSDLTQAANK(1)NNDALR	3.2395			0.517	1.071	0.94	1.474	1.01514	1.07942	0.943354	1.03363	0.918614	1.00984			0.548	1.036	1.023	1.46	0.467
Q02053	980	K	Ubiquitin-like modifier-activating enzyme 1 OS=Mus musculus OX=10090 GN=Uba1 PE=1 SV=1	Uba1	1	1.67855e-05	142.71	2	QFLDYFK(1)TEHK	3.4893	0.756	0.963	0.896	1.257	1.105	1.023	0.984391	0.906103	1.15661	0.974159	0.987378	0.991364	0.768	1.063	0.775	1.29	1.119	1.032	0.757	0.0847978
P31266	47	K	Recombining binding protein suppressor of hairless OS=Mus musculus OX=10090 GN=Rbpj PE=1 SV=1	Rbpj	1	0.0222744	46.768	4	PAHAPSAGK(1)FGERPPPK	1.9779	1.043						1.19086	0.809139					0.876
P31428	197	K	Dipeptidase 1 OS=Mus musculus OX=10090 GN=Dpep1 PE=1 SV=2	Dpep1	1	0.000814533	50.314	3	GDDEAESHGLSPFGK(1)R	1.559				1.03			0.943746	1.06508	0.706919	1.03963	1.14276	1.10187				0.991
P31725	94	K	Protein S100-A9 OS=Mus musculus OX=10090 GN=S100a9 PE=1 SV=3	S100a9	1	5.51525e-12	130.99	3	LIFACHEK(1)LHENNPR	-0.23026	0.906	1.246	1.638			0.17	1.34286	1.7401	1.73613	0.393891	0.417551	0.369464	0.675	0.716	0.943			0.46	1.691
P31786	14	K	Acyl-CoA-binding protein OS=Mus musculus OX=10090 GN=Dbi PE=1 SV=2	Dbi	1	0.0453606	45.489	2	AAEEVK(1)R	0.58221		0.908	1.041				1.01636	1.00938	1.10681	0.977135	0.93419	0.956132		0.9	0.941
P31786	55	K	Acyl-CoA-binding protein OS=Mus musculus OX=10090 GN=Dbi PE=1 SV=2	Dbi	1	1.36214e-11	125.98	2	AK(1)WDSWNK	1.4575	1.052	1.007	1.026	0.955	1.022	0.938	1.01636	1.00938	1.10681	0.977135	0.93419	0.956132	1.035	0.998	0.927	0.977	1.094	0.981	0.97	0.571922
P31786	17	K	Acyl-CoA-binding protein OS=Mus musculus OX=10090 GN=Dbi PE=1 SV=2	Dbi	1	5.24298e-22	131.48	3	LK(1)TQPTDEEMLFIYSHFK	-0.68586	0.573	0.895	1.533	0.872	0.883	1.215	1.01636	1.00938	1.10681	0.977135	0.93419	0.956132	0.564	0.887	1.385	0.892	0.945	1.271	0.912	0.6331
P31786	51	K	Acyl-CoA-binding protein OS=Mus musculus OX=10090 GN=Dbi PE=1 SV=2	Dbi	1	4.08466e-05	82.822	3	QATVGDVNTDRPGLLDLK(1)GK	-0.079514	0.993	1.053	0.985		1.114	0.824	1.01636	1.00938	1.10681	0.977135	0.93419	0.956132	0.977	1.043	0.89		1.192	0.862	0.944	0.754439
P31786	8	K	Acyl-CoA-binding protein OS=Mus musculus OX=10090 GN=Dbi PE=1 SV=2	Dbi	0.999614	0.000250048	62.398	2	SQAEFDK(1)AAEEVKR	5.006		0.766	0.993		1.13	1.047	1.01636	1.00938	1.10681	0.977135	0.93419	0.956132		0.759	0.897		1.21	1.095	0.718	0.0758516
P31938	104	K	Dual specificity mitogen-activated protein kinase kinase 1 OS=Mus musculus OX=10090 GN=Map2k1 PE=1 SV=2	Map2k1	1	0.00628616	60.892	3	LIHLEIK(1)PAIR	-1.0682	0.954			1.097		1.015	0.932083	0.858762	1.14231	1.03037	1.00305	1.03343	1.024			1.065		0.982	1
P32020	438	K	Non-specific lipid-transfer protein OS=Mus musculus OX=10090 GN=Scp2 PE=1 SV=3	Scp2	1	0.0142398	51.872	2	ANLVFK(1)EIEK	-0.9121		1.12		0.87			1.12814	1.1358	1.17347	0.84031	0.882108	0.840174		0.986		1.035			0.953
P32020	132	K	Non-specific lipid-transfer protein OS=Mus musculus OX=10090 GN=Scp2 PE=1 SV=3	Scp2	1	0.0143553	46.033	2	GSIGTK(1)FSDR	1.9726			0.978				1.12814	1.1358	1.17347	0.84031	0.882108	0.840174			0.833
P32020	491	K	Non-specific lipid-transfer protein OS=Mus musculus OX=10090 GN=Scp2 PE=1 SV=3	Scp2	1	0.0200851	40.386	2	GSVLPNSDK(1)K	2.2828		0.969					1.12814	1.1358	1.17347	0.84031	0.882108	0.840174		0.853
P32020	453	K	Non-specific lipid-transfer protein OS=Mus musculus OX=10090 GN=Scp2 PE=1 SV=3	Scp2	1	1.97981e-10	106	2	LEEEGEQFVK(1)K	2.0271	0.996	1.2	1.138	0.927	0.939	0.79	1.12814	1.1358	1.17347	0.84031	0.882108	0.840174	0.883	1.057	0.97	1.103	1.064	0.94	0.937	0.406069
P32067	404	K	Lupus La protein homolog OS=Mus musculus OX=10090 GN=Ssb PE=1 SV=1	Ssb	1	0.00136842	83.775	3	DREEPASK(1)HK	3.7911				1.013		1.011	1.06928	1.06106	1.17476	0.963482	0.791582	0.93984				1.051		1.076
P32921	260	K	Tryptophan--tRNA ligase, cytoplasmic OS=Mus musculus OX=10090 GN=Wars1 PE=1 SV=2	Wars1	1	0.000828905	83.775	3	IQK(1)HVTFNQVK	1.9989	0.758	0.931	0.765	1.127	1.142	1.275	0.907188	0.883231	0.937797	1.11915	1.06591	1.08672	0.836	1.054	0.816	1.007	1.071	1.173	0.832	0.112383
P32921	299	K	Tryptophan--tRNA ligase, cytoplasmic OS=Mus musculus OX=10090 GN=Wars1 PE=1 SV=2	Wars1	1	0.00394661	61.23	3	ISFPAVQAAPSFSNSFPK(1)IFR	-4.323			0.978				0.907188	0.883231	0.937797	1.11915	1.06591	1.08672			1.043
P32921	158	K	Tryptophan--tRNA ligase, cytoplasmic OS=Mus musculus OX=10090 GN=Wars1 PE=1 SV=2	Wars1	1	0.0110097	47.561	2	K(1)PFYLYTGR	0.06795					0.989		0.907188	0.883231	0.937797	1.11915	1.06591	1.08672					0.928
P32921	115	K	Tryptophan--tRNA ligase, cytoplasmic OS=Mus musculus OX=10090 GN=Wars1 PE=1 SV=2	Wars1	1	0.000677494	101.45	2	LIVQFGSSK(1)IDK	1.7203	0.756	0.895	0.715	1.351	1.244	1.045	0.907188	0.883231	0.937797	1.11915	1.06591	1.08672	0.833	1.013	0.762	1.207	1.167	0.962	0.782	0.0864872
P33267	91	K	Cytochrome P450 2F2 OS=Mus musculus OX=10090 GN=Cyp2f2 PE=1 SV=1	Cyp2f2	1	0.00770437	70.195	2	EALVDK(1)GEEFSGR	2.004						0.995	0.482153	0.711419	0.375177	1.44924	1.51697	1.46504						0.679
P33267	316	K	Cytochrome P450 2F2 OS=Mus musculus OX=10090 GN=Cyp2f2 PE=1 SV=1	Cyp2f2	1	9.06963e-16	118.06	2	HAFLILMK(1)YPK	2.6159				1.258	0.96	0.804	0.482153	0.711419	0.375177	1.44924	1.51697	1.46504				0.868	0.633	0.549
P33267	163	K	Cytochrome P450 2F2 OS=Mus musculus OX=10090 GN=Cyp2f2 PE=1 SV=1	Cyp2f2	0.846797	0.000751555	48.363	3	K(0.153)MEGK(0.847)PFDPVFILSR	-3.0339				1.046		0.979	0.482153	0.711419	0.375177	1.44924	1.51697	1.46504				0.722		0.668
P33267	57	K	Cytochrome P450 2F2 OS=Mus musculus OX=10090 GN=Cyp2f2 PE=1 SV=1	Cyp2f2	1	1.49431e-101	222.48	2	SQDLLTSLTK(1)LSK	3.8499				0.939	1.011	1.06	0.482153	0.711419	0.375177	1.44924	1.51697	1.46504				0.648	0.666	0.724
P33267	421	K	Cytochrome P450 2F2 OS=Mus musculus OX=10090 GN=Cyp2f2 PE=1 SV=1	Cyp2f2	1	6.68853e-07	72.075	3	TPQEFNPEHFLDDNHSFK(1)K	-2.2854				0.972	1.058	0.982	0.482153	0.711419	0.375177	1.44924	1.51697	1.46504				0.671	0.697	0.67
P33622	76	K	Apolipoprotein C-III OS=Mus musculus OX=10090 GN=Apoc3 PE=1 SV=2	Apoc3	1	0.0504899	47.561	2	GYWSK(1)FTDK	-0.13004		0.969					0.43878	1.14052	1.4207					0.85
P34022	150	K	Ran-specific GTPase-activating protein OS=Mus musculus OX=10090 GN=Ranbp1 PE=1 SV=2	Ranbp1	1	0.0139573	68.49	2	FLNAENAQK(1)FK	-1.3626		1.23	0.585	0.941	1.206		0.981495	0.955206	1.15725	0.958212	0.983478	0.964354		1.288	0.506	0.982	1.226		0.812	0.588192
P34022	154	K	Ran-specific GTPase-activating protein OS=Mus musculus OX=10090 GN=Ranbp1 PE=1 SV=2	Ranbp1	1	0.0351324	46.447	2	TK(1)FEECR	1.4753					0.989		0.981495	0.955206	1.15725	0.958212	0.983478	0.964354					1.006
P34928	67	K	Apolipoprotein C-I OS=Mus musculus OX=10090 GN=Apoc1 PE=1 SV=1	Apoc1	1	0.0423065	56.014	2	EILTK(1)TR	2.2286			0.978
P35235	178	K	Tyrosine-protein phosphatase non-receptor type 11 OS=Mus musculus OX=10090 GN=Ptpn11 PE=1 SV=3	Ptpn11	1	0.00123468	41.87	2	CQELK(1)YDVGGGER	2.8351	1.043						0.813992	0.898265	0.966367	1.07784	1.13396	1.10957	1.281
P35235	198	K	Tyrosine-protein phosphatase non-receptor type 11 OS=Mus musculus OX=10090 GN=Ptpn11 PE=1 SV=3	Ptpn11	1	3.16995e-11	121.96	2	FDSLTDLVEHYK(1)K	3.8038	0.791	0.784	0.865	1.142	1.209	1.21	0.813992	0.898265	0.966367	1.07784	1.13396	1.10957	0.972	0.873	0.895	1.06	1.066	1.091	0.852	0.00864783
P35235	492	K	Tyrosine-protein phosphatase non-receptor type 11 OS=Mus musculus OX=10090 GN=Ptpn11 PE=1 SV=3	Ptpn11	1	3.93123e-05	70.806	2	GVDCDIDVPK(1)TIQMVR	2.063		0.841	0.737		1.311	1.048	0.813992	0.898265	0.966367	1.07784	1.13396	1.10957		0.936	0.763		1.156	0.945	0.809	0.276806
P35235	280	K	Tyrosine-protein phosphatase non-receptor type 11 OS=Mus musculus OX=10090 GN=Ptpn11 PE=1 SV=3	Ptpn11	1	0.000407343	66.664	3	YK(1)NILPFDHTR	0.87806	0.816	0.944	0.822	1.033	1.085	1.296	0.813992	0.898265	0.966367	1.07784	1.13396	1.10957	1.002	1.051	0.851	0.958	0.957	1.168	0.942	0.554206
P35242	232	K	Pulmonary surfactant-associated protein A OS=Mus musculus OX=10090 GN=Sftpa1 PE=1 SV=1	Sftpa1	1	0.000309716	101.64	2	CVEMYTDGK(1)WNDK	2.2625	1.399	0.878	1.235	0.802	0.703		1.4211	1.11379	1.34493	0.623504	0.770817	0.725854	0.984	0.788	0.918	1.286	0.912		0.816	0.297675
P35242	236	K	Pulmonary surfactant-associated protein A OS=Mus musculus OX=10090 GN=Sftpa1 PE=1 SV=1	Sftpa1	1	8.12879e-07	118.91	2	WNDK(1)GCLQYR	1.8108	1.058	0.888	1.046				1.4211	1.11379	1.34493	0.623504	0.770817	0.725854	0.744	0.797	0.778
P35242	179	K	Pulmonary surfactant-associated protein A OS=Mus musculus OX=10090 GN=Sftpa1 PE=1 SV=1	Sftpa1	1	5.6551e-34	155.57	2	NPEENEAIASITK(1)K	0.73146	1.529	1.034	1.205	0.806	0.724	0.717	1.4211	1.11379	1.34493	0.623504	0.770817	0.725854	1.076	0.928	0.896	1.293	0.939	0.988	0.901	0.439562
P35278	184	K	Ras-related protein Rab-5C OS=Mus musculus OX=10090 GN=Rab5c PE=1 SV=2	Rab5c	1	9.65592e-19	169.57	2	LPK(1)NEPQNAAGAPGR	1.3497	0.868	0.941	1.021	0.93	1.175	1.057	0.894347	0.95674	1.06795	0.985273	1.08654	1.00915	0.971	0.984	0.956	0.944	1.081	1.047	0.948	0.278887
P35278	117	K	Ras-related protein Rab-5C OS=Mus musculus OX=10090 GN=Rab5c PE=1 SV=2	Rab5c	1	5.45648e-09	122.44	2	NWVK(1)ELQR	0.25941		0.936	0.863	1.118	1.001	1.049	0.894347	0.95674	1.06795	0.985273	1.08654	1.00915		0.978	0.808	1.135	0.921	1.039	0.866	0.263087
P35282	45	K	Ras-related protein Rab-21 OS=Mus musculus OX=10090 GN=Rab21 PE=1 SV=4	Rab21	1	5.22555e-05	71.912	3	FNDK(1)HITTLQASFLTK	-0.91264		0.954	0.847		1.055	1.078	0.91955	1.0122	1.07447	1.01292	0.978822	1.00204		0.943	0.788		1.078	1.076	0.804	0.131339
P35282	155	K	Ras-related protein Rab-21 OS=Mus musculus OX=10090 GN=Rab21 PE=1 SV=4	Rab21	1	8.87666e-12	112.06	4	HVSIQEAESYAESVGAK(1)HYHTSAK	0.29926	0.744	1.107		1.154	1.013		0.91955	1.0122	1.07447	1.01292	0.978822	1.00204	0.809	1.094		1.139	1.035		0.875	0.46082
P35282	113	K	Ras-related protein Rab-21 OS=Mus musculus OX=10090 GN=Rab21 PE=1 SV=4	Rab21	1	0.0285253	60.589	2	NWVK(1)ELR	0.51435		0.923			0.892	1.14	0.91955	1.0122	1.07447	1.01292	0.978822	1.00204		0.912			0.911	1.138	0.89
P35282	30	K	Ras-related protein Rab-21 OS=Mus musculus OX=10090 GN=Rab21 PE=1 SV=4	Rab21	1	2.37589e-13	86.135	2	VVLLGEGCVGK(1)TSLVLR	-0.86081	0.91	1.286	1.363	0.419			0.91955	1.0122	1.07447	1.01292	0.978822	1.00204	0.99	1.27	1.269	0.414			2.841
P35282	41	K	Ras-related protein Rab-21 OS=Mus musculus OX=10090 GN=Rab21 PE=1 SV=4	Rab21	1	2.00932e-06	114.39	2	YCENK(1)FNDK	2.2188	1.104		1.014	1.397	1.095	0.438	0.91955	1.0122	1.07447	1.01292	0.978822	1.00204	1.201		0.944	1.379	1.119	0.437	1.096	0.704443
P35283	81	K	Ras-related protein Rab-12 OS=Mus musculus OX=10090 GN=Rab12 PE=1 SV=3	Rab12	1	0.0236791	74.486	2	IK(1)TVELR	-1.5639					0.989		0.827299	0.876684	0.742668	1.21665	1.1147	1.222					0.887
P35288	168	K	Ras-related protein Rab-23 OS=Mus musculus OX=10090 GN=Rab23 PE=1 SV=2	Rab23	1	0.00423801	60.892	2	YLAEK(1)HLQK	-0.48912					0.84	1.144	0.985685	0.778411	0.868609	1.12961	1.06842	1.16926					0.786	0.978
P35330	74	K	Intercellular adhesion molecule 2 OS=Mus musculus OX=10090 GN=Icam2 PE=1 SV=1	Icam2	1	0.000440257	90.306	2	IMLEEHPQGK(1)WK	3.8723				1.031	1.162	0.82	0.852563	0.83271	0.790399	1.13322	1.24589	1.14521				0.91	0.933	0.716
P35486	244	K	Pyruvate dehydrogenase E1 component subunit alpha, somatic form, mitochondrial OS=Mus musculus OX=10090 GN=Pdha1 PE=1 SV=1	Pdha1	1	9.0738e-32	174.92	2	AAASTDYYK(1)R	2.455	1.198	1.122	0.925	0.954	0.855	0.952	0.953405	1.0037	0.823926	1.07636	1.08302	1.05959	1.257	1.118	1.123	0.886	0.789	0.898	1.36	0.00543812
P35486	83	K	Pyruvate dehydrogenase E1 component subunit alpha, somatic form, mitochondrial OS=Mus musculus OX=10090 GN=Pdha1 PE=1 SV=1	Pdha1	1	1.80594e-15	154.71	2	ADQLYK(1)QK	2.3863	1.198	1.032	0.851	0.952	1.036	0.939	0.953405	1.0037	0.823926	1.07636	1.08302	1.05959	1.257	1.028	1.033	0.884	0.957	0.886	1.217	0.0539798
P35486	267	K	Pyruvate dehydrogenase E1 component subunit alpha, somatic form, mitochondrial OS=Mus musculus OX=10090 GN=Pdha1 PE=1 SV=1	Pdha1	1	2.67049e-11	130.79	2	EATK(1)FAAAYCR	0.97792	0.972	0.976	0.719	1.051	1.298	0.989	0.953405	1.0037	0.823926	1.07636	1.08302	1.05959	1.02	0.972	0.873	0.976	1.199	0.933	0.922	0.437554
P35486	63	K	Pyruvate dehydrogenase E1 component subunit alpha, somatic form, mitochondrial OS=Mus musculus OX=10090 GN=Pdha1 PE=1 SV=1	Pdha1	1	0.0130268	77.072	2	EDGLK(1)YYR	1.6718			0.978				0.953405	1.0037	0.823926	1.07636	1.08302	1.05959			1.187
P35486	385	K	Pyruvate dehydrogenase E1 component subunit alpha, somatic form, mitochondrial OS=Mus musculus OX=10090 GN=Pdha1 PE=1 SV=1	Pdha1	1	2.4981e-06	117.39	2	GANQWIK(1)FK	-0.76807				1.078	1.018	0.919	0.953405	1.0037	0.823926	1.07636	1.08302	1.05959				1.002	0.94	0.867
P35486	77	K	Pyruvate dehydrogenase E1 component subunit alpha, somatic form, mitochondrial OS=Mus musculus OX=10090 GN=Pdha1 PE=1 SV=1	Pdha1	1	0.000342481	123.42	2	RMELK(1)ADQLYK	1.0796	1.15	1.005	0.713	1.05	1.167	0.926	0.953405	1.0037	0.823926	1.07636	1.08302	1.05959	1.206	1.001	0.865	0.976	1.078	0.874	1.049	0.72817
P35486	39	K	Pyruvate dehydrogenase E1 component subunit alpha, somatic form, mitochondrial OS=Mus musculus OX=10090 GN=Pdha1 PE=1 SV=1	Pdha1	1	0.0281706	44.598	2	NFANDATFEIK(1)K	1.3867	1.043						0.953405	1.0037	0.823926	1.07636	1.08302	1.05959	1.094
P35486	321	K	Pyruvate dehydrogenase E1 component subunit alpha, somatic form, mitochondrial OS=Mus musculus OX=10090 GN=Pdha1 PE=1 SV=1	Pdha1	1	1.96867e-10	155.57	2	SK(1)SDPIMLLK(1)DR	1.7016	1.222	0.95	0.661	1.123	1.087	0.978	0.953405	1.0037	0.823926	1.07636	1.08302	1.05959	1.282	0.946	0.802	1.043	1.004	0.923	1.02	0.988921
P35486	277	K	Pyruvate dehydrogenase E1 component subunit alpha, somatic form, mitochondrial OS=Mus musculus OX=10090 GN=Pdha1 PE=1 SV=1	Pdha1	1	0.000318184	93.649	2	SGK(1)GPILMELQTYR	-6.5231	1.274		0.342		1.412		0.953405	1.0037	0.823926	1.07636	1.08302	1.05959	1.336		0.415		1.304		0.671
P35486	313	K	Pyruvate dehydrogenase E1 component subunit alpha, somatic form, mitochondrial OS=Mus musculus OX=10090 GN=Pdha1 PE=1 SV=1	Pdha1	1	2.00051e-16	159.93	2	SK(1)SDPIMLLK(1)DR	1.7016	0.944	0.869	0.558	1.262	1.262	1.121	0.953405	1.0037	0.823926	1.07636	1.08302	1.05959	0.99	0.866	0.677	1.172	1.165	1.058	0.746	0.0589678
P35550	108	K	rRNA 2'-O-methyltransferase fibrillarin OS=Mus musculus OX=10090 GN=Fbl PE=1 SV=2	Fbl	1	0.000741198	61.577	2	GK(1)EDALVTK	1.4131	1.279	1.33		0.414			0.980202	0.958319	0.96649	1.12044	0.940545	1.034	1.305	1.388		0.369			3.649
P35550	90	K	rRNA 2'-O-methyltransferase fibrillarin OS=Mus musculus OX=10090 GN=Fbl PE=1 SV=2	Fbl	1	0.000773467	50.314	3	GNQSGK(1)NVMVEPHR	-0.055422				0.984	1.033		0.980202	0.958319	0.96649	1.12044	0.940545	1.034				0.878	1.098
P35564	128	K	Calnexin OS=Mus musculus OX=10090 GN=Canx PE=1 SV=1	Canx	1	0.00284686	59.645	3	AK(1)HHAISAK	3.1785		1.053	1.025	0.967	0.917		1.14266	1.10796	1.10984	0.909815	0.837361	0.892363		0.95	0.924	1.063	1.095		0.868	0.0200953
P35564	211	K	Calnexin OS=Mus musculus OX=10090 GN=Canx PE=1 SV=1	Canx	1	0.00128135	83.214	2	NPK(1)TGVYEEK	2.5059	0.925	1.08	1.073	1.04	0.883		1.14266	1.10796	1.10984	0.909815	0.837361	0.892363	0.81	0.975	0.967	1.143	1.055		0.835	0.115724
P35564	218	K	Calnexin OS=Mus musculus OX=10090 GN=Canx PE=1 SV=1	Canx	1	0.000191917	92.428	2	TGVYEEK(1)HAK	0.64646	0.816	1.265	1.013	0.926	0.867	1.096	1.14266	1.10796	1.10984	0.909815	0.837361	0.892363	0.714	1.142	0.913	1.018	1.035	1.228	0.844	0.28191
P35564	171	K	Calnexin OS=Mus musculus OX=10090 GN=Canx PE=1 SV=1	Canx	1	7.64197e-09	172.09	3	LLSK(1)TAELSLDQFHDK	-1.249	0.966	1.151	0.99	0.928	0.858	1.099	1.14266	1.10796	1.10984	0.909815	0.837361	0.892363	0.845	1.039	0.892	1.02	1.025	1.232	0.847	0.131555
P35564	228	K	Calnexin OS=Mus musculus OX=10090 GN=Canx PE=1 SV=1	Canx	1	0.000973534	65.408	3	RPDADLK(1)TYFTDK	1.2906	1.121			0.952			1.14266	1.10796	1.10984	0.909815	0.837361	0.892363	0.981			1.046			0.938
P35564	48	K	Calnexin OS=Mus musculus OX=10090 GN=Canx PE=1 SV=1	Canx	1	0.000136512	79.795	2	SK(1)SDASTPPSPK	0.67748	0.691	0.964	1.226	1.07		1.044	1.14266	1.10796	1.10984	0.909815	0.837361	0.892363	0.605	0.87	1.105	1.176		1.17	0.733	0.229435
P35564	459	K	Calnexin OS=Mus musculus OX=10090 GN=Canx PE=1 SV=1	Canx	1	0.00202374	56.938	2	VVDDWANDGWGLK(1)K	-2.9699			1.288		0.676		1.14266	1.10796	1.10984	0.909815	0.837361	0.892363			1.161		0.807		1.439
P35564	104	K	Calnexin OS=Mus musculus OX=10090 GN=Canx PE=1 SV=1	Canx	1	0.00759459	47.361	2	YDGK(1)WEVDEMK	-0.17378	0.598				1.202	1.205	1.14266	1.10796	1.10984	0.909815	0.837361	0.892363	0.523				1.435	1.35	0.376
P35585	326	K	AP-1 complex subunit mu-1 OS=Mus musculus OX=10090 GN=Ap1m1 PE=1 SV=3	Ap1m1	1	0.0161198	49.16	2	FK(1)TTVGSVK	-0.5895			0.763			1.214	0.941944	1.06718	0.927444	0.992985	1.0142	1.05624			0.823			1.149	0.716
P35585	400	K	AP-1 complex subunit mu-1 OS=Mus musculus OX=10090 GN=Ap1m1 PE=1 SV=3	Ap1m1	1	0.000510834	65.408	2	IIEK(1)SGYQALPWVR	0.92887	1.126		0.9				0.941944	1.06718	0.927444	0.992985	1.0142	1.05624	1.195		0.97
P35585	237	K	AP-1 complex subunit mu-1 OS=Mus musculus OX=10090 GN=Ap1m1 PE=1 SV=3	Ap1m1	1	0.000577202	42.061	2	SVELEDVK(1)FHQCVR	2.1928			0.978				0.941944	1.06718	0.927444	0.992985	1.0142	1.05624			1.055
P35700	35	K	Peroxiredoxin-1 OS=Mus musculus OX=10090 GN=Prdx1 PE=1 SV=1	Prdx1	1	0.000409295	105.36	2	DISLSEYK(1)GK	0.20943	0.924	1.143	0.916	0.987	0.934	1.09	0.959115	1.01402	1.10751	1.04057	0.851692	1.0271	0.963	1.127	0.827	0.949	1.097	1.061	0.939	0.525234
P35700	136	K	Peroxiredoxin-1 OS=Mus musculus OX=10090 GN=Prdx1 PE=1 SV=1	Prdx1	1	1.31055e-16	139.78	2	GLFIIDDK(1)GILR	0.61419	0.833	0.996	1.072	0.896	0.863	1.328	0.959115	1.01402	1.10751	1.04057	0.851692	1.0271	0.869	0.982	0.968	0.861	1.013	1.293	0.89	0.450771
P35700	168	K	Peroxiredoxin-1 OS=Mus musculus OX=10090 GN=Prdx1 PE=1 SV=1	Prdx1	0.999986	5.30126e-70	118.96	4	LVQAFQFTDK(1)HGEVCPAGWKPGSDTIKPDVNK	2.5449	0.708	1.045	1.026	1.015	1.158	1.033	0.959115	1.01402	1.10751	1.04057	0.851692	1.0271	0.738	1.031	0.926	0.975	1.36	1.006	0.807	0.215683
P35700	192	K	Peroxiredoxin-1 OS=Mus musculus OX=10090 GN=Prdx1 PE=1 SV=1	Prdx1	1	0.00564699	65.404	2	SK(1)EYFSK	2.5508					1.141	0.842	0.959115	1.01402	1.10751	1.04057	0.851692	1.0271					1.34	0.82
P35831	65	K	Tyrosine-protein phosphatase non-receptor type 12 OS=Mus musculus OX=10090 GN=Ptpn12 PE=1 SV=3	Ptpn12	1	0.00565437	64.266	3	YK(1)DILPFDHSR	8.1597	1.147		1.294	0.694	0.893		0.908567	1.02199	0.889894	1.0464	1.02412	1.10903	1.262		1.454	0.663	0.872		1.769	0.0644991
P35979	54	K	60S ribosomal protein L12 OS=Mus musculus OX=10090 GN=Rpl12 PE=1 SV=2	Rpl12	1	0.00395527	86.205	2	ATGDWK(1)GLR	-1.7971	1.267	1.06	1.052	1.003	0.766	0.864	1.14386	1.10037	1.23329	0.888274	0.807452	0.826761	1.108	0.963	0.853	1.129	0.949	1.045	0.936	0.4891
P35979	99	K	60S ribosomal protein L12 OS=Mus musculus OX=10090 GN=Rpl12 PE=1 SV=2	Rpl12	1	3.69946e-16	116.36	3	NIK(1)HSGNITFDEIVNIAR	-2.2395	1.054	0.874	1.158	0.925	0.932	1.059	1.14386	1.10037	1.23329	0.888274	0.807452	0.826761	0.921	0.794	0.939	1.041	1.154	1.281	0.764	0.028199
P35980	78	K	60S ribosomal protein L18 OS=Mus musculus OX=10090 GN=Rpl18 PE=1 SV=3	Rpl18	1	1.02323e-12	122.2	2	ENK(1)TAVVVGTVTDDVR	3.0399		0.687	0.248	1.507	1.447	1.107	0.808127	1.12571	0.685569	1.32416	0.983027	1.07341		0.61	0.362	1.138	1.472	1.031	0.4	0.0291334
P35980	19	K	60S ribosomal protein L18 OS=Mus musculus OX=10090 GN=Rpl18 PE=1 SV=3	Rpl18	1	0.00270592	63.397	2	EPK(1)SQDIYLR	1.0023	0.868	1.137			1.022	0.957	0.808127	1.12571	0.685569	1.32416	0.983027	1.07341	1.074	1.01			1.04	0.892	1.079	0.444029
P35980	30	K	60S ribosomal protein L18 OS=Mus musculus OX=10090 GN=Rpl18 PE=1 SV=3	Rpl18	1	0.00461068	76.833	2	LLVK(1)LYR	-0.94777	0.988	1.196	1.097	0.887	0.833	0.989	0.808127	1.12571	0.685569	1.32416	0.983027	1.07341	1.223	1.062	1.6	0.67	0.847	0.921	1.594	0.0399322
P35980	49	K	60S ribosomal protein L18 OS=Mus musculus OX=10090 GN=Rpl18 PE=1 SV=3	Rpl18	1	7.17715e-07	134.2	2	TNSTFNQVVLK(1)R	0.99548	0.668	1.192	1.322	0.978	1.006	0.808	0.808127	1.12571	0.685569	1.32416	0.983027	1.07341	0.827	1.059	1.928	0.739	1.023	0.753	1.517	0.254287
P36423	517	K	Thromboxane-A synthase OS=Mus musculus OX=10090 GN=Tbxas1 PE=1 SV=2	Tbxas1	1	9.16182e-05	72.311	3	FEASPETQVPLQLESK(1)SALGPK	1.2633	1.043						0.789628	1.04943	1.51435		0.646596		1.321
P36552	360	K	Oxygen-dependent coproporphyrinogen-III oxidase, mitochondrial OS=Mus musculus OX=10090 GN=Cpox PE=1 SV=2	Cpox	1	0.0168827	47.334	2	K(1)HCDDSYTPR	0.21262			0.978				1.29846	1.13136	1.26978	0.770159	0.773143	0.757107			0.77
P36993	314	K	Protein phosphatase 1B OS=Mus musculus OX=10090 GN=Ppm1b PE=1 SV=1	Ppm1b	1	0.00410225	67.548	2	DSELDK(1)HLESR	1.0972		0.779				1.19	0.701719	0.821993	1.11109	1.1166	1.06688	1.18172		0.948				1.007	0.941
P37040	602	K	NADPH--cytochrome P450 reductase OS=Mus musculus OX=10090 GN=Por PE=1 SV=2	Por	1	0.00929814	63.212	3	EQAHK(1)VYVQHLLK	0.21542	0.744			1.145		1.169	0.870319	0.987282	0.745826	1.15774	1.09114	1.14769	0.855			0.989		1.019	0.852
P37040	610	K	NADPH--cytochrome P450 reductase OS=Mus musculus OX=10090 GN=Por PE=1 SV=2	Por	1	1.01609e-08	121.31	3	VYVQHLLK(1)R	3.989	0.824	1.002	0.692	1.13	1.322	1.03	0.870319	0.987282	0.745826	1.15774	1.09114	1.14769	0.947	1.015	0.928	0.976	1.212	0.897	0.937	0.570136
P37040	358	K	NADPH--cytochrome P450 reductase OS=Mus musculus OX=10090 GN=Por PE=1 SV=2	Por	1	0.000426024	54.584	3	K(1)HPFPCPTTYR	2.2086	1.249	1.371	0.98	0.617	0.719	1.054	0.870319	0.987282	0.745826	1.15774	1.09114	1.14769	1.435	1.389	1.314	0.533	0.659	0.918	1.961	0.0120968
P37040	267	K	NADPH--cytochrome P450 reductase OS=Mus musculus OX=10090 GN=Por PE=1 SV=2	Por	0.999995	0.000824236	70.806	3	LK(1)SYENQKPPFDAK	-0.057135		0.988	0.285		1.321	1.348	0.870319	0.987282	0.745826	1.15774	1.09114	1.14769		1.001	0.382		1.211	1.175	0.58	0.305946
P37237	229	K	Fibroblast growth factor 8 OS=Mus musculus OX=10090 GN=Fgf8 PE=1 SV=1	Fgf8	1	0.0160698	80.294	2	EVHFMK(1)R	-5.6096		0.685		1.097	1.214
P37804	172	K	Transgelin OS=Mus musculus OX=10090 GN=Tagln PE=1 SV=3	Tagln	1	2.61873e-19	81.373	3	DFTDSQLQEGK(1)HVIGLQMGSNR	4.7322		0.607		1.203	0.858	1.331	0.970897	0.991043	0.951056	1.08706	0.951885	1.04806		0.612		1.107	0.901	1.27	0.56
P37804	17	K	Transgelin OS=Mus musculus OX=10090 GN=Tagln PE=1 SV=3	Tagln	1	1.02703e-08	115.86	2	EVQSK(1)IEK	0.92503	0.971	0.912	1.109	0.963	1.049	0.994	0.970897	0.991043	0.951056	1.08706	0.951885	1.04806	1	0.92	1.166	0.886	1.102	0.948	1.051	0.631109
P37804	21	K	Transgelin OS=Mus musculus OX=10090 GN=Tagln PE=1 SV=3	Tagln	1	5.56651e-05	108.93	2	K(1)YDEELEER	0.25342	0.917	0.978	1.272	1.109	0.7	1.022	0.970897	0.991043	0.951056	1.08706	0.951885	1.04806	0.944	0.987	1.337	1.02	0.735	0.975	1.197	0.301462
P37804	75	K	Transgelin OS=Mus musculus OX=10090 GN=Tagln PE=1 SV=3	Tagln	1	0.000485881	72.846	2	LVNSLYPEGSK(1)PVK	1.0556	0.628	1.094		1.075	1.227	0.98	0.970897	0.991043	0.951056	1.08706	0.951885	1.04806	0.647	1.104		0.989	1.289	0.935	0.817	0.408595
P38060	48	K	Hydroxymethylglutaryl-CoA lyase, mitochondrial OS=Mus musculus OX=10090 GN=Hmgcl PE=1 SV=2	Hmgcl	1	2.4328e-45	160.07	2	DGLQNEK(1)SIVPTPVK	1.9526	1.172	1.047	0.652	1.094	1.047	1.004	1.0068	1.02399	1.00564	0.946086	1.03647	0.981013	1.164	1.022	0.648	1.156	1.01	1.023	0.889	0.469114
P38060	317	K	Hydroxymethylglutaryl-CoA lyase, mitochondrial OS=Mus musculus OX=10090 GN=Hmgcl PE=1 SV=2	Hmgcl	1	0.00565437	52.837	2	TSSK(1)VAQATCK	2.2284						0.995	1.0068	1.02399	1.00564	0.946086	1.03647	0.981013						1.014
P38647	360	K	Stress-70 protein, mitochondrial OS=Mus musculus OX=10090 GN=Hspa9 PE=1 SV=3	Hspa9	1	1.68631e-33	175.54	2	AQFEGIVTDLIK(1)R	6.4841	1.225	0.852	0.926				1.00656	0.996533	0.927959	1.07664	0.953447	1.03886	1.217	0.855	0.998
P38647	138	K	Stress-70 protein, mitochondrial OS=Mus musculus OX=10090 GN=Hspa9 PE=1 SV=3	Hspa9	1	2.62156e-09	125.98	2	DTK(1)NVPFK	1.7375	0.988	1.023	0.777	1.067	1.089	1.06	1.00656	0.996533	0.927959	1.07664	0.953447	1.03886	0.982	1.027	0.837	0.991	1.142	1.02	0.903	0.240097
P38647	187	K	Stress-70 protein, mitochondrial OS=Mus musculus OX=10090 GN=Hspa9 PE=1 SV=3	Hspa9	1	3.20229e-18	86.036	3	ETAENYLGHTAK(1)NAVITVPAYFNDSQR	0.32496	0.925	0.95		0.968	0.964	1.213	1.00656	0.996533	0.927959	1.07664	0.953447	1.03886	0.919	0.953		0.899	1.011	1.168	0.912	0.446463
P38647	300	K	Stress-70 protein, mitochondrial OS=Mus musculus OX=10090 GN=Hspa9 PE=1 SV=3	Hspa9	1	2.5063e-46	180.17	2	ETGVDLTK(1)DNMALQR	0.2856	0.916	0.861	0.673	1.215	1.304	1.041	1.00656	0.996533	0.927959	1.07664	0.953447	1.03886	0.91	0.864	0.725	1.129	1.368	1.002	0.714	0.0430218
P38647	288	K	Stress-70 protein, mitochondrial OS=Mus musculus OX=10090 GN=Hspa9 PE=1 SV=3	Hspa9	1	0.00500241	90.308	2	HIVK(1)EFK	-2.387	1.092	0.989	0.765	1.095	1.014	1.056	1.00656	0.996533	0.927959	1.07664	0.953447	1.03886	1.085	0.992	0.824	1.017	1.064	1.016	0.937	0.434139
P38647	612	K	Stress-70 protein, mitochondrial OS=Mus musculus OX=10090 GN=Hspa9 PE=1 SV=3	Hspa9	1	0.00504342	67.507	2	LK(1)EEISK	2.1531	1.037	1.18	0.72	0.823	1.152	1.082	1.00656	0.996533	0.927959	1.07664	0.953447	1.03886	1.03	1.184	0.776	0.764	1.208	1.042	0.992	0.978117
P38647	600	K	Stress-70 protein, mitochondrial OS=Mus musculus OX=10090 GN=Hspa9 PE=1 SV=3	Hspa9	1	0.000112388	85.081	2	MEEFK(1)DQLPADECNK	2.7215	0.829	0.815	1.016	0.907	1.43		1.00656	0.996533	0.927959	1.07664	0.953447	1.03886	0.824	0.818	1.095	0.842	1.5		0.779	0.444704
P38647	175	K	Stress-70 protein, mitochondrial OS=Mus musculus OX=10090 GN=Hspa9 PE=1 SV=3	Hspa9	1	3.55809e-05	96.313	2	MK(1)ETAENYLGHTAK	2.8144		1.126		0.873	1.381	0.592	1.00656	0.996533	0.927959	1.07664	0.953447	1.03886		1.13		0.811	1.448	0.57	1.198
P38647	394	K	Stress-70 protein, mitochondrial OS=Mus musculus OX=10090 GN=Hspa9 PE=1 SV=3	Hspa9	1	0.000365926	91.245	2	MPK(1)VQQTVQDLFGR	2.643		0.864	0.891	0.994	1.224	0.99	1.00656	0.996533	0.927959	1.07664	0.953447	1.03886		0.867	0.96	0.923	1.284	0.953	0.867	0.416923
P38647	567	K	Stress-70 protein, mitochondrial OS=Mus musculus OX=10090 GN=Hspa9 PE=1 SV=3	Hspa9	1	9.80288e-07	115.41	2	NAEK(1)YAEEDR	-0.58131	0.903	1.072	0.874	1.182	1.103	0.869	1.00656	0.996533	0.927959	1.07664	0.953447	1.03886	0.897	1.076	0.942	1.098	1.157	0.836	0.943	0.674356
P38647	121	K	Stress-70 protein, mitochondrial OS=Mus musculus OX=10090 GN=Hspa9 PE=1 SV=3	Hspa9	1	0.000343056	106.47	2	QAVTNPNNTFYATK(1)R	-0.062228				1.03			1.00656	0.996533	0.927959	1.07664	0.953447	1.03886				0.957
P38647	135	K	Stress-70 protein, mitochondrial OS=Mus musculus OX=10090 GN=Hspa9 PE=1 SV=3	Hspa9	1	0.00603647	61.577	2	YDDPEVQK(1)DTK	0.66329	1.103	0.913					1.00656	0.996533	0.927959	1.07664	0.953447	1.03886	1.096	0.916
P39054	393	K	Dynamin-2 OS=Mus musculus OX=10090 GN=Dnm2 PE=1 SV=2	Dnm2	1	3.43525e-57	173.07	2	EISYAIK(1)NIHGVR	2.9309	0.849	1.075	0.786	1.17	1.096	1.025	0.920005	0.945515	1.03918	1.03306	1.01866	1.04359	0.923	1.137	0.756	1.133	1.076	0.982	0.882	0.334293
P39054	257	K	Dynamin-2 OS=Mus musculus OX=10090 GN=Dnm2 PE=1 SV=2	Dnm2	1	0.00385262	65.933	2	K(1)FFLSHPAYR	0.38745		0.957	0.738	1.142	1.11	1.023	0.920005	0.945515	1.03918	1.03306	1.01866	1.04359		1.012	0.71	1.105	1.09	0.98	0.814	0.215414
P39054	90	K	Dynamin-2 OS=Mus musculus OX=10090 GN=Dnm2 PE=1 SV=2	Dnm2	1	0.00862546	66.664	2	K(1)FTDFDEVR	-0.73857	1.057	1.071	0.79		0.823	1.237	0.920005	0.945515	1.03918	1.03306	1.01866	1.04359	1.149	1.133	0.76		0.808	1.185	1.018	0.940932
P39054	562	K	Dynamin-2 OS=Mus musculus OX=10090 GN=Dnm2 PE=1 SV=2	Dnm2	1	0.00142125	67.881	2	K(1)YMLPLDNLK	-0.71341	0.878			1.223	0.946	1.009	0.920005	0.945515	1.03918	1.03306	1.01866	1.04359	0.954			1.184	0.929	0.967	0.929
P39054	87	K	Dynamin-2 OS=Mus musculus OX=10090 GN=Dnm2 PE=1 SV=2	Dnm2	1	0.00100352	92.707	2	TEYAEFLHCK(1)SK	3.3205	0.82	1.061	0.8	1.067	1.201	1.046	0.920005	0.945515	1.03918	1.03306	1.01866	1.04359	0.891	1.122	0.77	1.033	1.179	1.002	0.866	0.271188
P39447	539	K	Tight junction protein ZO-1 OS=Mus musculus OX=10090 GN=Tjp1 PE=1 SV=2	Tjp1	1	1.20001e-05	81.48	2	ESPYGLSFNK(1)GEVFR	3.1787		0.57		1.248	1.187		0.826574	0.8926	0.726873	1.24918	1.10975	1.19502		0.639		0.999	1.07		0.618
P39447	702	K	Tight junction protein ZO-1 OS=Mus musculus OX=10090 GN=Tjp1 PE=1 SV=2	Tjp1	1	2.76708e-07	50.519	3	QIIDQDK(1)HALLDVTPNAVDR	-2.1206		0.851			1.11		0.826574	0.8926	0.726873	1.24918	1.10975	1.19502		0.953			1		0.953
P39447	191	K	Tight junction protein ZO-1 OS=Mus musculus OX=10090 GN=Tjp1 PE=1 SV=2	Tjp1	1	0.0139208	72.492	2	VTLVK(1)SR	2.055					0.751	1.235	0.826574	0.8926	0.726873	1.24918	1.10975	1.19502					0.677	1.033
P39654	270	K	Arachidonate 15-lipoxygenase OS=Mus musculus OX=10090 GN=Alox15 PE=1 SV=4	Alox15	1	0.00159949	73.655	2	LQAQLDEELK(1)K	1.43	0.878		1.133				2.03995	1.30655	2.43853	0.048534	0.102994	0.063443	0.43		0.465
P39654	643	K	Arachidonate 15-lipoxygenase OS=Mus musculus OX=10090 GN=Alox15 PE=1 SV=4	Alox15	1	3.7625e-07	110.44	2	NK(1)SLDIPYEYLR	4.9924	0.919		1.094				2.03995	1.30655	2.43853	0.048534	0.102994	0.063443	0.451		0.449
P39654	67	K	Arachidonate 15-lipoxygenase OS=Mus musculus OX=10090 GN=Alox15 PE=1 SV=4	Alox15	1	0.000213929	79.809	3	VQK(1)WHYLK	3.4337	1.037	0.623	1.333				2.03995	1.30655	2.43853	0.048534	0.102994	0.063443	0.508	0.477	0.547
P40124	208	K	Adenylyl cyclase-associated protein 1 OS=Mus musculus OX=10090 GN=Cap1 PE=1 SV=4	Cap1	1	3.89724e-05	65.173	3	EFHTTGLAWSK(1)TGPVAK	-0.40633	1.154	1.007	1.02	0.916	0.912		1.14086	0.964959	1.24818	0.901926	0.880049	0.864022	1.012	1.044	0.817	1.016	1.036		0.933	0.508505
P40124	70	K	Adenylyl cyclase-associated protein 1 OS=Mus musculus OX=10090 GN=Cap1 PE=1 SV=4	Cap1	1	6.04855e-12	100.56	3	EIGGDVQK(1)HAEMVHTGLK	1.2959	0.838	1.011	1.082	1.023	1.069	0.969	1.14086	0.964959	1.24818	0.901926	0.880049	0.864022	0.735	1.048	0.867	1.134	1.215	1.121	0.764	0.0570845
P40124	375	K	Adenylyl cyclase-associated protein 1 OS=Mus musculus OX=10090 GN=Cap1 PE=1 SV=4	Cap1	1	7.47752e-07	139.78	2	INSITVDNCK(1)K	-0.54233	0.893	0.94	1.164	0.989	1.024	0.983	1.14086	0.964959	1.24818	0.901926	0.880049	0.864022	0.783	0.974	0.933	1.097	1.164	1.138	0.791	0.0260149
P40124	326	K	Adenylyl cyclase-associated protein 1 OS=Mus musculus OX=10090 GN=Cap1 PE=1 SV=4	Cap1	1	0.00187414	79.889	3	KEPALLELEGK(1)K	1.9765	1.032	1.144	1.533	0.551	0.895	0.819	1.14086	0.964959	1.24818	0.901926	0.880049	0.864022	0.905	1.186	1.228	0.611	1.017	0.948	1.288	0.223104
P40124	177	K	Adenylyl cyclase-associated protein 1 OS=Mus musculus OX=10090 GN=Cap1 PE=1 SV=4	Cap1	1	0.0103614	74.486	2	K(1)HVDWVR	0.77875	0.951	1.037	1.137	0.928	0.958	0.982	1.14086	0.964959	1.24818	0.901926	0.880049	0.864022	0.834	1.075	0.911	1.029	1.089	1.137	0.866	0.136874
P40124	271	K	Adenylyl cyclase-associated protein 1 OS=Mus musculus OX=10090 GN=Cap1 PE=1 SV=4	Cap1	1	0.000306282	50.819	3	SALFAQINQGESITHALK(1)HVSDDMK	4.208						0.995	1.14086	0.964959	1.24818	0.901926	0.880049	0.864022						1.152
P40124	421	K	Adenylyl cyclase-associated protein 1 OS=Mus musculus OX=10090 GN=Cap1 PE=1 SV=4	Cap1	1	1.52101e-16	119.58	3	TDGCHAYLSK(1)NSLDCEIVSAK	-1.7247	0.987	0.91	1.184	0.965	0.986	0.966	1.14086	0.964959	1.24818	0.901926	0.880049	0.864022	0.865	0.943	0.949	1.07	1.12	1.118	0.833	0.00542548
P40124	411	K	Adenylyl cyclase-associated protein 1 OS=Mus musculus OX=10090 GN=Cap1 PE=1 SV=4	Cap1	1	2.31868e-12	110.9	3	VPTISINK(1)TDGCHAYLSK	-0.79789	1.027	1	1.146	0.966	0.905	0.955	1.14086	0.964959	1.24818	0.901926	0.880049	0.864022	0.9	1.036	0.918	1.071	1.028	1.105	0.891	0.0738304
P40142	232	K	Transketolase OS=Mus musculus OX=10090 GN=Tkt PE=1 SV=1	Tkt	1	5.9786e-59	211.52	2	AFGQAK(1)HQPTAIIAK	4.1288	1.027	0.936	1.062	0.955	0.934	1.086	1.07142	1.01226	1.34623	0.856966	0.864522	0.848603	0.959	0.925	0.789	1.114	1.08	1.28	0.769	0.0297616
P40142	241	K	Transketolase OS=Mus musculus OX=10090 GN=Tkt PE=1 SV=1	Tkt	1	7.15257e-05	115.05	3	HQPTAIIAK(1)TFK	1.9263	0.919	1.022	1.037	1.013	1.039	0.966	1.07142	1.01226	1.34623	0.856966	0.864522	0.848603	0.858	1.01	0.77	1.182	1.202	1.138	0.749	0.0214888
P40142	465	K	Transketolase OS=Mus musculus OX=10090 GN=Tkt PE=1 SV=1	Tkt	1	8.02959e-18	149.58	2	AVELAANTK(1)GICFIR	2.6283	1.061	1.181	1.299	0.63	0.897	0.913	1.07142	1.01226	1.34623	0.856966	0.864522	0.848603	0.99	1.167	0.965	0.735	1.038	1.076	1.096	0.492758
P40142	260	K	Transketolase OS=Mus musculus OX=10090 GN=Tkt PE=1 SV=1	Tkt	1	9.93161e-09	83.623	3	EAWHGK(1)PLPK	2.7906	1.111	1.018	1.042	0.898	1.036	0.896	1.07142	1.01226	1.34623	0.856966	0.864522	0.848603	1.037	1.006	0.774	1.048	1.198	1.056	0.853	0.182089
P40142	6	K	Transketolase OS=Mus musculus OX=10090 GN=Tkt PE=1 SV=1	Tkt	1	0.000715211	112.93	2	MEGYHK(1)PDQQK	0.96312		0.945	1.059			0.938	1.07142	1.01226	1.34623	0.856966	0.864522	0.848603		0.934	0.787			1.105	0.779
P40142	352	K	Transketolase OS=Mus musculus OX=10090 GN=Tkt PE=1 SV=1	Tkt	1	2.10272e-15	179.31	2	NSTFSELFK(1)K	-1.6291	1.009	1.078	1.089	0.967	0.949	0.904	1.07142	1.01226	1.34623	0.856966	0.864522	0.848603	0.942	1.065	0.809	1.128	1.098	1.065	0.856	0.117073
P40142	144	K	Transketolase OS=Mus musculus OX=10090 GN=Tkt PE=1 SV=1	Tkt	1	0.00392506	74.269	2	YFDK(1)ASYR	0.77596	1.03			1.042			1.07142	1.01226	1.34623	0.856966	0.864522	0.848603	0.961			1.216			0.79
P40142	59	K	Transketolase OS=Mus musculus OX=10090 GN=Tkt PE=1 SV=1	Tkt	1	0.0201718	60.589	2	YK(1)ALDPR	0.91097	1.398			0.913	0.901	0.857	1.07142	1.01226	1.34623	0.856966	0.864522	0.848603	1.305			1.065	1.042	1.01	1.256
P40240	124	K	CD9 antigen OS=Mus musculus OX=10090 GN=Cd9 PE=1 SV=2	Cd9	1	6.89727e-11	136.06	2	ELQEFYK(1)DTYQK	1.5468	1.004	1.023	0.675	1.136	1.092	1.078	0.861847	1.03095	0.788946	1.06031	1.12292	1.13503	1.165	0.992	0.856	1.071	0.972	0.95	1.007	0.999211
P40336	38	K	Vacuolar protein sorting-associated protein 26A OS=Mus musculus OX=10090 GN=Vps26a PE=1 SV=1	Vps26a	1	8.30013e-05	56.08	3	VEK(1)HYLFYDGESVSGK	0.89937					0.989		0.992163	0.994037	1.02709	1.03488	0.98276	0.969066					1.006
P40336	288	K	Vacuolar protein sorting-associated protein 26A OS=Mus musculus OX=10090 GN=Vps26a PE=1 SV=1	Vps26a	1	5.02376e-07	117.99	2	YFK(1)QQEIILWR	-0.37333		0.832	1.031	1.105		1.009	0.992163	0.994037	1.02709	1.03488	0.98276	0.969066		0.837	1.004	1.068		1.041	0.873	0.267075
P40936	224	K	Indolethylamine N-methyltransferase OS=Mus musculus OX=10090 GN=Inmt PE=1 SV=1	Inmt	1	7.13388e-06	63.766	2	EVVEK(1)AIQDAGCQVLK	1.1231					0.989		0.633546	0.64561	0.639503	1.36896	1.36659	1.34579					0.724
P40936	210	K	Indolethylamine N-methyltransferase OS=Mus musculus OX=10090 GN=Inmt PE=1 SV=1	Inmt	1	0.000553198	79.059	3	FQHYMVGPK(1)K	2.4765	0.511	0.51	0.62	1.446	1.37	1.554	0.633546	0.64561	0.639503	1.36896	1.36659	1.34579	0.807	0.79	0.97	1.056	1.002	1.155	0.799	0.0424125
P40936	211	K	Indolethylamine N-methyltransferase OS=Mus musculus OX=10090 GN=Inmt PE=1 SV=1	Inmt	1	5.53143e-06	133.76	2	K(1)FSGVYLEK	0.34694	0.567	0.608	0.498	1.534	1.345	1.462	0.633546	0.64561	0.639503	1.36896	1.36659	1.34579	0.895	0.942	0.779	1.121	0.984	1.086	0.82	0.0439749
P40936	219	K	Indolethylamine N-methyltransferase OS=Mus musculus OX=10090 GN=Inmt PE=1 SV=1	Inmt	1	3.02897e-57	176.97	2	FSGVYLEK(1)EVVEK	2.7295	0.916	0.603	0.774	1.231	1.298	1.194	0.633546	0.64561	0.639503	1.36896	1.36659	1.34579	1.446	0.934	1.21	0.899	0.95	0.887	1.312	0.117106
P40936	189	K	Indolethylamine N-methyltransferase OS=Mus musculus OX=10090 GN=Inmt PE=1 SV=1	Inmt	1	2.57979e-06	70.552	3	LAGLLK(1)PGGHLVTLVTLR	-2.7532					0.916	1.068	0.633546	0.64561	0.639503	1.36896	1.36659	1.34579					0.67	0.794
P40936	4	K	Indolethylamine N-methyltransferase OS=Mus musculus OX=10090 GN=Inmt PE=1 SV=1	Inmt	1	0.000465341	51.829	2	MEGK(1)VYIGGEDYEK	1.9964					1.18	0.803	0.633546	0.64561	0.639503	1.36896	1.36659	1.34579					0.863	0.597
P41105	19	K	60S ribosomal protein L28 OS=Mus musculus OX=10090 GN=Rpl28 PE=1 SV=2	Rpl28	1	0.038261	47.561	2	NCSSFLIK(1)R	-1.8707						0.995	0.794405	1.05228	1.24841	1.19235	0.64118	1.07137						0.929
P41216	420	K	Long-chain-fatty-acid--CoA ligase 1 OS=Mus musculus OX=10090 GN=Acsl1 PE=1 SV=2	Acsl1	1	0.000327284	71.896	3	LIFHK(1)IQSSLGGK	0.17778		0.717		1.2	0.949	1.13	0.959059	1.06985	0.703829	1.13699	1.06563	1.06464		0.67		1.055	0.891	1.061	0.668
P42125	255	K	Enoyl-CoA delta isomerase 1, mitochondrial OS=Mus musculus OX=10090 GN=Eci1 PE=1 SV=2	Eci1	1	0.000628602	117.3	2	ATADNLIK(1)QR	0.00015344	0.908	0.865	0.691	1.096	1.218	1.228	0.901413	0.951813	0.734321	1.22805	1.0382	1.14621	1.007	0.909	0.941	0.892	1.173	1.071	0.911	0.365255
P42125	270	K	Enoyl-CoA delta isomerase 1, mitochondrial OS=Mus musculus OX=10090 GN=Eci1 PE=1 SV=2	Eci1	1	3.46341e-08	109.47	3	EADIQNFTSFISK(1)DSIQK	-2.8708	1.396	0.684	1.242	0.537	1.193	0.954	0.901413	0.951813	0.734321	1.22805	1.0382	1.14621	1.549	0.719	1.691	0.437	1.149	0.832	1.637	0.270715
P42125	76	K	Enoyl-CoA delta isomerase 1, mitochondrial OS=Mus musculus OX=10090 GN=Eci1 PE=1 SV=2	Eci1	1	2.50991e-08	102.55	2	LENDK(1)SIR	1.9061	0.954	0.857	0.721	1.154	1.241	1.084	0.901413	0.951813	0.734321	1.22805	1.0382	1.14621	1.058	0.9	0.982	0.94	1.195	0.946	0.954	0.666373
P42125	113	K	Enoyl-CoA delta isomerase 1, mitochondrial OS=Mus musculus OX=10090 GN=Eci1 PE=1 SV=2	Eci1	1	5.27503e-22	97.268	3	NPAHYAEYWK(1)NVQELWLR	-3.153	1.05	0.758	1.056	0.865	0.824	1.452	0.901413	0.951813	0.734321	1.22805	1.0382	1.14621	1.165	0.796	1.438	0.704	0.794	1.267	1.229	0.444873
P42125	229	K	Enoyl-CoA delta isomerase 1, mitochondrial OS=Mus musculus OX=10090 GN=Eci1 PE=1 SV=2	Eci1	1	2.27188e-05	137.58	2	SVMTK(1)WLAIPDHSR	3.136	0.951	0.776	0.527	1.2	1.252	1.311	0.901413	0.951813	0.734321	1.22805	1.0382	1.14621	1.055	0.815	0.718	0.977	1.206	1.144	0.778	0.115206
P42125	222	K	Enoyl-CoA delta isomerase 1, mitochondrial OS=Mus musculus OX=10090 GN=Eci1 PE=1 SV=2	Eci1	1	0.000221613	77.431	3	VGVVDEVVPEDQVHSK(1)AR	1.9547			0.708		0.984	1.275	0.901413	0.951813	0.734321	1.22805	1.0382	1.14621			0.964		0.948	1.112	0.936
P42208	190	K	Septin-2 OS=Mus musculus OX=10090 GN=Septin2 PE=1 SV=2	Septin2	1	0.00599113	58.916	2	ADTLTLK(1)ER	-0.39369			0.845	1.276	0.887		0.861613	0.874901	0.917176	1.10247	1.13379	1.11005			0.921	1.157	0.782		0.95
P42208	174	K	Septin-2 OS=Mus musculus OX=10090 GN=Septin2 PE=1 SV=2	Septin2	1	0.000233714	85.622	2	AIHNK(1)VNIVPVIAK	1.1654	0.987	0.891	0.518	1.221	1.243	1.158	0.861613	0.874901	0.917176	1.10247	1.13379	1.11005	1.146	1.018	0.565	1.108	1.096	1.043	0.84	0.377363
P42225	296	K	Signal transducer and activator of transcription 1 OS=Mus musculus OX=10090 GN=Stat1 PE=1 SV=1	Stat1	1	0.00546572	62.271	2	FTYEPDPITK(1)NK	0.21976		0.981		0.527	1.46		1.00178	0.916487	1.02287	1.02318	1.05868	0.977006		1.07		0.515	1.379		1.13
P42225	379	K	Signal transducer and activator of transcription 1 OS=Mus musculus OX=10090 GN=Stat1 PE=1 SV=1	Stat1	1	0.00211579	74.849	2	K(1)FNILGTHTK	-1.0998	0.888		0.862	1.034	1.22	1.024	1.00178	0.916487	1.02287	1.02318	1.05868	0.977006	0.886		0.843	1.011	1.152	1.048	0.808	0.0286886
P42227	631	K	Signal transducer and activator of transcription 3 OS=Mus musculus OX=10090 GN=Stat3 PE=1 SV=2	Stat3	1	9.03388e-60	183	2	DISGK(1)TQIQSVEPYTK	0.9631	1.189	1.1	1.266	0.78	0.977	0.683	1.05564	0.928493	0.946453	1.06863	0.998654	1.00213	1.126	1.185	1.338	0.73	0.978	0.682	1.527	0.0237023
P42227	383	K	Signal transducer and activator of transcription 3 OS=Mus musculus OX=10090 GN=Stat3 PE=1 SV=2	Stat3	1	0.00310901	64.064	2	K(1)FNILGTNTK	-2.1493	0.805	0.933		1.086	1.052	1.14	1.05564	0.928493	0.946453	1.06863	0.998654	1.00213	0.763	1.005		1.016	1.053	1.138	0.827	0.172997
P42232	527	K	Signal transducer and activator of transcription 5B OS=Mus musculus OX=10090 GN=Stat5b PE=1 SV=1	Stat5b	1	0.00739827	47.361	2	GLTK(1)ENLVFLAQK	0.61336				1.03			0.987478	0.961498	0.998791	1.05967	0.969785	1.02277				0.972
P42232	232	K	Signal transducer and activator of transcription 5B OS=Mus musculus OX=10090 GN=Stat5b PE=1 SV=1	Stat5b	1	0.00211122	74.269	2	VELAEK(1)HQK	0.08215	0.859		0.915		1.092	1.131	0.987478	0.961498	0.998791	1.05967	0.969785	1.02277	0.87		0.916		1.126	1.106	0.8	0.0146056
P42669	272	K	Transcriptional activator protein Pur-alpha OS=Mus musculus OX=10090 GN=Pura PE=1 SV=1	Pura	1	0.000132409	89.382	2	FGHTFCK(1)YSEEMK	3.0831	0.761	0.753	0.682	1.287	1.246	1.28	0.831561	0.796224	0.751488	1.21287	1.20399	1.20386	0.915	0.946	0.908	1.061	1.035	1.063	0.877	0.000982164
P42669	86	K	Transcriptional activator protein Pur-alpha OS=Mus musculus OX=10090 GN=Pura PE=1 SV=1	Pura	1	0.00159421	58.313	2	FLK(1)IAEVGAGGNK	-4.6709		0.349	1.604				0.831561	0.796224	0.751488	1.21287	1.20399	1.20386		0.438	2.134
P42669	265	K	Transcriptional activator protein Pur-alpha OS=Mus musculus OX=10090 GN=Pura PE=1 SV=1	Pura	1	3.14024e-23	159.93	2	VWAK(1)FGHTFCK	2.8316	0.752	0.811	0.71	1.189	1.418	1.123	0.831561	0.796224	0.751488	1.21287	1.20399	1.20386	0.904	1.019	0.945	0.98	1.178	0.933	0.928	0.420291
P42932	152	K	T-complex protein 1 subunit theta OS=Mus musculus OX=10090 GN=Cct8 PE=1 SV=3	Cct8	1	2.03629e-06	88.42	3	AHEILPELVCCSAK(1)NLR	-0.4508		0.738	1.054	1.334	0.962	0.89	1.00774	1.02941	1.12875	0.973335	0.89225	0.968518		0.717	0.934	1.371	1.078	0.919	0.735	0.190565
P42932	466	K	T-complex protein 1 subunit theta OS=Mus musculus OX=10090 GN=Cct8 PE=1 SV=3	Cct8	1	0.000456715	49.967	3	ANEVISK(1)LYSVHQEGNK	-1.3161			0.923	1.088			1.00774	1.02941	1.12875	0.973335	0.89225	0.968518			0.818	1.118			0.732
P42932	20	K	T-complex protein 1 subunit theta OS=Mus musculus OX=10090 GN=Cct8 PE=1 SV=3	Cct8	1	0.000140829	65.173	3	DGAK(1)HFSGLEEAVYR	-1.6557	0.571		0.878	1.055		1.523	1.00774	1.02941	1.12875	0.973335	0.89225	0.968518	0.567		0.778	1.084		1.573	0.506	0.109541
P42932	440	K	T-complex protein 1 subunit theta OS=Mus musculus OX=10090 GN=Cct8 PE=1 SV=3	Cct8	1	0.00496416	50.116	2	K(1)FAEAFEAIPR	-1.0116					0.859	1.126	1.00774	1.02941	1.12875	0.973335	0.89225	0.968518					0.963	1.163
P42932	318	K	T-complex protein 1 subunit theta OS=Mus musculus OX=10090 GN=Cct8 PE=1 SV=3	Cct8	1	0.000159988	119.07	2	LNSK(1)WDLR	0.43656	1.087	0.934	0.889	1.164	0.944		1.00774	1.02941	1.12875	0.973335	0.89225	0.968518	1.079	0.907	0.788	1.196	1.058		0.82	0.203188
P42932	307	K	T-complex protein 1 subunit theta OS=Mus musculus OX=10090 GN=Cct8 PE=1 SV=3	Cct8	1	0.000477276	45.654	3	VADIALHYANK(1)YNIMLVR	-0.96012		0.931			1.028		1.00774	1.02941	1.12875	0.973335	0.89225	0.968518		0.904			1.152		0.785
P43274	75	K	Histone H1.4 OS=Mus musculus OX=10090 GN=H1-4 PE=1 SV=2	H1-4	1	2.05827e-05	117.41	2	ALAAAGYDVEK(1)NNSR	2.8125	0.472	0.851		1.516	1.06	1.12	0.426683	0.779147	0.426022	1.54972	1.33016	1.48827	1.106	1.092		0.978	0.797	0.753	1.304	0.0769406
P43274	85	K	Histone H1.4 OS=Mus musculus OX=10090 GN=H1-4 PE=1 SV=2	H1-4	1	0.000132953	68.49	2	LGLK(1)SLVSK	-0.074366		0.742		1.28	0.862	1.114	0.426683	0.779147	0.426022	1.54972	1.33016	1.48827		0.952		0.826	0.648	0.749	1.285
P43274	63	K	Histone H1.4 OS=Mus musculus OX=10090 GN=H1-4 PE=1 SV=2	H1-4	1	0.000215712	109.88	2	SGVSLAALK(1)K	-1.0633				1.173	0.76	1.087	0.426683	0.779147	0.426022	1.54972	1.33016	1.48827				0.757	0.571	0.73
P43275	121	K	Histone H1.1 OS=Mus musculus OX=10090 GN=H1-1 PE=1 SV=2	H1-1	1	0.0271926	44.57	2	AITTK(1)VSVK	1.9712				0.969		1.054	0.221847	0.270209	0.152881	1.79723	1.81425	1.74358				0.539		0.605
P45376	240	K	Aldo-keto reductase family 1 member B1 OS=Mus musculus OX=10090 GN=Akr1b1 PE=1 SV=3	Akr1b1	1	0.000790486	78.178	2	AIAAK(1)YNK	1.255		0.803	0.695	1.081	1.15	1.243	0.842827	0.84638	0.911898	1.15817	1.11608	1.12464		0.949	0.762	0.933	1.03	1.105	0.837	0.176616
P45376	243	K	Aldo-keto reductase family 1 member B1 OS=Mus musculus OX=10090 GN=Akr1b1 PE=1 SV=3	Akr1b1	1	8.40917e-11	144.47	2	YNK(1)TTAQVLIR	-0.42377	0.567		0.793	1.258	1.17	1.234	0.842827	0.84638	0.911898	1.15817	1.11608	1.12464	0.673		0.87	1.086	1.048	1.097	0.716	0.0392125
P45376	177	K	Aldo-keto reductase family 1 member B1 OS=Mus musculus OX=10090 GN=Akr1b1 PE=1 SV=3	Akr1b1	0.999757	0.0154431	56.378	3	ILNKPGLK(1)YK	2.6588	0.605	0.775		1.391		1.263	0.842827	0.84638	0.911898	1.15817	1.11608	1.12464	0.718	0.916		1.201		1.123	0.703	0.104671
P45376	179	K	Aldo-keto reductase family 1 member B1 OS=Mus musculus OX=10090 GN=Akr1b1 PE=1 SV=3	Akr1b1	1	0.000869002	54.912	3	YK(1)PAVNQIECHPYLTQEK	1.8287	1.245		0.789				0.842827	0.84638	0.911898	1.15817	1.11608	1.12464	1.477		0.865
P45376	86	K	Aldo-keto reductase family 1 member B1 OS=Mus musculus OX=10090 GN=Akr1b1 PE=1 SV=3	Akr1b1	1	0.000546906	82.437	2	LWCTFHDK(1)SMVK	4.4135	0.786	0.776	0.697	1.292	1.358	1.099	0.842827	0.84638	0.911898	1.15817	1.11608	1.12464	0.933	0.917	0.764	1.116	1.217	0.977	0.79	0.0593162
P45376	263	K	Aldo-keto reductase family 1 member B1 OS=Mus musculus OX=10090 GN=Akr1b1 PE=1 SV=3	Akr1b1	1	0.00142206	68.548	2	NLVVIPK(1)SVTPVR	2.2229	0.731		0.611		1.325	1.327	0.842827	0.84638	0.911898	1.15817	1.11608	1.12464	0.867		0.67		1.187	1.18	0.649	0.0761429
P45376	306	K	Aldo-keto reductase family 1 member B1 OS=Mus musculus OX=10090 GN=Akr1b1 PE=1 SV=3	Akr1b1	1	0.000102409	95.311	3	VCALMSCAK(1)HK	1.76	0.682	0.896	0.741	1.223	1.307	1.148	0.842827	0.84638	0.911898	1.15817	1.11608	1.12464	0.809	1.059	0.813	1.056	1.171	1.021	0.825	0.113219
P45377	240	K	Aldose reductase-related protein 2 OS=Mus musculus OX=10090 GN=Akr1b8 PE=1 SV=2	Akr1b8	1	0.035382	46.447	2	EIAAK(1)HEK	3.2894				1.03			1.00949	1.02799	1.34393	0.903562	0.82918	0.885848				1.14
P45377	263	K	Aldose reductase-related protein 2 OS=Mus musculus OX=10090 GN=Akr1b8 PE=1 SV=2	Akr1b8	1	0.000265206	63.908	2	NVVVIPK(1)SVTPSR	-0.28946						0.995	1.00949	1.02799	1.34393	0.903562	0.82918	0.885848						1.123
P45481	1584	K	Histone lysine acetyltransferase CREBBP OS=Mus musculus OX=10090 GN=Crebbp PE=1 SV=3	Crebbp	1	9.1975e-233	288.22	4	KKEESTAASETPEGSQGDSK(1)NAK(1)K	2.3817	0.922	0.738	1.223	0.96	1.072	1.083
P45481	1587	K	Histone lysine acetyltransferase CREBBP OS=Mus musculus OX=10090 GN=Crebbp PE=1 SV=3	Crebbp	1	9.1975e-233	288.22	2	NAK(1)K(1)K(1)NNK(1)K	1.7199	0.954	0.763	1.215	0.993	1.037	1.038
P45481	1588	K	Histone lysine acetyltransferase CREBBP OS=Mus musculus OX=10090 GN=Crebbp PE=1 SV=3	Crebbp	1	9.1975e-233	288.22	2	NAK(1)K(1)K(1)NNK(1)K	1.7199	0.908	0.741	1.208	1.035	1.044	1.064
P45481	1589	K	Histone lysine acetyltransferase CREBBP OS=Mus musculus OX=10090 GN=Crebbp PE=1 SV=3	Crebbp	1	1.65901e-10	129.69	2	NAK(1)K(1)K(1)NNK(1)K	1.7199		0.838	1.716	0.901	0.833	0.662
P45481	1592	K	Histone lysine acetyltransferase CREBBP OS=Mus musculus OX=10090 GN=Crebbp PE=1 SV=3	Crebbp	1	3.09958e-86	190.87	2	NNK(1)K(1)TNK(1)NK(1)SSISR	2.8493	0.789	0.799	1.092	0.992	1.181	1.14
P45481	1593	K	Histone lysine acetyltransferase CREBBP OS=Mus musculus OX=10090 GN=Crebbp PE=1 SV=3	Crebbp	1	3.09958e-86	190.87	2	NNK(1)K(1)TNK(1)NK(1)SSISR	2.8493	0.789	0.799	1.092	0.992	1.181	1.14
P45481	1596	K	Histone lysine acetyltransferase CREBBP OS=Mus musculus OX=10090 GN=Crebbp PE=1 SV=3	Crebbp	1	3.09958e-86	192.14	2	TNK(1)NK(1)SSISR	-0.92346	0.792	0.769	1.125	1.044	1.136	1.129
P45481	1598	K	Histone lysine acetyltransferase CREBBP OS=Mus musculus OX=10090 GN=Crebbp PE=1 SV=3	Crebbp	1	3.09958e-86	192.14	2	TNK(1)NK(1)SSISR	-0.92346	0.855	0.686	1.22	1.055	1.044	1.139
P45481	1217	K	Histone lysine acetyltransferase CREBBP OS=Mus musculus OX=10090 GN=Crebbp PE=1 SV=3	Crebbp	1	5.39088e-69	161.33	3	KYEFSPQTLCCYGK(1)QLCTIPR	-0.55161	1.21	0.714	1.088	0.932	1.141	0.929
P45481	1742	K	Histone lysine acetyltransferase CREBBP OS=Mus musculus OX=10090 GN=Crebbp PE=1 SV=3	Crebbp	1	6.13862e-08	76.831	4	SHTHK(1)MVK(1)WGLGLDDEGSSQGEPQSK	-0.22413		1.04	1.235	0.917	0.766
P45481	1745	K	Histone lysine acetyltransferase CREBBP OS=Mus musculus OX=10090 GN=Crebbp PE=1 SV=3	Crebbp	1	6.13862e-08	76.831	4	SHTHK(1)MVK(1)WGLGLDDEGSSQGEPQSK	-0.22413		1.04	1.235	0.917	0.766
P45591	44	K	Cofilin-2 OS=Mus musculus OX=10090 GN=Cfl2 PE=1 SV=1	Cfl2	1	0.0127723	51.872	2	AVLFCLSDDK(1)R	3.6031		0.969					0.885719	0.826345	0.82942	1.2418	1.0177	1.19902		1.173
P45591	30	K	Cofilin-2 OS=Mus musculus OX=10090 GN=Cfl2 PE=1 SV=1	Cfl2	1	0.0217512	57.032	2	SSTQEEIK(1)K	-1.4688				1.078		0.948	0.885719	0.826345	0.82942	1.2418	1.0177	1.19902				0.868		0.791
P45878	99	K	Peptidyl-prolyl cis-trans isomerase FKBP2 OS=Mus musculus OX=10090 GN=Fkbp2 PE=1 SV=1	Fkbp2	1	0.000492565	71.912	2	GWDQGLLGMCEGEK(1)R	4.7487		0.845	1.104				1.05719	1.09757	1.26718	0.936918	0.860905	0.78024		0.77	0.871
P45952	301	K	Medium-chain specific acyl-CoA dehydrogenase, mitochondrial OS=Mus musculus OX=10090 GN=Acadm PE=1 SV=1	Acadm	1	1.02169e-16	143.22	2	ALDEATK(1)YALDR	1.1117	1.005	0.829	0.562	1.219	1.304	1.099	0.889891	0.936789	0.710205	1.16279	1.16359	1.13674	1.129	0.885	0.791	1.048	1.121	0.967	0.894	0.34614
P45952	418	K	Medium-chain specific acyl-CoA dehydrogenase, mitochondrial OS=Mus musculus OX=10090 GN=Acadm PE=1 SV=1	Acadm	1	0.000100726	101.41	2	EHIEK(1)YK	2.0842	0.79	0.895	0.57	1.205	1.359	1.185	0.889891	0.936789	0.710205	1.16279	1.16359	1.13674	0.888	0.955	0.803	1.036	1.168	1.042	0.815	0.032086
P45952	79	K	Medium-chain specific acyl-CoA dehydrogenase, mitochondrial OS=Mus musculus OX=10090 GN=Acadm PE=1 SV=1	Acadm	1	0.0023212	88.181	2	SGEYPFPLIK(1)R	-0.19481	1.284		0.462	1.262	1.195	0.858	0.889891	0.936789	0.710205	1.16279	1.16359	1.13674	1.443		0.651	1.085	1.027	0.755	1.096	0.941483
P45952	217	K	Medium-chain specific acyl-CoA dehydrogenase, mitochondrial OS=Mus musculus OX=10090 GN=Acadm PE=1 SV=1	Acadm	1	2.2698e-33	139.27	3	VPASK(1)AFTGFIVEADTPGIHIGK	1.0619	1.075	0.801	1.017	0.745	1.274	1.088	0.889891	0.936789	0.710205	1.16279	1.16359	1.13674	1.208	0.855	1.432	0.641	1.095	0.957	1.298	0.299842
P46412	175	K	Glutathione peroxidase 3 OS=Mus musculus OX=10090 GN=Gpx3 PE=1 SV=2	Gpx3	1	0.00751529	44.598	3	LFWEPMK(1)IHDIR	-0.14565					0.974	1.01	0.91676	1.07146	0.812833	1.10323	1.0455	1.05022					0.932	0.962
P46460	44	K	Vesicle-fusing ATPase OS=Mus musculus OX=10090 GN=Nsf PE=1 SV=2	Nsf	1	0.00320576	51.454	3	TSPNHK(1)YIFTLR	0.086802						0.995	1.00548	1.08362	1.10514	1.00257	0.881896	0.921292						1.08
P46471	356	K	26S proteasome regulatory subunit 7 OS=Mus musculus OX=10090 GN=Psmc2 PE=1 SV=5	Psmc2	1	0.00118105	69.716	3	THIFK(1)IHAR	3.1728	1.074		1.069		0.868		1.03103	1.02649	1.18145	0.903634	0.891006	0.96638	1.042		0.905		0.974		0.999
P46471	248	K	26S proteasome regulatory subunit 7 OS=Mus musculus OX=10090 GN=Psmc2 PE=1 SV=5	Psmc2	1	2.2579e-05	74.62	2	VIGSELVQK(1)YVGEGAR	1.3664		1.117		1.066	0.804		1.03103	1.02649	1.18145	0.903634	0.891006	0.96638		1.088		1.18	0.902		1.045
P62492	95	K	Ras-related protein Rab-11A OS=Mus musculus OX=10090 GN=Rab11a PE=1 SV=3	Rab11a	1	1.05025e-76	166.59	3	GAVGALLVYDIAK(1)HLTYENVER	-1.7451	0.832	1.203	0.97	0.69	0.884	1.398
P62492	24	K	Ras-related protein Rab-11A OS=Mus musculus OX=10090 GN=Rab11a PE=1 SV=3	Rab11a	1	3.97242e-74	199.84	2	VVLIGDSGVGK(1)SNLLSR	1.928	0.685	0.974	0.797	1.134	1.182	1.22
P46735	780	K	Unconventional myosin-Ib OS=Mus musculus OX=10090 GN=Myo1b PE=1 SV=3	Myo1b	1	0.00204768	43.177	3	CK(1)EAATTIAAYWHGTQAR	2.155						0.995	0.717177	0.887464	0.629722	1.26398	1.24304	1.25861						0.791
P46735	518	K	Unconventional myosin-Ib OS=Mus musculus OX=10090 GN=Myo1b PE=1 SV=3	Myo1b	1	0.000848487	40.83	3	IQHYAGK(1)VLYQVEGFVDK	-2.7085				1.03			0.717177	0.887464	0.629722	1.26398	1.24304	1.25861				0.815
P46735	851	K	Unconventional myosin-Ib OS=Mus musculus OX=10090 GN=Myo1b PE=1 SV=3	Myo1b	1	0.00199041	62.271	2	IVQK(1)YLLEMK	-0.20019	0.387				1.35	1.257	0.717177	0.887464	0.629722	1.26398	1.24304	1.25861	0.54				1.086	0.999	0.518
P46735	857	K	Unconventional myosin-Ib OS=Mus musculus OX=10090 GN=Myo1b PE=1 SV=3	Myo1b	1	0.0276216	41.025	2	YLLEMK(1)NK	1.8534				1.03			0.717177	0.887464	0.629722	1.26398	1.24304	1.25861				0.815
P46735	588	K	Unconventional myosin-Ib OS=Mus musculus OX=10090 GN=Myo1b PE=1 SV=3	Myo1b	1	0.00125768	70.389	2	NLQTK(1)NPNYIR	-4.5484					1.041	0.942	0.717177	0.887464	0.629722	1.26398	1.24304	1.25861					0.837	0.748
P46735	1080	K	Unconventional myosin-Ib OS=Mus musculus OX=10090 GN=Myo1b PE=1 SV=3	Myo1b	1	1.99268e-07	93.467	2	VCVK(1)FIQGNQK	-2.1994					0.989		0.717177	0.887464	0.629722	1.26398	1.24304	1.25861					0.796
P46978	3	K	Dolichyl-diphosphooligosaccharide--protein glycosyltransferase subunit STT3A OS=Mus musculus OX=10090 GN=Stt3a PE=1 SV=1	Stt3a	1	0.0526003	60.709	2	TK(1)LGFLR	0.76623		0.969					1.27862	1.21316	1.1345	0.846425	0.733738	0.793556		0.799
P47199	83	K	Quinone oxidoreductase OS=Mus musculus OX=10090 GN=Cryz PE=1 SV=1	Cryz	0.999966	2.32153e-35	49.65	3	KPALPYTPGSDVAGIIESVGDK(1)VSAFK	3.4702					0.989		0.838601	0.854958	0.817502	1.15761	1.14905	1.18227					0.861
P47226	188	K	Testin OS=Mus musculus OX=10090 GN=Tes PE=1 SV=1	Tes	1	0.000507017	73.891	2	YK(1)SEALGVGDVK	0.1936	0.827		1.18				1.23363	0.960534	1.1931	0.943974	0.920986	0.747783	0.67		0.989
P47738	443	K	Aldehyde dehydrogenase, mitochondrial OS=Mus musculus OX=10090 GN=Aldh2 PE=1 SV=1	Aldh2	1	2.11123e-72	233.59	2	ANDSK(1)YGLAAAVFTK	2.9948	0.814	0.756	0.547	1.467	1.139	1.296	0.782695	0.883079	0.733523	1.25463	1.12024	1.22584	1.04	0.856	0.746	1.169	1.017	1.057	0.815	0.112781
P47738	453	K	Aldehyde dehydrogenase, mitochondrial OS=Mus musculus OX=10090 GN=Aldh2 PE=1 SV=1	Aldh2	1	0.000678043	59.731	2	YGLAAAVFTK(1)DLDK	2.0846				1.03			0.782695	0.883079	0.733523	1.25463	1.12024	1.22584				0.821
P47738	428	K	Aldehyde dehydrogenase, mitochondrial OS=Mus musculus OX=10090 GN=Aldh2 PE=1 SV=1	Aldh2	1	4.87028e-34	165.39	2	EEIFGPVMQILK(1)FK	4.984	0.806	0.781	0.801	1.096	1.274	1.244	0.782695	0.883079	0.733523	1.25463	1.12024	1.22584	1.03	0.884	1.092	0.874	1.137	1.015	0.993	0.963763
P47738	430	K	Aldehyde dehydrogenase, mitochondrial OS=Mus musculus OX=10090 GN=Aldh2 PE=1 SV=1	Aldh2	1	1.90845e-54	216.26	2	FK(1)TIEEVVGR	-0.050408	0.866	0.886	0.695	1.208	1.19	1.163	0.782695	0.883079	0.733523	1.25463	1.12024	1.22584	1.106	1.003	0.947	0.963	1.062	0.949	1.028	0.669739
P47738	377	K	Aldehyde dehydrogenase, mitochondrial OS=Mus musculus OX=10090 GN=Aldh2 PE=1 SV=1	Aldh2	1	4.43818e-12	168.43	2	ILGYIK(1)SGQQEGAK	2.8435	0.752	0.833	0.648	1.301	1.315	1.157	0.782695	0.883079	0.733523	1.25463	1.12024	1.22584	0.961	0.943	0.883	1.037	1.174	0.944	0.883	0.151344
P47738	370	K	Aldehyde dehydrogenase, mitochondrial OS=Mus musculus OX=10090 GN=Aldh2 PE=1 SV=1	Aldh2	1	2.83507e-210	310.51	2	TEQGPQVDETQFK(1)K	3.2693	0.78	0.904	0.686	1.227	1.239	1.168	0.782695	0.883079	0.733523	1.25463	1.12024	1.22584	0.997	1.024	0.935	0.978	1.106	0.953	0.973	0.655651
P47738	513	K	Aldehyde dehydrogenase, mitochondrial OS=Mus musculus OX=10090 GN=Aldh2 PE=1 SV=1	Aldh2	1	6.03432e-06	100.84	2	TVTVK(1)VPQK	1.6635	0.761	0.836	0.675	1.249	1.23	1.256	0.782695	0.883079	0.733523	1.25463	1.12024	1.22584	0.972	0.947	0.92	0.996	1.098	1.025	0.91	0.0472258
P47738	282	K	Aldehyde dehydrogenase, mitochondrial OS=Mus musculus OX=10090 GN=Aldh2 PE=1 SV=1	Aldh2	1	2.09367e-27	76.494	3	VAFTGSTEVGHLIQVAAGSSNLK(1)R	1.9842	0.464	0.914		1.074	1.212	1.336	0.782695	0.883079	0.733523	1.25463	1.12024	1.22584	0.593	1.035		0.856	1.082	1.09	0.806	0.363771
P47738	161	K	Aldehyde dehydrogenase, mitochondrial OS=Mus musculus OX=10090 GN=Aldh2 PE=1 SV=1	Aldh2	1	2.49609e-20	155.34	3	YHGK(1)TIPIDGDFFSYTR	-0.20004	0.799	0.876	0.761	1.204	1.175	1.189	0.782695	0.883079	0.733523	1.25463	1.12024	1.22584	1.021	0.992	1.037	0.96	1.049	0.97	1.024	0.477141
P47738	157	K	Aldehyde dehydrogenase, mitochondrial OS=Mus musculus OX=10090 GN=Aldh2 PE=1 SV=1	Aldh2	1	1.3478e-55	171.34	2	YYAGWADK(1)YHGK	3.0977	0.684	0.918	0.661	1.291	1.306	1.142	0.782695	0.883079	0.733523	1.25463	1.12024	1.22584	0.874	1.04	0.901	1.029	1.166	0.932	0.9	0.28467
P47739	202	K	Aldehyde dehydrogenase, dimeric NADP-preferring OS=Mus musculus OX=10090 GN=Aldh3a1 PE=1 SV=2	Aldh3a1	1	2.43261e-05	61.23	3	IVMAAAAK(1)HLTPVTLELGGK	-1.1145	0.545	0.696		1.118	1.284	1.369	0.710035	0.766811	0.630821	1.37094	1.21596	1.30543	0.768	0.908		0.815	1.056	1.049	0.861	0.331713
P47740	457	K	Aldehyde dehydrogenase family 3 member A2 OS=Mus musculus OX=10090 GN=Aldh3a2 PE=1 SV=2	Aldh3a2	1	0.000224633	93.561	2	FFLLK(1)QFNK	-3.6605	0.928	0.825	0.854	1.225	1.128	1.05	1.00938	1.07442	0.86698	1.0347	0.996832	1.01768	0.919	0.768	0.985	1.184	1.132	1.032	0.798	0.0532621
P47753	19	K	F-actin-capping protein subunit alpha-1 OS=Mus musculus OX=10090 GN=Capza1 PE=1 SV=4	Capza1	1	7.52167e-16	58.691	3	IAAK(1)FITHAPPGEFNEVFNDVR	-1.2847		1.084	1.108		0.864	0.872	1.10629	1.04861	1.25117	0.892727	0.857667	0.843533		1.034	0.886		1.007	1.034	0.941	0.499853
P47754	273	K	F-actin-capping protein subunit alpha-2 OS=Mus musculus OX=10090 GN=Capza2 PE=1 SV=3	Capza2	1	8.32563e-11	127.93	2	IDWNK(1)ILSYK	-1.6379	1.059	0.899	1.34	0.784	0.986	0.925	1.00721	1.02867	1.09537	0.967972	0.92014	0.980636	1.051	0.874	1.223	0.81	1.072	0.943	1.114	0.451453
P47754	278	K	F-actin-capping protein subunit alpha-2 OS=Mus musculus OX=10090 GN=Capza2 PE=1 SV=3	Capza2	1	0.0158282	41.025	2	ILSYK(1)IGK	0.016884				1.03			1.00721	1.02867	1.09537	0.967972	0.92014	0.980636				1.064
P47753	97	K	F-actin-capping protein subunit alpha-1 OS=Mus musculus OX=10090 GN=Capza1 PE=1 SV=4	Capza1	1	0.0045216	65.879	2	NQISFK(1)FDHLR	4.6606	0.624		1.051	1.151	1.195		1.10629	1.04861	1.25117	0.892727	0.857667	0.843533	0.564		0.84	1.289	1.393		0.523	0.0815843
P47754	268	K	F-actin-capping protein subunit alpha-2 OS=Mus musculus OX=10090 GN=Capza2 PE=1 SV=3	Capza2	1	0.025803	58.426	2	TK(1)IDWNK	2.0513	0.931	1.133	0.918				1.00721	1.02867	1.09537	0.967972	0.92014	0.980636	0.924	1.101	0.838
P47754	91	K	F-actin-capping protein subunit alpha-2 OS=Mus musculus OX=10090 GN=Capza2 PE=1 SV=3	Capza2	1	0.0183538	66.087	2	FLDPK(1)NR	2.1046	1.009		0.945	1.074	1.013		1.00721	1.02867	1.09537	0.967972	0.92014	0.980636	1.002		0.863	1.11	1.101		0.844	0.146843
P47754	97	K	F-actin-capping protein subunit alpha-2 OS=Mus musculus OX=10090 GN=Capza2 PE=1 SV=3	Capza2	1	0.000338151	93.467	3	ICFK(1)FDHLR	1.8228	1.038	0.991	0.804	1.125	1.104	0.947	1.00721	1.02867	1.09537	0.967972	0.92014	0.980636	1.031	0.963	0.734	1.162	1.2	0.966	0.82	0.173581
P47757	159	K	F-actin-capping protein subunit beta OS=Mus musculus OX=10090 GN=Capzb PE=1 SV=3	Capzb	1	3.22938e-16	144.16	3	GCWDSIHVVEVQEK(1)SSGR	-1.6478	0.875	1.043	0.959	1.018		1.111	1.07021	1.01861	1.09963	0.955485	0.916826	0.939238	0.818	1.024	0.872	1.065		1.183	0.805	0.102634
P47757	145	K	F-actin-capping protein subunit beta OS=Mus musculus OX=10090 GN=Capzb PE=1 SV=3	Capzb	1	4.94631e-13	110.9	3	IK(1)GCWDSIHVVEVQEK	-0.096756	0.978	1.001		1.012	0.956	1.074	1.07021	1.01861	1.09963	0.955485	0.916826	0.939238	0.914	0.983		1.059	1.043	1.143	0.877	0.0634031
P47757	235	K	F-actin-capping protein subunit beta OS=Mus musculus OX=10090 GN=Capzb PE=1 SV=3	Capzb	1	1.83815e-16	150.44	2	STLNEIYFGK(1)TK	1.0147	0.999	0.973	0.845	1.096	1.105	0.988	1.07021	1.01861	1.09963	0.955485	0.916826	0.939238	0.933	0.955	0.768	1.147	1.205	1.052	0.78	0.0344043
P47757	57	K	F-actin-capping protein subunit beta OS=Mus musculus OX=10090 GN=Capzb PE=1 SV=3	Capzb	1	0.000928377	55.782	2	VVGK(1)DYLLCDYNR	9.4504		0.886		0.696		1.403	1.07021	1.01861	1.09963	0.955485	0.916826	0.939238		0.87		0.728		1.494	0.783
P47791	324	K	Glutathione reductase, mitochondrial OS=Mus musculus OX=10090 GN=Gsr PE=1 SV=3	Gsr	1	6.52518e-34	187.51	2	GLNLNK(1)VGIQTDEK	4.5912	0.84	0.995		1.129	1.185	0.868	1.16678	1.09119	1.51837	0.752389	0.71358	0.757692	0.72	0.912		1.501	1.661	1.146	0.568	0.044527
P47791	88	K	Glutathione reductase, mitochondrial OS=Mus musculus OX=10090 GN=Gsr PE=1 SV=3	Gsr	1	0.000568252	93.162	2	LGGTCVNVGCVPK(1)K	-1.2099	0.531		1.767			0.681	1.16678	1.09119	1.51837	0.752389	0.71358	0.757692	0.455		1.164			0.899	0.9
P47802	78	K	Metaxin-1 OS=Mus musculus OX=10090 GN=Mtx1 PE=1 SV=1	Mtx1	1	0.000508277	57.003	2	EK(1)YNADYDLSAR	2.7408			0.978				0.997782	0.938679	0.934127	0.968265	1.16399	0.997161			1.047
P47811	139	K	Mitogen-activated protein kinase 14 OS=Mus musculus OX=10090 GN=Mapk14 PE=1 SV=3	Mapk14	1	0.000638128	54.309	3	GLK(1)YIHSADIIHR	-1.8007		0.875		1.103	1.014		1.06491	0.91759	1.30303	0.910439	0.921104	0.882929		0.954		1.212	1.101		0.825
P47911	226	K	60S ribosomal protein L6 OS=Mus musculus OX=10090 GN=Rpl6 PE=1 SV=3	Rpl6	1	0.0216479	50.834	2	HLTDAYFK(1)K	-0.19968		0.969					0.906865	1.32204	0.944256	0.962705	0.853331	1.0108		0.733
P47911	218	K	60S ribosomal protein L6 OS=Mus musculus OX=10090 GN=Rpl6 PE=1 SV=3	Rpl6	1	0.00151866	58.889	3	IPK(1)HLTDAYFK	0.53082	0.856		1.1			1.05	0.906865	1.32204	0.944256	0.962705	0.853331	1.0108	0.944		1.165			1.039	1.015
P47911	200	K	60S ribosomal protein L6 OS=Mus musculus OX=10090 GN=Rpl6 PE=1 SV=3	Rpl6	1	0.00136671	47.915	2	THQK(1)FVIATSTK	-2.1884				1.108		0.92	0.906865	1.32204	0.944256	0.962705	0.853331	1.0108				1.151		0.91
P47934	390	K	Carnitine O-acetyltransferase OS=Mus musculus OX=10090 GN=Crat PE=1 SV=3	Crat	1	3.42296e-05	128.46	2	FNITPEIK(1)NDIEK	2.7255	1.048		0.557	1.091	1.281	1.066	0.92106	0.994391	0.748486	1.19235	1.03984	1.10388	1.138		0.744	0.915	1.232	0.966	0.907	0.611547
P47934	609	K	Carnitine O-acetyltransferase OS=Mus musculus OX=10090 GN=Crat PE=1 SV=3	Crat	1	6.95198e-05	69.641	2	MAHYLEK(1)ALLDMR	3.1107	1.182	0.923	0.811		1.208	0.859	0.92106	0.994391	0.748486	1.19235	1.03984	1.10388	1.283	0.928	1.084		1.162	0.778	1.132	0.531616
P47934	315	K	Carnitine O-acetyltransferase OS=Mus musculus OX=10090 GN=Crat PE=1 SV=3	Crat	1	9.72469e-05	52.201	4	NHVAGQMLHGGGSK(1)FNSGNR	4.0252		0.873	0.701	1.049		1.358	0.92106	0.994391	0.748486	1.19235	1.03984	1.10388		0.878	0.937	0.88		1.23	0.86	0.505618
P47934	261	K	Carnitine O-acetyltransferase OS=Mus musculus OX=10090 GN=Crat PE=1 SV=3	Crat	1	7.62555e-24	192.14	2	NTWAK(1)AYNNLIK	-0.40728		0.8	0.605	1.108	1.42	1.04	0.92106	0.994391	0.748486	1.19235	1.03984	1.10388		0.805	0.808	0.929	1.366	0.942	0.747	0.190712
P47934	186	K	Carnitine O-acetyltransferase OS=Mus musculus OX=10090 GN=Crat PE=1 SV=3	Crat	1	2.28702e-07	102.57	2	VPGPK(1)QDSVVNFLK	3.8726	1.153	0.833	0.587	1.127	1.327	0.993	0.92106	0.994391	0.748486	1.19235	1.03984	1.10388	1.252	0.838	0.784	0.945	1.276	0.9	0.921	0.639249
P47962	197	K	60S ribosomal protein L5 OS=Mus musculus OX=10090 GN=Rpl5 PE=1 SV=3	Rpl5	1	0.000552145	69.276	2	K(1)HIMGQNVADYMR	2.6179		1.343	0.609		0.982		0.837679	1.02503	0.85841	1.17638	1.0381	1.0644		1.31	0.709		0.946		1.067
P47962	41	K	60S ribosomal protein L5 OS=Mus musculus OX=10090 GN=Rpl5 PE=1 SV=3	Rpl5	1	0.0235751	58.286	2	LVIQDK(1)NK	-0.76648				1.03			0.837679	1.02503	0.85841	1.17638	1.0381	1.0644				0.876
P47963	105	K	60S ribosomal protein L13 OS=Mus musculus OX=10090 GN=Rpl13 PE=1 SV=3	Rpl13	1	1.77067e-11	121.71	2	NK(1)STESLQANVQR	0.92055		1.017	0.489	1.348	1.13		0.584811	1.2493	0.522609	1.34006	1.1152	1.18803		0.814	0.936	1.006	1.013		0.867	0.173046
P47963	123	K	60S ribosomal protein L13 OS=Mus musculus OX=10090 GN=Rpl13 PE=1 SV=3	Rpl13	1	0.000721869	81.642	2	SK(1)LILFPR	-0.5092		0.807		1.126	0.888	1.169	0.584811	1.2493	0.522609	1.34006	1.1152	1.18803		0.646		0.84	0.796	0.984	0.74
P48024	56	K	Eukaryotic translation initiation factor 1 OS=Mus musculus OX=10090 GN=Eif1 PE=1 SV=2	Eif1	1	0.000301031	92.747	2	TLTTVQGIADDYDK(1)K	-0.51161		0.897	0.932		1.11		1.05695	0.939848	1.07822	1.03984	0.886916	0.998227		0.954	0.864		1.252		0.726
P48036	68	K	Annexin A5 OS=Mus musculus OX=10090 GN=Anxa5 PE=1 SV=1	Anxa5	1	6.68174e-45	190.68	2	DLVDDLK(1)SELTGK	-0.39912	1.357	0.873	1.174	0.569	1.136	0.892	0.881585	0.968266	0.876693	1.0997	1.07488	1.09888	1.539	0.902	1.339	0.517	1.057	0.812	1.584	0.1437
P48036	74	K	Annexin A5 OS=Mus musculus OX=10090 GN=Anxa5 PE=1 SV=1	Anxa5	1	6.18324e-17	158.57	2	SELTGK(1)FEK	1.892	0.791	0.894	0.653	1.241	1.196	1.23	0.881585	0.968266	0.876693	1.0997	1.07488	1.09888	0.897	0.923	0.745	1.128	1.113	1.119	0.763	0.0151165
P48036	307	K	Annexin A5 OS=Mus musculus OX=10090 GN=Anxa5 PE=1 SV=1	Anxa5	1	1.87864e-32	150.17	2	GDTSGDYK(1)K	1.8203	0.884	0.888	0.801	1.153	1.205	1.073	0.881585	0.968266	0.876693	1.0997	1.07488	1.09888	1.003	0.917	0.914	1.048	1.121	0.976	0.901	0.108625
P48036	288	K	Annexin A5 OS=Mus musculus OX=10090 GN=Anxa5 PE=1 SV=1	Anxa5	1	0.00256572	78.043	2	K(1)NFATSLYSMIK	2.238	1.142	0.858	0.956	1.111	0.953		0.881585	0.968266	0.876693	1.0997	1.07488	1.09888	1.295	0.886	1.09	1.01	0.887		1.15	0.450511
P48036	95	K	Annexin A5 OS=Mus musculus OX=10090 GN=Anxa5 PE=1 SV=1	Anxa5	1	3.97756e-43	154.66	2	LYDAYELK(1)HALK	4.4045	0.912	1.058	0.864	0.885	1.116	1.158	0.881585	0.968266	0.876693	1.0997	1.07488	1.09888	1.035	1.093	0.986	0.805	1.038	1.054	1.075	0.441735
P48036	56	K	Annexin A5 OS=Mus musculus OX=10090 GN=Anxa5 PE=1 SV=1	Anxa5	1	1.97602e-119	217.24	2	QEIAQEFK(1)TLFGR	4.7679	0.456		0.856	1.09	1.083	1.526	0.881585	0.968266	0.876693	1.0997	1.07488	1.09888	0.517		0.976	0.991	1.008	1.389	0.661	0.20063
P48193	507	K	Protein 4.1 OS=Mus musculus OX=10090 GN=Epb41 PE=1 SV=2	Epb41	1	0.00215826	74.486	2	FLALGSK(1)FR	-2.0064		0.904		1.1			0.609159	1.04357	0.878508	1.25817	1.04226	1.16833		0.866		0.874			0.991
P48193	498	K	Protein 4.1 OS=Mus musculus OX=10090 GN=Epb41 PE=1 SV=2	Epb41	1	0.00561723	45.939	2	LTSTDTIPK(1)SK	-3.114				1.03			0.609159	1.04357	0.878508	1.25817	1.04226	1.16833				0.819
P48193	500	K	Protein 4.1 OS=Mus musculus OX=10090 GN=Epb41 PE=1 SV=2	Epb41	1	0.0234442	47.334	2	SK(1)FLALGSK	-3.5195						0.995	0.609159	1.04357	0.878508	1.25817	1.04226	1.16833						0.852
P48193	229	K	Protein 4.1 OS=Mus musculus OX=10090 GN=Epb41 PE=1 SV=2	Epb41	1	8.77008e-07	52.201	3	VSLLDDTVYECVVEK(1)HAK	-0.04599				1.015	0.894	1.104	0.609159	1.04357	0.878508	1.25817	1.04226	1.16833				0.807	0.858	0.945
P48678	260	K	Prelamin-A/C OS=Mus musculus OX=10090 GN=Lmna PE=1 SV=2	Lmna	1	0.000463216	75.5	2	AQHEDQVEQYK(1)K	3.121	0.81	1.045	0.838	1.086	1.113	1.102	0.905536	0.967246	0.812995	1.13827	1.06022	1.11573	0.894	1.08	1.031	0.954	1.05	0.988	1.004	0.977073
P48678	155	K	Prelamin-A/C OS=Mus musculus OX=10090 GN=Lmna PE=1 SV=2	Lmna	1	7.25552e-24	148.76	2	EAALSTALSEK(1)R	0.29072		0.796		1.071	1.089	1.033	0.905536	0.967246	0.812995	1.13827	1.06022	1.11573		0.823		0.941	1.027	0.926	0.853
P48678	208	K	Prelamin-A/C OS=Mus musculus OX=10090 GN=Lmna PE=1 SV=2	Lmna	1	0.000177235	82.437	2	EELDFQK(1)NIYSEELR	1.0026	0.727	0.777	0.902		1.163	1.395	0.905536	0.967246	0.812995	1.13827	1.06022	1.11573	0.803	0.803	1.109		1.097	1.25	0.771	0.164395
[truncated: 3,497 more rows]

## Sheet: Sheet 3. WT-HDM vs WT-PBS
Protein accession	Position	WH/WP Ratio	WH/WP P value	Regulated Type	Gene name	PEP	Score	Modified sequence
[truncated: 133 more rows]
