# Supplementary material for: Comparative analysis of global transcriptome, proteome and acetylome in house dust mite‐induced murine allergic asthma model
Source: Clin Transl Med. 2021 Nov 6;11(11):e590. doi: 10.1002/ctm2.590 (PMC8571946; doi:10.1002/ctm2.590)
Supplement: Supplementary file 14 — Supporting Information [file CTM2-11-e590-s018.xlsx]

## Sheet: Summary
Table 1. MS/MS spectrum database search analysis summary							Header line description of table 1
							Total spectrums	Number of spectrum produced by mass spectrometer
Total spectrums	Matched spectrums	Peptides	Unique peptides	Identified proteins	Quantifiable proteins		Matched spectrums	Number of spectrum matched with alignment protein
1155086	205600	44327	42661	5229	4272		Peptides	Number of peptides which spectrum hit
							Unique peptides	Number of unique peptides which spectrums hit
							Identified proteins	Number of proteins detected by spectrum search analysis
Table 2. Differentially expressed protein summary (Filtered with threshold value of expression fold change and P value<0.05)							Quantifiable proteins	Number of proteins quantifiable
Compare group	Regulated type	fold change >1.2	fold change >1.3	fold change >1.5	fold change >2
WH/WP	Up-regulated	702	574	367	181
	Down-regulated	728	561	316	73

## Sheet: WT-HDM vs WT-PBS
Table S2. Proteome dataset
Protein accession	Protein description	Gene name	WH/WP Ratio	WH/WP P value	Regulated Type	MW [kDa]	Coverage [%]	Peptides	Unique peptides
A1L314	Macrophage-expressed gene 1 protein OS=Mus musculus OX=10090 GN=Mpeg1 PE=1 SV=1	Mpeg1	3.7887	0.0143766	Up	78.39	9.1	4	4
A2A8U2	Transmembrane protein 201 OS=Mus musculus OX=10090 GN=Tmem201 PE=1 SV=1	Tmem201	0.469	0.0113184	Down	72.499	7.2	4	4
A2AQ25	Sickle tail protein OS=Mus musculus OX=10090 GN=Skt PE=1 SV=1	Skt	0.6206	0.00133718	Down	213.03	16.5	21	21
A2BIM8	Major urinary protein 18 OS=Mus musculus OX=10090 GN=Mup18 PE=3 SV=1	Mup18	0.4628	0.0219405	Down	20.762	30.9	4	4
A2RSJ4	UHRF1-binding protein 1-like OS=Mus musculus OX=10090 GN=Uhrf1bp1l PE=1 SV=2	Uhrf1bp1l	2.1157	0.0270096	Up	161.94	8.2	8	8
A6H5X4	PHD finger protein 11 OS=Mus musculus OX=10090 GN=Phf11 PE=2 SV=1	Phf11	0.3451	0.0147659	Down	37.728	13.9	4	4
A6X935	Inter alpha-trypsin inhibitor, heavy chain 4 OS=Mus musculus OX=10090 GN=Itih4 PE=1 SV=2	Itih4	3.4752	0.0114063	Up	104.66	30.1	19	19
B2RUR8	OTU domain-containing protein 7B OS=Mus musculus OX=10090 GN=Otud7b PE=1 SV=1	Otud7b	0.5514	0.00454477	Down	91.982	17.3	9	9
D3YVF0	A-kinase anchor protein 5 OS=Mus musculus OX=10090 GN=Akap5 PE=1 SV=2	Akap5	0.5032	0.00233286	Down	79.396	54.2	20	20
D3Z6Q9	Bridging integrator 2 OS=Mus musculus OX=10090 GN=Bin2 PE=1 SV=1	Bin2	1.5013	0.0242514	Up	52.553	28	9	9
E9Q2M9	WD repeat- and FYVE domain-containing protein 4 OS=Mus musculus OX=10090 GN=Wdfy4 PE=1 SV=2	Wdfy4	3.2436	0.013761	Up	354.33	6.2	14	14
G5E8Q8	Adhesion G protein-coupled receptor F5 OS=Mus musculus OX=10090 GN=Adgrf5 PE=1 SV=1	Adgrf5	0.648	0.00311085	Down	149.39	12.8	10	10
O08530	Sphingosine 1-phosphate receptor 1 OS=Mus musculus OX=10090 GN=S1pr1 PE=1 SV=3	S1pr1	0.6382	0.000679914	Down	42.639	6	2	2
O08532	Voltage-dependent calcium channel subunit alpha-2/delta-1 OS=Mus musculus OX=10090 GN=Cacna2d1 PE=1 SV=1	Cacna2d1	0.6129	0.0387997	Down	124.63	22.7	19	19
O08553	Dihydropyrimidinase-related protein 2 OS=Mus musculus OX=10090 GN=Dpysl2 PE=1 SV=2	Dpysl2	0.6305	9.13155e-05	Down	62.277	69.1	26	22
O08677	Kininogen-1 OS=Mus musculus OX=10090 GN=Kng1 PE=1 SV=1	Kng1	1.7907	0.033404	Up	73.101	28.1	15	15
O08691	Arginase-2, mitochondrial OS=Mus musculus OX=10090 GN=Arg2 PE=1 SV=1	Arg2	3.6395	0.000535147	Up	38.878	12.7	3	3
O08692	Neutrophilic granule protein OS=Mus musculus OX=10090 GN=Ngp PE=1 SV=1	Ngp	3.5915	0.00036249	Up	19.331	67.1	14	14
O08709	Peroxiredoxin-6 OS=Mus musculus OX=10090 GN=Prdx6 PE=1 SV=3	Prdx6	0.6044	0.000343307	Down	24.87	75	16	16
O08807	Peroxiredoxin-4 OS=Mus musculus OX=10090 GN=Prdx4 PE=1 SV=1	Prdx4	1.771	0.000914684	Up	31.052	50	11	9
O08911	Mitogen-activated protein kinase 12 OS=Mus musculus OX=10090 GN=Mapk12 PE=1 SV=1	Mapk12	0.5571	0.000372757	Down	42.043	27	7	7
O08912	Polypeptide N-acetylgalactosaminyltransferase 1 OS=Mus musculus OX=10090 GN=Galnt1 PE=1 SV=1	Galnt1	2.2555	0.00175978	Up	64.254	21.3	9	9
O08966	Solute carrier family 22 member 1 OS=Mus musculus OX=10090 GN=Slc22a1 PE=1 SV=2	Slc22a1	0.6441	0.00621478	Down	61.52	5	2	2
O08967	Cytohesin-3 OS=Mus musculus OX=10090 GN=Cyth3 PE=1 SV=1	Cyth3	0.5937	0.00884547	Down	46.279	26.8	8	5
O09049	Regenerating islet-derived protein 3-gamma OS=Mus musculus OX=10090 GN=Reg3g PE=1 SV=1	Reg3g	8.4306	0.00319504	Up	19.307	67.8	7	7
O09159	Lysosomal alpha-mannosidase OS=Mus musculus OX=10090 GN=Man2b1 PE=1 SV=4	Man2b1	2.9274	0.00527352	Up	114.65	24	16	16
O09167	60S ribosomal protein L21 OS=Mus musculus OX=10090 GN=Rpl21 PE=1 SV=3	Rpl21	0.4063	0.0014142	Down	18.562	9.4	1	1
O35206	Collagen alpha-1(XV) chain OS=Mus musculus OX=10090 GN=Col15a1 PE=1 SV=2	Col15a1	1.74	0.00734095	Up	140.47	5.4	6	6
O35405	5'-3' exonuclease PLD3 OS=Mus musculus OX=10090 GN=Pld3 PE=1 SV=1	Pld3	2.2094	0.00296183	Up	54.388	6.4	3	3
O35640	Annexin A8 OS=Mus musculus OX=10090 GN=Anxa8 PE=1 SV=2	Anxa8	1.6473	0.000411033	Up	36.724	35.2	8	8
O35744	Chitinase-like protein 3 OS=Mus musculus OX=10090 GN=Chil3 PE=1 SV=2	Chil3	9.3975	0.000181063	Up	44.458	60.1	18	12
O54724	Caveolae-associated protein 1 OS=Mus musculus OX=10090 GN=Cavin1 PE=1 SV=1	Cavin1	0.6443	0.0139378	Down	43.953	52.3	18	17
O54754	Aldehyde oxidase 1 OS=Mus musculus OX=10090 GN=Aox1 PE=1 SV=2	Aox1	0.5782	0.0124406	Down	146.68	13.1	10	9
O54865	Guanylate cyclase soluble subunit beta-1 OS=Mus musculus OX=10090 GN=Gucy1b1 PE=1 SV=1	Gucy1b1	0.6501	0.000278159	Down	70.597	49.4	26	26
O54942	Claudin-5 OS=Mus musculus OX=10090 GN=Cldn5 PE=1 SV=2	Cldn5	0.6089	0.0114405	Down	23.054	20.6	3	3
O54983	Ketimine reductase mu-crystallin OS=Mus musculus OX=10090 GN=Crym PE=1 SV=1	Crym	0.4465	0.00138383	Down	33.523	21.1	5	5
O55033	Cytoplasmic protein NCK2 OS=Mus musculus OX=10090 GN=Nck2 PE=1 SV=1	Nck2	0.5353	0.000865431	Down	42.879	23.2	6	5
O55101	Synaptogyrin-2 OS=Mus musculus OX=10090 GN=Syngr2 PE=2 SV=1	Syngr2	1.5033	0.0446298	Up	24.778	12.5	2	2
O55103	Periaxin OS=Mus musculus OX=10090 GN=Prx PE=1 SV=1	Prx	0.601	0.00240724	Down	147.69	48.7	43	43
O55135	Eukaryotic translation initiation factor 6 OS=Mus musculus OX=10090 GN=Eif6 PE=1 SV=2	Eif6	1.5666	0.00249293	Up	26.511	26.5	4	4
O55137	Acyl-coenzyme A thioesterase 1 OS=Mus musculus OX=10090 GN=Acot1 PE=1 SV=1	Acot1	0.5812	0.000512618	Down	46.135	46.3	15	8
O55222	Integrin-linked protein kinase OS=Mus musculus OX=10090 GN=Ilk PE=1 SV=2	Ilk	0.6636	0.000262872	Down	51.373	55.3	19	19
O70145	Neutrophil cytosol factor 2 OS=Mus musculus OX=10090 GN=Ncf2 PE=1 SV=1	Ncf2	10.5501	0.00249052	Up	59.485	26.9	9	9
O70200	Allograft inflammatory factor 1 OS=Mus musculus OX=10090 GN=Aif1 PE=1 SV=1	Aif1	2.6247	0.011834	Up	16.91	18.4	2	2
O70250	Phosphoglycerate mutase 2 OS=Mus musculus OX=10090 GN=Pgam2 PE=1 SV=3	Pgam2	0.3873	0.0135141	Down	28.827	36.4	8	5
O70370	Cathepsin S OS=Mus musculus OX=10090 GN=Ctss PE=1 SV=2	Ctss	3.2165	0.000192148	Up	38.474	34.1	7	7
O70456	14-3-3 protein sigma OS=Mus musculus OX=10090 GN=Sfn PE=1 SV=2	Sfn	1.7975	0.0297679	Up	27.706	42.7	9	7
O70475	UDP-glucose 6-dehydrogenase OS=Mus musculus OX=10090 GN=Ugdh PE=1 SV=1	Ugdh	1.9842	0.00573506	Up	54.831	37.3	14	14
O70496	H(+)/Cl(-) exchange transporter 7 OS=Mus musculus OX=10090 GN=Clcn7 PE=1 SV=1	Clcn7	2.5438	0.0246647	Up	88.712	4.5	2	2
O70570	Polymeric immunoglobulin receptor OS=Mus musculus OX=10090 GN=Pigr PE=1 SV=1	Pigr	16.7806	9.71586e-05	Up	84.998	16.6	9	9
O88312	Anterior gradient protein 2 homolog OS=Mus musculus OX=10090 GN=Agr2 PE=1 SV=1	Agr2	14.0885	0.000138155	Up	19.92	58.9	8	8
O88322	Nidogen-2 OS=Mus musculus OX=10090 GN=Nid2 PE=1 SV=2	Nid2	0.6664	0.0262262	Down	153.91	36.8	31	30
O88455	7-dehydrocholesterol reductase OS=Mus musculus OX=10090 GN=Dhcr7 PE=1 SV=1	Dhcr7	1.5668	0.000585174	Up	53.918	12.3	4	4
O88492	Perilipin-4 OS=Mus musculus OX=10090 GN=Plin4 PE=1 SV=2	Plin4	0.6155	0.0198922	Down	139.41	18.5	7	7
O88561	Solute carrier family 27 member 3 OS=Mus musculus OX=10090 GN=Slc27a3 PE=1 SV=2	Slc27a3	1.7987	0.000783375	Up	72.964	10.2	5	5
O88593	Peptidoglycan recognition protein 1 OS=Mus musculus OX=10090 GN=Pglyrp1 PE=1 SV=1	Pglyrp1	3.7148	0.00199707	Up	20.489	36.3	5	5
O88662	Epithelial membrane protein 2 OS=Mus musculus OX=10090 GN=Emp2 PE=1 SV=1	Emp2	0.612	0.0154737	Down	19.747	5.2	2	2
O88879	Apoptotic protease-activating factor 1 OS=Mus musculus OX=10090 GN=Apaf1 PE=1 SV=3	Apaf1	2.5534	0.00799407	Up	141	9	8	8
O89017	Legumain OS=Mus musculus OX=10090 GN=Lgmn PE=1 SV=1	Lgmn	2.9352	0.000549036	Up	49.372	27.6	7	7
O89053	Coronin-1A OS=Mus musculus OX=10090 GN=Coro1a PE=1 SV=5	Coro1a	1.9289	0.00306792	Up	50.989	43.2	17	17
O89086	RNA-binding protein 3 OS=Mus musculus OX=10090 GN=Rbm3 PE=1 SV=1	Rbm3	1.7169	0.0164676	Up	16.604	20.9	3	3
P00184	Cytochrome P450 1A1 OS=Mus musculus OX=10090 GN=Cyp1a1 PE=1 SV=2	Cyp1a1	0.3087	0.0363477	Down	59.229	23.5	9	9
P00329	Alcohol dehydrogenase 1 OS=Mus musculus OX=10090 GN=Adh1 PE=1 SV=2	Adh1	0.5488	0.000269321	Down	39.771	61.3	18	18
P01027	Complement C3 OS=Mus musculus OX=10090 GN=C3 PE=1 SV=3	C3	3.15	0.00123215	Up	186.48	65.7	87	86
P01633	Ig kappa chain V19-17 OS=Mus musculus OX=10090 GN=Igk-V19-17 PE=1 SV=1	Igk-V19-17	1.9199	0.00508599	Up	16.433	12.1	2	2
P01638	Ig kappa chain V-V region L6 (Fragment) OS=Mus musculus OX=10090 PE=4 SV=1	--	2.7557	0.00553701	Up	12.986	35.7	4	4
P01642	Ig kappa chain V-V region L7 (Fragment) OS=Mus musculus OX=10090 GN=Gm10881 PE=1 SV=1	Gm10881	3.0996	0.0434928	Up	12.615	23.5	2	2
P01644	Ig kappa chain V-V region HP R16.7 OS=Mus musculus OX=10090 PE=1 SV=1	--	2.0049	0.00190293	Up	11.91	36.1	2	1
P01671	Ig kappa chain V-III region PC 7175 OS=Mus musculus OX=10090 PE=1 SV=1	--	2.5835	0.0409748	Up	12.01	78.4	5	3
P01754	Ig heavy chain V region 1-62-3 OS=Mus musculus OX=10090 GN=Ighv1-62-3 PE=4 SV=2	Ighv1-62-3	2.7278	0.0440451	Up	12.921	45.3	3	2
P01843	Ig lambda-1 chain C region OS=Mus musculus OX=10090 PE=1 SV=1	--	4.7739	0.016434	Up	11.575	61.9	4	4
P01864	Ig gamma-2A chain C region secreted form OS=Mus musculus OX=10090 PE=1 SV=1	--	1.6837	0.0108048	Up	36.595	17	4	4
P01867	Ig gamma-2B chain C region OS=Mus musculus OX=10090 GN=Igh-3 PE=1 SV=3	Igh-3	1.9704	0.0417179	Up	44.259	31.2	9	9
P01868	Ig gamma-1 chain C region secreted form OS=Mus musculus OX=10090 GN=Ighg1 PE=1 SV=1	Ighg1	7.2088	0.000171172	Up	35.704	41.4	8	8
P01872	Immunoglobulin heavy constant mu OS=Mus musculus OX=10090 GN=Ighm PE=1 SV=2	Ighm	3.2025	0.00885878	Up	49.971	39.9	14	14
P01878	Ig alpha chain C region OS=Mus musculus OX=10090 PE=1 SV=1	--	6.0058	6.39278e-05	Up	36.875	27	6	6
P03987	Ig gamma-3 chain C region OS=Mus musculus OX=10090 PE=1 SV=2	--	2.1409	0.0405461	Up	43.929	20.4	5	5
P04117	Fatty acid-binding protein, adipocyte OS=Mus musculus OX=10090 GN=Fabp4 PE=1 SV=3	Fabp4	0.6545	0.00316949	Down	14.65	56.1	7	7
P04186	Complement factor B OS=Mus musculus OX=10090 GN=Cfb PE=1 SV=2	Cfb	2.1952	0.0018759	Up	85.004	33.6	21	21
P04231	H-2 class II histocompatibility antigen, E-S beta chain (Fragment) OS=Mus musculus OX=10090 GN=H2-Eb1 PE=1 SV=1	H2-Eb1	2.2566	0.00432954	Up	26.647	14.7	2	2
P04247	Myoglobin OS=Mus musculus OX=10090 GN=Mb PE=1 SV=3	Mb	0.4479	0.00161582	Down	17.069	60.4	8	8
P04441	H-2 class II histocompatibility antigen gamma chain OS=Mus musculus OX=10090 GN=Cd74 PE=1 SV=3	Cd74	2.1524	0.000474496	Up	31.557	23.3	6	6
P05555	Integrin alpha-M OS=Mus musculus OX=10090 GN=Itgam PE=1 SV=2	Itgam	8.3307	0.000300832	Up	127.48	26.2	21	21
P06330	Ig heavy chain V region AC38 205.12 OS=Mus musculus OX=10090 PE=1 SV=1	--	2.3544	0.000954146	Up	12.934	49.2	5	5
P06537	Glucocorticoid receptor OS=Mus musculus OX=10090 GN=Nr3c1 PE=1 SV=1	Nr3c1	0.4718	2.75235e-05	Down	86.052	16.9	8	8
P06683	Complement component C9 OS=Mus musculus OX=10090 GN=C9 PE=1 SV=2	C9	2.0003	0.024604	Up	62.002	15.7	7	7
P06797	Cathepsin L1 OS=Mus musculus OX=10090 GN=Ctsl PE=1 SV=2	Ctsl	2.3692	0.0033954	Up	37.547	19.5	4	4
P06800	Receptor-type tyrosine-protein phosphatase C OS=Mus musculus OX=10090 GN=Ptprc PE=1 SV=4	Ptprc	2.6152	0.000170873	Up	144.84	23.9	25	25
P06909	Complement factor H OS=Mus musculus OX=10090 GN=Cfh PE=1 SV=2	Cfh	2.6983	0.0018968	Up	139.14	41.7	39	39
P07091	Protein S100-A4 OS=Mus musculus OX=10090 GN=S100a4 PE=1 SV=1	S100a4	2.2395	0.00284033	Up	11.721	40.6	4	4
P07310	Creatine kinase M-type OS=Mus musculus OX=10090 GN=Ckm PE=1 SV=1	Ckm	0.5458	0.0140618	Down	43.044	52	16	15
P07742	Ribonucleoside-diphosphate reductase large subunit OS=Mus musculus OX=10090 GN=Rrm1 PE=1 SV=2	Rrm1	1.808	0.0012083	Up	90.209	5.2	3	3
P08003	Protein disulfide-isomerase A4 OS=Mus musculus OX=10090 GN=Pdia4 PE=1 SV=3	Pdia4	1.7241	0.00332586	Up	71.982	49.7	31	31
P08071	Lactotransferrin OS=Mus musculus OX=10090 GN=Ltf PE=1 SV=4	Ltf	3.9737	0.000184665	Up	77.837	63.9	39	38
P08074	Carbonyl reductase [NADPH] 2 OS=Mus musculus OX=10090 GN=Cbr2 PE=1 SV=1	Cbr2	0.6348	0.00486078	Down	25.958	84	18	17
P08121	Collagen alpha-1(III) chain OS=Mus musculus OX=10090 GN=Col3a1 PE=1 SV=4	Col3a1	2.3146	0.0135831	Up	138.94	3.1	4	4
P09470	Angiotensin-converting enzyme OS=Mus musculus OX=10090 GN=Ace PE=1 SV=3	Ace	0.6101	0.0125332	Down	150.92	35.4	36	36
P09541	Myosin light chain 4 OS=Mus musculus OX=10090 GN=Myl4 PE=1 SV=3	Myl4	0.5522	0.0338348	Down	21.159	61.7	10	8
P09542	Myosin light chain 3 OS=Mus musculus OX=10090 GN=Myl3 PE=1 SV=4	Myl3	0.302	0.00263623	Down	22.421	39.2	6	4
P09581	Macrophage colony-stimulating factor 1 receptor OS=Mus musculus OX=10090 GN=Csf1r PE=1 SV=3	Csf1r	2.9034	0.0431288	Up	109.18	2.5	2	2
P0C605	cGMP-dependent protein kinase 1 OS=Mus musculus OX=10090 GN=Prkg1 PE=1 SV=1	Prkg1	0.6184	0.000492656	Down	76.35	28.8	15	15
P0DOV1	Interferon-activable protein 205-B OS=Mus musculus OX=10090 GN=Mnda PE=1 SV=1	Mnda	2.3997	0.00117923	Up	46.977	39.8	11	1
P0DOV2	Interferon-activable protein 204 OS=Mus musculus OX=10090 GN=Ifi204 PE=1 SV=1	Ifi204	1.8614	0.0212811	Up	69.437	27.8	13	5
P10107	Annexin A1 OS=Mus musculus OX=10090 GN=Anxa1 PE=1 SV=2	Anxa1	1.6363	0.000348374	Up	38.734	69.1	22	22
P10404	MLV-related proviral Env polyprotein OS=Mus musculus OX=10090 PE=1 SV=3	--	5.9185	0.00221511	Up	69.612	20	8	8
P10493	Nidogen-1 OS=Mus musculus OX=10090 GN=Nid1 PE=1 SV=2	Nid1	0.6295	0.00784477	Down	136.54	55.7	47	46
P10605	Cathepsin B OS=Mus musculus OX=10090 GN=Ctsb PE=1 SV=2	Ctsb	2.127	0.00128306	Up	37.279	45.7	12	12
P10637	Microtubule-associated protein tau OS=Mus musculus OX=10090 GN=Mapt PE=1 SV=3	Mapt	0.2945	0.00424047	Down	76.243	22.6	11	11
P10649	Glutathione S-transferase Mu 1 OS=Mus musculus OX=10090 GN=Gstm1 PE=1 SV=2	Gstm1	0.5181	0.000292886	Down	25.97	78	18	12
P10810	Monocyte differentiation antigen CD14 OS=Mus musculus OX=10090 GN=Cd14 PE=1 SV=1	Cd14	7.8847	0.000185426	Up	39.203	31.7	9	9
P10922	Histone H1.0 OS=Mus musculus OX=10090 GN=H1-0 PE=2 SV=4	H1-0	0.2665	0.00781117	Down	20.861	20.6	4	4
P11032	Granzyme A OS=Mus musculus OX=10090 GN=Gzma PE=1 SV=2	Gzma	0.2036	0.00088104	Down	28.599	32.3	7	7
P11087	Collagen alpha-1(I) chain OS=Mus musculus OX=10090 GN=Col1a1 PE=1 SV=4	Col1a1	2.3132	0.000421962	Up	138.03	8.1	8	8
P11247	Myeloperoxidase OS=Mus musculus OX=10090 GN=Mpo PE=1 SV=2	Mpo	4.322	0.00121952	Up	81.181	26.6	18	14
P11276	Fibronectin OS=Mus musculus OX=10090 GN=Fn1 PE=1 SV=4	Fn1	2.1521	0.00101046	Up	272.53	44.4	75	75
P11404	Fatty acid-binding protein, heart OS=Mus musculus OX=10090 GN=Fabp3 PE=1 SV=5	Fabp3	0.4412	0.00322827	Down	14.819	34.6	5	5
P11672	Neutrophil gelatinase-associated lipocalin OS=Mus musculus OX=10090 GN=Lcn2 PE=1 SV=1	Lcn2	4.4918	0.000310834	Up	22.875	26	5	5
P11688	Integrin alpha-5 OS=Mus musculus OX=10090 GN=Itga5 PE=1 SV=3	Itga5	1.5664	0.0473879	Up	115.04	7	6	6
P11835	Integrin beta-2 OS=Mus musculus OX=10090 GN=Itgb2 PE=1 SV=2	Itgb2	3.9069	0.000130405	Up	85.025	45.5	27	27
P11928	2'-5'-oligoadenylate synthase 1A OS=Mus musculus OX=10090 GN=Oas1a PE=1 SV=2	Oas1a	2.1684	0.0132955	Up	42.428	33	7	7
P12265	Beta-glucuronidase OS=Mus musculus OX=10090 GN=Gusb PE=1 SV=2	Gusb	1.8685	0.00483689	Up	74.194	24.1	12	12
P12710	Fatty acid-binding protein, liver OS=Mus musculus OX=10090 GN=Fabp1 PE=1 SV=2	Fabp1	0.1505	0.0153893	Down	14.245	41.7	4	4
P12791	Cytochrome P450 2B10 OS=Mus musculus OX=10090 GN=Cyp2b10 PE=1 SV=1	Cyp2b10	0.6438	0.0268781	Down	56.743	31.6	17	9
P14211	Calreticulin OS=Mus musculus OX=10090 GN=Calr PE=1 SV=1	Calr	1.5278	0.00172283	Up	47.994	57.9	24	24
P14234	Tyrosine-protein kinase Fgr OS=Mus musculus OX=10090 GN=Fgr PE=1 SV=2	Fgr	4.2521	0.00052337	Up	58.866	16.6	6	6
P14438	H-2 class II histocompatibility antigen, A-U alpha chain (Fragment) OS=Mus musculus OX=10090 GN=H2-Aa PE=1 SV=1	H2-Aa	3.0052	0.000337104	Up	25.135	22.9	4	4
P14483	H-2 class II histocompatibility antigen, A beta chain OS=Mus musculus OX=10090 GN=H2-Ab1 PE=1 SV=1	H2-Ab1	2.5535	6.9958e-05	Up	30.128	50.2	12	12
P14602	Heat shock protein beta-1 OS=Mus musculus OX=10090 GN=Hspb1 PE=1 SV=3	Hspb1	0.483	0.00451867	Down	23.014	84.2	13	13
P14901	Heme oxygenase 1 OS=Mus musculus OX=10090 GN=Hmox1 PE=1 SV=1	Hmox1	8.4675	0.000321056	Up	32.928	49.5	8	7
P15306	Thrombomodulin OS=Mus musculus OX=10090 GN=Thbd PE=1 SV=1	Thbd	0.4861	0.00456449	Down	61.867	27.7	10	10
P15379	CD44 antigen OS=Mus musculus OX=10090 GN=Cd44 PE=1 SV=3	Cd44	2.1843	0.00097744	Up	85.616	4.8	3	3
P15626	Glutathione S-transferase Mu 2 OS=Mus musculus OX=10090 GN=Gstm2 PE=1 SV=2	Gstm2	0.6004	0.000250287	Down	25.716	76.1	19	11
P15864	Histone H1.2 OS=Mus musculus OX=10090 GN=H1-2 PE=1 SV=2	H1-2	0.3113	0.00875978	Down	21.266	32.1	6	2
P16015	Carbonic anhydrase 3 OS=Mus musculus OX=10090 GN=Ca3 PE=1 SV=3	Ca3	0.5423	0.00922449	Down	29.366	70	13	13
P16045	Galectin-1 OS=Mus musculus OX=10090 GN=Lgals1 PE=1 SV=3	Lgals1	1.5101	0.00375065	Up	14.866	64.4	8	8
P16110	Galectin-3 OS=Mus musculus OX=10090 GN=Lgals3 PE=1 SV=3	Lgals3	2.7163	0.00144014	Up	27.515	32.6	9	9
P16675	Lysosomal protective protein OS=Mus musculus OX=10090 GN=Ctsa PE=1 SV=1	Ctsa	1.9105	9.64444e-05	Up	53.844	25.9	9	9
P17047	Lysosome-associated membrane glycoprotein 2 OS=Mus musculus OX=10090 GN=Lamp2 PE=1 SV=2	Lamp2	1.8958	0.00167455	Up	45.681	15.2	6	6
P17563	Methanethiol oxidase OS=Mus musculus OX=10090 GN=Selenbp1 PE=1 SV=2	Selenbp1	0.5703	0.000339043	Down	52.513	76.3	30	30
P17918	Proliferating cell nuclear antigen OS=Mus musculus OX=10090 GN=Pcna PE=1 SV=2	Pcna	1.897	0.0233197	Up	28.785	42.9	8	8
P18181	CD48 antigen OS=Mus musculus OX=10090 GN=Cd48 PE=1 SV=1	Cd48	3.0647	0.000416201	Up	27.383	20.8	4	4
P18528	Ig heavy chain V region 6.96 OS=Mus musculus OX=10090 PE=4 SV=1	--	3.6029	0.0037601	Up	11.007	30.6	3	2
P18762	Beta-2 adrenergic receptor OS=Mus musculus OX=10090 GN=Adrb2 PE=1 SV=2	Adrb2	0.5239	0.0081013	Down	46.998	9.6	3	3
P18872	Guanine nucleotide-binding protein G(o) subunit alpha OS=Mus musculus OX=10090 GN=Gnao1 PE=1 SV=3	Gnao1	0.6283	0.0418576	Down	40.084	31.4	10	8
P20029	Endoplasmic reticulum chaperone BiP OS=Mus musculus OX=10090 GN=Hspa5 PE=1 SV=3	Hspa5	1.5978	0.00117632	Up	72.421	55.1	34	32
P20060	Beta-hexosaminidase subunit beta OS=Mus musculus OX=10090 GN=Hexb PE=1 SV=2	Hexb	2.6286	0.000108387	Up	61.115	30.2	14	14
P20918	Plasminogen OS=Mus musculus OX=10090 GN=Plg PE=1 SV=3	Plg	1.5223	0.00500573	Up	90.807	53.6	32	31
P21447	ATP-dependent translocase ABCB1 OS=Mus musculus OX=10090 GN=Abcb1a PE=1 SV=3	Abcb1a	0.6004	0.00812108	Down	140.64	14.1	15	3
P21550	Beta-enolase OS=Mus musculus OX=10090 GN=Eno3 PE=1 SV=3	Eno3	0.5296	0.000846299	Down	47.024	39.6	13	9
P21614	Vitamin D-binding protein OS=Mus musculus OX=10090 GN=Gc PE=1 SV=2	Gc	1.5479	0.0364088	Up	53.6	60.7	22	22
P23242	Gap junction alpha-1 protein OS=Mus musculus OX=10090 GN=Gja1 PE=1 SV=2	Gja1	1.6361	0.00342471	Up	43.004	19.9	5	5
P23780	Beta-galactosidase OS=Mus musculus OX=10090 GN=Glb1 PE=1 SV=1	Glb1	1.7119	0.00334152	Up	73.12	16.7	8	8
P23927	Alpha-crystallin B chain OS=Mus musculus OX=10090 GN=Cryab PE=1 SV=2	Cryab	0.4936	0.00694667	Down	20.069	46.9	8	8
P24063	Integrin alpha-L OS=Mus musculus OX=10090 GN=Itgal PE=1 SV=2	Itgal	2.2773	0.000524204	Up	128.33	11.1	10	10
P24452	Macrophage-capping protein OS=Mus musculus OX=10090 GN=Capg PE=1 SV=2	Capg	1.9811	0.00637567	Up	39.24	41.2	10	10
P24549	Retinal dehydrogenase 1 OS=Mus musculus OX=10090 GN=Aldh1a1 PE=1 SV=5	Aldh1a1	0.6191	0.0010499	Down	54.467	70.3	31	19
P25206	DNA replication licensing factor MCM3 OS=Mus musculus OX=10090 GN=Mcm3 PE=1 SV=2	Mcm3	2.1888	0.00852836	Up	91.545	13.8	8	8
P26645	Myristoylated alanine-rich C-kinase substrate OS=Mus musculus OX=10090 GN=Marcks PE=1 SV=2	Marcks	0.5458	0.00104719	Down	29.661	67.3	13	13
P27005	Protein S100-A8 OS=Mus musculus OX=10090 GN=S100a8 PE=1 SV=3	S100a8	4.3469	0.000315898	Up	10.294	82	5	5
P27046	Alpha-mannosidase 2 OS=Mus musculus OX=10090 GN=Man2a1 PE=1 SV=2	Man2a1	1.7333	9.31781e-05	Up	131.63	25.4	23	22
P27870	Proto-oncogene vav OS=Mus musculus OX=10090 GN=Vav1 PE=1 SV=1	Vav1	2.5716	0.0235848	Up	98.136	10.4	7	7
P28661	Septin-4 OS=Mus musculus OX=10090 GN=Septin4 PE=1 SV=1	Septin4	0.5553	0.000493177	Down	54.935	29.1	12	12
P28798	Progranulin OS=Mus musculus OX=10090 GN=Grn PE=1 SV=2	Grn	2.0428	0.0322794	Up	63.458	18	7	7
P28843	Dipeptidyl peptidase 4 OS=Mus musculus OX=10090 GN=Dpp4 PE=1 SV=3	Dpp4	0.6407	0.00972112	Down	87.436	37.6	24	24
P28867	Protein kinase C delta type OS=Mus musculus OX=10090 GN=Prkcd PE=1 SV=3	Prkcd	2.4765	0.00238144	Up	77.546	38.7	18	18
P29351	Tyrosine-protein phosphatase non-receptor type 6 OS=Mus musculus OX=10090 GN=Ptpn6 PE=1 SV=2	Ptpn6	1.8568	0.00200901	Up	67.558	42.9	19	19
P29391	Ferritin light chain 1 OS=Mus musculus OX=10090 GN=Ftl1 PE=1 SV=2	Ftl1	1.5787	5.14666e-05	Up	20.802	64.5	9	9
P29416	Beta-hexosaminidase subunit alpha OS=Mus musculus OX=10090 GN=Hexa PE=1 SV=2	Hexa	1.9296	0.00876159	Up	60.612	30.1	12	12
P29533	Vascular cell adhesion protein 1 OS=Mus musculus OX=10090 GN=Vcam1 PE=1 SV=1	Vcam1	1.8088	0.00260743	Up	81.317	16.1	8	8
P30115	Glutathione S-transferase A3 OS=Mus musculus OX=10090 GN=Gsta3 PE=1 SV=2	Gsta3	0.479	0.00106344	Down	25.36	39.4	9	6
P30275	Creatine kinase U-type, mitochondrial OS=Mus musculus OX=10090 GN=Ckmt1 PE=1 SV=1	Ckmt1	2.4322	1.68678e-05	Up	47.003	33.7	11	9
P30355	Arachidonate 5-lipoxygenase-activating protein OS=Mus musculus OX=10090 GN=Alox5ap PE=1 SV=2	Alox5ap	2.5175	0.00825398	Up	18.136	20.5	3	3
P31725	Protein S100-A9 OS=Mus musculus OX=10090 GN=S100a9 PE=1 SV=3	S100a9	4.0808	0.000113248	Up	13.049	51.3	7	7
P33267	Cytochrome P450 2F2 OS=Mus musculus OX=10090 GN=Cyp2f2 PE=1 SV=1	Cyp2f2	0.354	0.00453415	Down	55.948	56.6	25	24
P34152	Focal adhesion kinase 1 OS=Mus musculus OX=10090 GN=Ptk2 PE=1 SV=4	Ptk2	0.657	0.000263349	Down	119.24	21.1	13	12
P34914	Bifunctional epoxide hydrolase 2 OS=Mus musculus OX=10090 GN=Ephx2 PE=1 SV=2	Ephx2	0.6324	0.0253092	Down	62.515	19.5	7	7
P35242	Pulmonary surfactant-associated protein A OS=Mus musculus OX=10090 GN=Sftpa1 PE=1 SV=1	Sftpa1	1.83	0.0034218	Up	26.157	27.4	5	5
P35456	Urokinase plasminogen activator surface receptor OS=Mus musculus OX=10090 GN=Plaur PE=1 SV=1	Plaur	1.7226	0.00515252	Up	35.428	10.1	2	2
P35762	CD81 antigen OS=Mus musculus OX=10090 GN=Cd81 PE=1 SV=2	Cd81	0.6382	0.0201566	Down	25.814	30.9	4	4
P35821	Tyrosine-protein phosphatase non-receptor type 1 OS=Mus musculus OX=10090 GN=Ptpn1 PE=1 SV=2	Ptpn1	1.6717	0.00433859	Up	49.593	43.5	12	12
P35951	Low-density lipoprotein receptor OS=Mus musculus OX=10090 GN=Ldlr PE=1 SV=2	Ldlr	2.0997	0.0311173	Up	94.946	10.3	6	6
P36552	Oxygen-dependent coproporphyrinogen-III oxidase, mitochondrial OS=Mus musculus OX=10090 GN=Cpox PE=1 SV=2	Cpox	1.6082	0.000392981	Up	49.714	26.2	11	11
P39654	Arachidonate 15-lipoxygenase OS=Mus musculus OX=10090 GN=Alox15 PE=1 SV=4	Alox15	26.9107	0.000327194	Up	75.444	65.5	29	29
P39749	Flap endonuclease 1 OS=Mus musculus OX=10090 GN=Fen1 PE=1 SV=1	Fen1	1.9034	0.00173358	Up	42.314	15.1	5	5
P40936	Indolethylamine N-methyltransferase OS=Mus musculus OX=10090 GN=Inmt PE=1 SV=1	Inmt	0.4701	6.4497e-08	Down	29.459	55.7	14	14
P41245	Matrix metalloproteinase-9 OS=Mus musculus OX=10090 GN=Mmp9 PE=1 SV=2	Mmp9	2.8561	0.00356715	Up	80.534	25.9	14	14
P41731	CD63 antigen OS=Mus musculus OX=10090 GN=Cd63 PE=1 SV=2	Cd63	4.7089	0.00604172	Up	25.766	12.2	2	2
P42669	Transcriptional activator protein Pur-alpha OS=Mus musculus OX=10090 GN=Pura PE=1 SV=1	Pura	0.6571	0.000139082	Down	34.883	45.2	8	8
P43023	Cytochrome c oxidase subunit 6A2, mitochondrial OS=Mus musculus OX=10090 GN=Cox6a2 PE=1 SV=2	Cox6a2	0.3627	0.0028238	Down	10.749	42.3	2	2
P43274	Histone H1.4 OS=Mus musculus OX=10090 GN=H1-4 PE=1 SV=2	H1-4	0.3736	0.0076301	Down	21.977	26	5	2
P43275	Histone H1.1 OS=Mus musculus OX=10090 GN=H1-1 PE=1 SV=2	H1-1	0.1204	0.000214483	Down	21.785	28.6	4	3
P46664	Adenylosuccinate synthetase isozyme 2 OS=Mus musculus OX=10090 GN=Adss2 PE=1 SV=2	Adss2	1.5887	0.0128072	Up	50.02	21.9	7	7
P46735	Unconventional myosin-Ib OS=Mus musculus OX=10090 GN=Myo1b PE=1 SV=3	Myo1b	0.5934	0.00603139	Down	128.56	43.6	39	35
P46938	Transcriptional coactivator YAP1 OS=Mus musculus OX=10090 GN=Yap1 PE=1 SV=2	Yap1	0.6374	0.0182302	Down	52.383	24.4	6	6
P46978	Dolichyl-diphosphooligosaccharide--protein glycosyltransferase subunit STT3A OS=Mus musculus OX=10090 GN=Stt3a PE=1 SV=1	Stt3a	1.5277	0.00140697	Up	80.597	16.6	12	11
P47713	Cytosolic phospholipase A2 OS=Mus musculus OX=10090 GN=Pla2g4a PE=1 SV=1	Pla2g4a	2.6304	0.00458495	Up	85.221	9.4	5	5
P47738	Aldehyde dehydrogenase, mitochondrial OS=Mus musculus OX=10090 GN=Aldh2 PE=1 SV=1	Aldh2	0.6663	0.00318833	Down	56.537	57.6	25	22
P47739	Aldehyde dehydrogenase, dimeric NADP-preferring OS=Mus musculus OX=10090 GN=Aldh3a1 PE=1 SV=2	Aldh3a1	0.5415	0.000762589	Down	50.48	21.6	10	8
P47791	Glutathione reductase, mitochondrial OS=Mus musculus OX=10090 GN=Gsr PE=1 SV=3	Gsr	1.6983	0.00716079	Up	53.662	50.8	16	16
P47856	Glutamine--fructose-6-phosphate aminotransferase [isomerizing] 1 OS=Mus musculus OX=10090 GN=Gfpt1 PE=1 SV=3	Gfpt1	2.3506	0.00114118	Up	78.538	46.2	24	18
P47857	ATP-dependent 6-phosphofructokinase, muscle type OS=Mus musculus OX=10090 GN=Pfkm PE=1 SV=3	Pfkm	0.6292	0.0134306	Down	85.268	29	16	14
P48025	Tyrosine-protein kinase SYK OS=Mus musculus OX=10090 GN=Syk PE=1 SV=2	Syk	2.1267	0.00094955	Up	71.376	39.1	14	13
P48410	ATP-binding cassette sub-family D member 1 OS=Mus musculus OX=10090 GN=Abcd1 PE=1 SV=1	Abcd1	1.5854	0.0355324	Up	81.858	18.8	9	9
P48787	Troponin I, cardiac muscle OS=Mus musculus OX=10090 GN=Tnni3 PE=1 SV=2	Tnni3	0.5154	0.00955397	Down	24.258	37.4	6	6
P48999	Arachidonate 5-lipoxygenase OS=Mus musculus OX=10090 GN=Alox5 PE=1 SV=3	Alox5	2.9551	0.00243813	Up	77.966	27.4	13	13
P49290	Eosinophil peroxidase OS=Mus musculus OX=10090 GN=Epx PE=1 SV=2	Epx	160.329	0.00877645	Up	81.379	36.6	25	21
P49300	C-type lectin domain family 10 member A OS=Mus musculus OX=10090 GN=Clec10a PE=1 SV=1	Clec10a	3.7033	0.0311284	Up	34.595	20.1	5	5
P49446	Receptor-type tyrosine-protein phosphatase epsilon OS=Mus musculus OX=10090 GN=Ptpre PE=1 SV=3	Ptpre	1.7457	0.0150936	Up	80.687	12.6	7	7
P49710	Hematopoietic lineage cell-specific protein OS=Mus musculus OX=10090 GN=Hcls1 PE=1 SV=2	Hcls1	1.9109	0.00292203	Up	54.24	27.2	10	10
P49717	DNA replication licensing factor MCM4 OS=Mus musculus OX=10090 GN=Mcm4 PE=1 SV=1	Mcm4	6.6058	0.00832279	Up	96.735	12.4	9	9
P49817	Caveolin-1 OS=Mus musculus OX=10090 GN=Cav1 PE=1 SV=1	Cav1	0.6003	0.00209432	Down	20.538	53.4	8	8
P49935	Pro-cathepsin H OS=Mus musculus OX=10090 GN=Ctsh PE=1 SV=2	Ctsh	1.5787	0.0206705	Up	37.17	24.9	5	5
P50172	Corticosteroid 11-beta-dehydrogenase isozyme 1 OS=Mus musculus OX=10090 GN=Hsd11b1 PE=1 SV=3	Hsd11b1	0.6301	0.00290355	Down	32.364	37.3	9	9
P50404	Pulmonary surfactant-associated protein D OS=Mus musculus OX=10090 GN=Sftpd PE=1 SV=1	Sftpd	3.7291	0.000626145	Up	37.688	27.5	8	7
P50429	Arylsulfatase B OS=Mus musculus OX=10090 GN=Arsb PE=1 SV=3	Arsb	8.2827	0.0173011	Up	59.646	15.9	8	8
P50431	Serine hydroxymethyltransferase, cytosolic OS=Mus musculus OX=10090 GN=Shmt1 PE=1 SV=3	Shmt1	1.7888	0.010274	Up	52.6	29.9	10	9
P50462	Cysteine and glycine-rich protein 3 OS=Mus musculus OX=10090 GN=Csrp3 PE=1 SV=1	Csrp3	0.4874	0.0180662	Down	20.895	31.4	4	4
P50752	Troponin T, cardiac muscle OS=Mus musculus OX=10090 GN=Tnnt2 PE=1 SV=2	Tnnt2	0.4807	0.0226555	Down	35.825	23.9	6	6
P51437	Cathelicidin antimicrobial peptide OS=Mus musculus OX=10090 GN=Camp PE=1 SV=2	Camp	4.4398	0.00130891	Up	19.453	36	3	3
P52430	Serum paraoxonase/arylesterase 1 OS=Mus musculus OX=10090 GN=Pon1 PE=1 SV=2	Pon1	0.3979	0.000632823	Down	39.565	21.7	7	7
P52760	2-iminobutanoate/2-iminopropanoate deaminase OS=Mus musculus OX=10090 GN=Rida PE=1 SV=3	Rida	0.5314	0.00292582	Down	14.255	51.1	5	5
P52795	Ephrin-B1 OS=Mus musculus OX=10090 GN=Efnb1 PE=1 SV=1	Efnb1	0.4981	0.0102979	Down	37.859	40.3	9	9
P52800	Ephrin-B2 OS=Mus musculus OX=10090 GN=Efnb2 PE=1 SV=1	Efnb2	0.3961	0.00098328	Down	37.202	9.2	2	2
P52875	Transmembrane protein 165 OS=Mus musculus OX=10090 GN=Tmem165 PE=1 SV=2	Tmem165	1.7236	0.0138761	Up	34.79	22.3	4	4
P55065	Phospholipid transfer protein OS=Mus musculus OX=10090 GN=Pltp PE=1 SV=1	Pltp	0.5936	0.00830597	Down	54.452	23.3	8	8
P55284	Cadherin-5 OS=Mus musculus OX=10090 GN=Cdh5 PE=1 SV=2	Cdh5	0.6654	0.00580834	Down	87.902	23.2	15	15
P56857	Claudin-18 OS=Mus musculus OX=10090 GN=Cldn18 PE=1 SV=1	Cldn18	0.6258	0.0124292	Down	28.122	27.7	8	7
P56873	Protein ZNRD2 OS=Mus musculus OX=10090 GN=Znrd2 PE=1 SV=1	Znrd2	1.5365	0.0218694	Up	21.336	37.2	3	3
P57759	Endoplasmic reticulum resident protein 29 OS=Mus musculus OX=10090 GN=Erp29 PE=1 SV=2	Erp29	1.8321	0.00214831	Up	28.823	39.7	7	7
P58044	Isopentenyl-diphosphate Delta-isomerase 1 OS=Mus musculus OX=10090 GN=Idi1 PE=1 SV=1	Idi1	1.6019	0.00336455	Up	26.289	43.2	8	8
P58058	NAD kinase OS=Mus musculus OX=10090 GN=Nadk PE=1 SV=2	Nadk	1.8866	0.0475663	Up	48.597	15.9	5	5
P58465	CTD small phosphatase-like protein OS=Mus musculus OX=10090 GN=Ctdspl PE=2 SV=3	Ctdspl	0.6246	0.0271837	Down	31.155	17.4	4	3
P59108	Copine-2 OS=Mus musculus OX=10090 GN=Cpne2 PE=1 SV=1	Cpne2	2.403	0.00198579	Up	61.035	19.7	7	6
P61148	Fibroblast growth factor 1 OS=Mus musculus OX=10090 GN=Fgf1 PE=1 SV=1	Fgf1	0.4781	0.00255818	Down	17.417	34.2	5	5
P61255	60S ribosomal protein L26 OS=Mus musculus OX=10090 GN=Rpl26 PE=1 SV=1	Rpl26	0.5663	0.0146649	Down	17.258	24.1	4	4
P61290	Proteasome activator complex subunit 3 OS=Mus musculus OX=10090 GN=Psme3 PE=1 SV=1	Psme3	1.6887	0.0283771	Up	29.506	28	6	6
P61358	60S ribosomal protein L27 OS=Mus musculus OX=10090 GN=Rpl27 PE=1 SV=2	Rpl27	0.4918	0.00251794	Down	15.798	27.9	3	3
P61620	Protein transport protein Sec61 subunit alpha isoform 1 OS=Mus musculus OX=10090 GN=Sec61a1 PE=1 SV=2	Sec61a1	1.6012	0.00103024	Up	52.264	21.4	8	8
P61953	Guanine nucleotide-binding protein G(I)/G(S)/G(O) subunit gamma-11 OS=Mus musculus OX=10090 GN=Gng11 PE=1 SV=1	Gng11	0.5345	0.00576497	Down	8.4807	27.4	3	3
P62071	Ras-related protein R-Ras2 OS=Mus musculus OX=10090 GN=Rras2 PE=1 SV=1	Rras2	0.5805	0.00573714	Down	23.399	46.6	10	8
P62242	40S ribosomal protein S8 OS=Mus musculus OX=10090 GN=Rps8 PE=1 SV=2	Rps8	0.5742	0.0226195	Down	24.205	45.2	8	8
P62264	40S ribosomal protein S14 OS=Mus musculus OX=10090 GN=Rps14 PE=1 SV=3	Rps14	0.6549	0.0087134	Down	16.273	36.4	5	5
P62267	40S ribosomal protein S23 OS=Mus musculus OX=10090 GN=Rps23 PE=1 SV=3	Rps23	0.5269	0.0298085	Down	15.807	21	3	3
P62761	Visinin-like protein 1 OS=Mus musculus OX=10090 GN=Vsnl1 PE=1 SV=2	Vsnl1	0.555	0.000754655	Down	22.142	40.8	7	7
P62806	Histone H4 OS=Mus musculus OX=10090 GN=H4c1 PE=1 SV=2	H4c1	0.386	0.0342044	Down	11.367	51.5	7	7
P62830	60S ribosomal protein L23 OS=Mus musculus OX=10090 GN=Rpl23 PE=1 SV=1	Rpl23	0.6102	0.0386427	Down	14.865	36.4	4	4
P62855	40S ribosomal protein S26 OS=Mus musculus OX=10090 GN=Rps26 PE=1 SV=3	Rps26	0.6203	0.0272823	Down	13.015	31.3	3	3
P62858	40S ribosomal protein S28 OS=Mus musculus OX=10090 GN=Rps28 PE=1 SV=1	Rps28	1.5011	0.0130231	Up	7.8409	46.4	3	3
P62918	60S ribosomal protein L8 OS=Mus musculus OX=10090 GN=Rpl8 PE=1 SV=2	Rpl8	0.5831	0.0286927	Down	28.024	33.5	6	6
P63028	Translationally-controlled tumor protein OS=Mus musculus OX=10090 GN=Tpt1 PE=1 SV=1	Tpt1	2.4178	0.0110606	Up	19.462	21.5	4	4
P63158	High mobility group protein B1 OS=Mus musculus OX=10090 GN=Hmgb1 PE=1 SV=2	Hmgb1	0.4094	0.000127129	Down	24.893	42.8	13	12
P70180	Atrial natriuretic peptide receptor 3 OS=Mus musculus OX=10090 GN=Npr3 PE=1 SV=3	Npr3	0.4294	0.032757	Down	59.807	13.8	5	5
P70248	Unconventional myosin-If OS=Mus musculus OX=10090 GN=Myo1f PE=1 SV=1	Myo1f	1.9237	0.00371087	Up	125.95	12.7	11	9
P70265	6-phosphofructo-2-kinase/fructose-2,6-bisphosphatase 2 OS=Mus musculus OX=10090 GN=Pfkfb2 PE=1 SV=2	Pfkfb2	2.3544	0.000721169	Up	59.925	33.1	15	12
P70677	Caspase-3 OS=Mus musculus OX=10090 GN=Casp3 PE=1 SV=1	Casp3	1.8668	0.0128305	Up	31.474	30	6	6
P70698	CTP synthase 1 OS=Mus musculus OX=10090 GN=Ctps1 PE=1 SV=2	Ctps1	3.2812	0.000370955	Up	66.682	50.9	24	22
P81117	Nucleobindin-2 OS=Mus musculus OX=10090 GN=Nucb2 PE=1 SV=2	Nucb2	1.6878	0.000102106	Up	50.304	47.1	16	16
P82198	Transforming growth factor-beta-induced protein ig-h3 OS=Mus musculus OX=10090 GN=Tgfbi PE=1 SV=1	Tgfbi	2.2228	0.00564237	Up	74.596	27.4	13	13
P83882	60S ribosomal protein L36a OS=Mus musculus OX=10090 GN=Rpl36a PE=3 SV=2	Rpl36a	0.4167	0.0184483	Down	12.441	16	2	2
P97310	DNA replication licensing factor MCM2 OS=Mus musculus OX=10090 GN=Mcm2 PE=1 SV=3	Mcm2	2.2109	0.00774796	Up	102.08	23.6	15	14
P97311	DNA replication licensing factor MCM6 OS=Mus musculus OX=10090 GN=Mcm6 PE=1 SV=1	Mcm6	2.5419	0.00371134	Up	92.866	20	12	12
P97333	Neuropilin-1 OS=Mus musculus OX=10090 GN=Nrp1 PE=1 SV=2	Nrp1	0.6617	0.0189858	Down	103	40.6	24	24
P97361	BPI fold-containing family A member 1 OS=Mus musculus OX=10090 GN=Bpifa1 PE=1 SV=3	Bpifa1	0.4753	0.0106854	Down	28.625	21.2	4	4
P97369	Neutrophil cytosol factor 4 OS=Mus musculus OX=10090 GN=Ncf4 PE=1 SV=2	Ncf4	15.5064	0.0387843	Up	38.707	42.5	9	9
P97425	Eosinophil cationic protein 2 OS=Mus musculus OX=10090 GN=Ear2 PE=2 SV=1	Ear2	48.0986	0.000833977	Up	17.62	49.4	5	3
P97447	Four and a half LIM domains protein 1 OS=Mus musculus OX=10090 GN=Fhl1 PE=1 SV=3	Fhl1	0.5523	0.000653752	Down	31.888	65.4	15	15
P97494	Glutamate--cysteine ligase catalytic subunit OS=Mus musculus OX=10090 GN=Gclc PE=1 SV=4	Gclc	2.2661	0.00044226	Up	72.571	47.9	23	23
P97501	Dimethylaniline monooxygenase [N-oxide-forming] 3 OS=Mus musculus OX=10090 GN=Fmo3 PE=1 SV=1	Fmo3	0.3065	0.00238513	Down	60.515	36.1	14	14
P97797	Tyrosine-protein phosphatase non-receptor type substrate 1 OS=Mus musculus OX=10090 GN=Sirpa PE=1 SV=2	Sirpa	2.0782	0.00386424	Up	56.413	22.4	7	7
P97821	Dipeptidyl peptidase 1 OS=Mus musculus OX=10090 GN=Ctsc PE=1 SV=1	Ctsc	1.8367	0.00207642	Up	52.376	31.2	10	10
P97872	Dimethylaniline monooxygenase [N-oxide-forming] 5 OS=Mus musculus OX=10090 GN=Fmo5 PE=1 SV=4	Fmo5	0.6573	0.00143197	Down	60	26.6	9	9
P98078	Disabled homolog 2 OS=Mus musculus OX=10090 GN=Dab2 PE=1 SV=2	Dab2	3.168	0.00848465	Up	82.311	11.7	6	5
P98197	Probable phospholipid-transporting ATPase IH OS=Mus musculus OX=10090 GN=Atp11a PE=1 SV=1	Atp11a	2.0084	6.12075e-05	Up	135.5	21.5	18	16
P98203	Armadillo repeat protein deleted in velo-cardio-facial syndrome homolog OS=Mus musculus OX=10090 GN=Arvcf PE=1 SV=2	Arvcf	0.5339	0.0253149	Down	105.06	6.8	4	4
P99027	60S acidic ribosomal protein P2 OS=Mus musculus OX=10090 GN=Rplp2 PE=1 SV=3	Rplp2	1.544	0.00737345	Up	11.651	69.6	5	5
Q00612	Glucose-6-phosphate 1-dehydrogenase X OS=Mus musculus OX=10090 GN=G6pdx PE=1 SV=3	G6pdx	1.733	0.00980687	Up	59.262	64.3	27	27
Q00915	Retinol-binding protein 1 OS=Mus musculus OX=10090 GN=Rbp1 PE=1 SV=2	Rbp1	0.6345	0.000388879	Down	15.846	65.2	8	8
Q01149	Collagen alpha-2(I) chain OS=Mus musculus OX=10090 GN=Col1a2 PE=1 SV=2	Col1a2	2.4696	0.00088018	Up	129.56	14.6	14	14
Q01339	Beta-2-glycoprotein 1 OS=Mus musculus OX=10090 GN=Apoh PE=1 SV=1	Apoh	1.7443	0.046873	Up	38.618	37.7	12	12
Q02013	Aquaporin-1 OS=Mus musculus OX=10090 GN=Aqp1 PE=1 SV=3	Aqp1	0.6439	0.0206114	Down	28.793	17.1	4	4
Q02566	Myosin-6 OS=Mus musculus OX=10090 GN=Myh6 PE=1 SV=2	Myh6	0.5925	0.0314819	Down	223.56	56.4	109	33
Q02780	Nuclear factor 1 A-type OS=Mus musculus OX=10090 GN=Nfia PE=1 SV=1	Nfia	0.634	0.00272738	Down	58.552	13.2	5	3
Q02858	Angiopoietin-1 receptor OS=Mus musculus OX=10090 GN=Tek PE=1 SV=2	Tek	0.5413	0.00178412	Down	125.7	16.6	12	11
Q02956	Protein kinase C zeta type OS=Mus musculus OX=10090 GN=Prkcz PE=1 SV=2	Prkcz	0.6221	0.00671125	Down	67.681	7.8	3	3
Q03734	Serine protease inhibitor A3M OS=Mus musculus OX=10090 GN=Serpina3m PE=1 SV=2	Serpina3m	2.9561	0.00916149	Up	47.064	35.4	11	5
Q04736	Tyrosine-protein kinase Yes OS=Mus musculus OX=10090 GN=Yes1 PE=1 SV=3	Yes1	0.6349	0.0178437	Down	60.629	25.5	10	6
Q05144	Ras-related C3 botulinum toxin substrate 2 OS=Mus musculus OX=10090 GN=Rac2 PE=1 SV=1	Rac2	2.8134	2.81252e-05	Up	21.441	47.4	8	3
Q05816	Fatty acid-binding protein 5 OS=Mus musculus OX=10090 GN=Fabp5 PE=1 SV=3	Fabp5	1.703	0.00460333	Up	15.137	72.6	9	9
Q05BC3	Echinoderm microtubule-associated protein-like 1 OS=Mus musculus OX=10090 GN=Eml1 PE=1 SV=1	Eml1	0.6157	0.000562043	Down	89.679	34.3	23	22
Q06180	Tyrosine-protein phosphatase non-receptor type 2 OS=Mus musculus OX=10090 GN=Ptpn2 PE=1 SV=2	Ptpn2	1.6098	0.0388235	Up	47.36	16.7	5	5
Q07456	Protein AMBP OS=Mus musculus OX=10090 GN=Ambp PE=1 SV=2	Ambp	2.7529	0.00851368	Up	39.029	11.5	3	3
Q09014	Neutrophil cytosol factor 1 OS=Mus musculus OX=10090 GN=Ncf1 PE=1 SV=3	Ncf1	33.3067	3.7711e-05	Up	44.666	37.9	14	14
Q09200	Beta-1,4 N-acetylgalactosaminyltransferase 1 OS=Mus musculus OX=10090 GN=B4galnt1 PE=1 SV=1	B4galnt1	1.78	0.0150045	Up	59.211	13.9	4	4
Q0P557	Mitochondria-eating protein OS=Mus musculus OX=10090 GN=Spata18 PE=1 SV=2	Spata18	0.575	0.00228774	Down	60.397	12.5	6	6
Q14B46	Rhotekin-2 OS=Mus musculus OX=10090 GN=Rtkn2 PE=1 SV=2	Rtkn2	0.213	3.229e-05	Down	66.961	13.6	5	5
Q1XH17	Tripartite motif-containing protein 72 OS=Mus musculus OX=10090 GN=Trim72 PE=1 SV=1	Trim72	0.5542	0.0206382	Down	52.816	19.1	6	6
Q2VLH6	Scavenger receptor cysteine-rich type 1 protein M130 OS=Mus musculus OX=10090 GN=Cd163 PE=1 SV=2	Cd163	12.4672	0.000863094	Up	120.92	25.1	19	19
Q3LAC4	Phosphatidylinositol 3,4,5-trisphosphate-dependent Rac exchanger 2 protein OS=Mus musculus OX=10090 GN=Prex2 PE=1 SV=2	Prex2	0.6428	0.0478424	Down	181.72	4.7	6	6
Q3TBD2	Rho GTPase-activating protein 45 OS=Mus musculus OX=10090 GN=Arhgap45 PE=1 SV=2	Arhgap45	1.5686	0.0251636	Up	122.9	15.8	12	12
Q3TBT3	Stimulator of interferon genes protein OS=Mus musculus OX=10090 GN=Sting1 PE=1 SV=2	Sting1	4.5303	8.8185e-05	Up	42.829	30.2	8	8
Q3TEA8	Heterochromatin protein 1-binding protein 3 OS=Mus musculus OX=10090 GN=Hp1bp3 PE=1 SV=1	Hp1bp3	0.593	0.00679268	Down	60.866	19	10	10
Q3TGF2	Protein FAM107B OS=Mus musculus OX=10090 GN=Fam107b PE=1 SV=2	Fam107b	1.9235	0.0492799	Up	15.572	25.2	3	3
Q3TKT4	Transcription activator BRG1 OS=Mus musculus OX=10090 GN=Smarca4 PE=1 SV=1	Smarca4	0.6505	0.00605802	Down	181.43	11.3	14	5
Q3TMH2	Secernin-3 OS=Mus musculus OX=10090 GN=Scrn3 PE=1 SV=1	Scrn3	0.5812	0.0131338	Down	47.661	17.7	5	5
Q3TRM8	Hexokinase-3 OS=Mus musculus OX=10090 GN=Hk3 PE=1 SV=2	Hk3	12.706	0.000946028	Up	100.1	38.4	24	22
Q3U1F9	Phosphoprotein associated with glycosphingolipid-enriched microdomains 1 OS=Mus musculus OX=10090 GN=Pag1 PE=1 SV=2	Pag1	0.5137	0.0295474	Down	46.549	17.5	4	4
Q3U2S8	Voltage-gated hydrogen channel 1 OS=Mus musculus OX=10090 GN=Hvcn1 PE=1 SV=2	Hvcn1	3.7457	0.0393963	Up	31.242	16	4	4
Q3UDW8	Heparan-alpha-glucosaminide N-acetyltransferase OS=Mus musculus OX=10090 GN=Hgsnat PE=1 SV=2	Hgsnat	1.7925	0.00396529	Up	72.503	6.9	4	4
Q3UH68	LIM and calponin homology domains-containing protein 1 OS=Mus musculus OX=10090 GN=Limch1 PE=1 SV=2	Limch1	0.6167	0.00843342	Down	118.19	50.6	38	37
Q3UHC7	Disabled homolog 2-interacting protein OS=Mus musculus OX=10090 GN=Dab2ip PE=1 SV=1	Dab2ip	0.4444	0.0023357	Down	131.72	8.8	9	9
Q3UIJ9	Myocardial zonula adherens protein OS=Mus musculus OX=10090 GN=Myzap PE=1 SV=1	Myzap	0.6481	0.010939	Down	53.896	38	15	15
Q3ULW8	Protein mono-ADP-ribosyltransferase PARP3 OS=Mus musculus OX=10090 GN=Parp3 PE=2 SV=1	Parp3	1.5319	0.0316508	Up	59.948	23.5	9	9
Q3UMF0	Cordon-bleu protein-like 1 OS=Mus musculus OX=10090 GN=Cobll1 PE=1 SV=2	Cobll1	0.5704	0.00492666	Down	137.38	17.4	14	14
Q3UMU9	Hepatoma-derived growth factor-related protein 2 OS=Mus musculus OX=10090 GN=Hdgfl2 PE=1 SV=1	Hdgfl2	0.63	0.00320761	Down	74.29	14.5	7	5
Q3UND0	Src kinase-associated phosphoprotein 2 OS=Mus musculus OX=10090 GN=Skap2 PE=1 SV=2	Skap2	5.4028	0.0205964	Up	40.712	20.4	5	5
Q3UP87	Neutrophil elastase OS=Mus musculus OX=10090 GN=Elane PE=1 SV=1	Elane	4.5142	0.000205731	Up	28.648	16.2	4	4
Q3UQ44	Ras GTPase-activating-like protein IQGAP2 OS=Mus musculus OX=10090 GN=Iqgap2 PE=1 SV=2	Iqgap2	1.8768	0.00622166	Up	180.53	9.7	11	8
Q3UU96	Serine/threonine-protein kinase MRCK alpha OS=Mus musculus OX=10090 GN=Cdc42bpa PE=1 SV=2	Cdc42bpa	0.6392	0.00652518	Down	195.53	6.6	8	8
Q3UZZ6	Sulfotransferase 1 family member D1 OS=Mus musculus OX=10090 GN=Sult1d1 PE=1 SV=1	Sult1d1	0.2062	0.0104105	Down	35.083	24.7	6	6
Q3V1T4	Prolyl 3-hydroxylase 1 OS=Mus musculus OX=10090 GN=P3h1 PE=1 SV=2	P3h1	1.7819	0.0181486	Up	83.65	12.9	7	7
Q3V3R1	Monofunctional C1-tetrahydrofolate synthase, mitochondrial OS=Mus musculus OX=10090 GN=Mthfd1l PE=1 SV=2	Mthfd1l	1.5349	0.0243235	Up	105.73	15.5	11	11
Q3V3R4	Integrin alpha-1 OS=Mus musculus OX=10090 GN=Itga1 PE=1 SV=2	Itga1	0.6018	0.0323158	Down	130.81	25.4	24	24
Q4VA53	Sister chromatid cohesion protein PDS5 homolog B OS=Mus musculus OX=10090 GN=Pds5b PE=1 SV=1	Pds5b	0.5495	0.0130689	Down	164.42	12.2	13	10
Q501J7	Phosphatase and actin regulator 4 OS=Mus musculus OX=10090 GN=Phactr4 PE=1 SV=2	Phactr4	0.5624	0.001163	Down	76.631	18.9	9	8
Q571E4	N-acetylgalactosamine-6-sulfatase OS=Mus musculus OX=10090 GN=Galns PE=1 SV=2	Galns	2.7926	0.00747911	Up	57.673	13.7	5	5
Q571I9	Aldehyde dehydrogenase family 16 member A1 OS=Mus musculus OX=10090 GN=Aldh16a1 PE=1 SV=2	Aldh16a1	1.7296	0.0121229	Up	84.755	16.2	9	9
Q5DTX6	Junctional protein associated with coronary artery disease OS=Mus musculus OX=10090 GN=Jcad PE=1 SV=2	Jcad	0.6129	0.000489755	Down	144.8	20.2	18	17
Q5FW53	Myosin-binding protein H-like OS=Mus musculus OX=10090 GN=Mybphl PE=1 SV=1	Mybphl	0.4665	0.0236888	Down	38.76	18.9	4	4
Q5FWH6	Rho guanine nucleotide exchange factor 15 OS=Mus musculus OX=10090 GN=Arhgef15 PE=1 SV=1	Arhgef15	0.6515	0.047076	Down	92.944	13.9	8	8
Q5S006	Leucine-rich repeat serine/threonine-protein kinase 2 OS=Mus musculus OX=10090 GN=Lrrk2 PE=1 SV=2	Lrrk2	1.5095	0.00416931	Up	284.73	4.4	8	7
Q5SQX6	Cytoplasmic FMR1-interacting protein 2 OS=Mus musculus OX=10090 GN=Cyfip2 PE=1 SV=2	Cyfip2	1.5048	0.033452	Up	145.66	18.4	19	3
Q5SSZ5	Tensin-3 OS=Mus musculus OX=10090 GN=Tns3 PE=1 SV=1	Tns3	0.5049	1.98062e-05	Down	155.59	30.3	24	23
Q5SUA5	Unconventional myosin-Ig OS=Mus musculus OX=10090 GN=Myo1g PE=1 SV=1	Myo1g	3.1208	0.000149469	Up	117.23	27.7	20	18
Q5SYD0	Unconventional myosin-Id OS=Mus musculus OX=10090 GN=Myo1d PE=1 SV=1	Myo1d	0.5972	0.00174996	Down	116.08	45.5	40	38
Q60767	Lymphocyte antigen 75 OS=Mus musculus OX=10090 GN=Ly75 PE=1 SV=2	Ly75	2.3425	0.0150573	Up	197.35	4.2	6	6
Q61033	Lamina-associated polypeptide 2, isoforms alpha/zeta OS=Mus musculus OX=10090 GN=Tmpo PE=1 SV=4	Tmpo	0.64	0.0183004	Down	75.167	40.4	18	9
Q61093	Cytochrome b-245 heavy chain OS=Mus musculus OX=10090 GN=Cybb PE=1 SV=1	Cybb	4.8273	0.000517876	Up	65.304	37.5	18	17
Q61096	Myeloblastin OS=Mus musculus OX=10090 GN=Prtn3 PE=1 SV=2	Prtn3	5.1135	0.000406887	Up	27.625	41.3	8	8
Q61114	BPI fold-containing family B member 1 OS=Mus musculus OX=10090 GN=Bpifb1 PE=2 SV=4	Bpifb1	4.6495	8.97631e-05	Up	52.455	41.1	14	14
Q61129	Complement factor I OS=Mus musculus OX=10090 GN=Cfi PE=1 SV=3	Cfi	1.8883	0.0145042	Up	67.26	14.1	8	8
Q61146	Occludin OS=Mus musculus OX=10090 GN=Ocln PE=1 SV=1	Ocln	0.5974	0.0291719	Down	58.999	20	6	6
Q61147	Ceruloplasmin OS=Mus musculus OX=10090 GN=Cp PE=1 SV=2	Cp	1.6628	0.00517628	Up	121.15	45.2	38	38
Q61164	Transcriptional repressor CTCF OS=Mus musculus OX=10090 GN=Ctcf PE=1 SV=2	Ctcf	0.4265	0.00589568	Down	83.745	5.7	4	4
Q61176	Arginase-1 OS=Mus musculus OX=10090 GN=Arg1 PE=1 SV=1	Arg1	1536.14	0.00086791	Up	34.807	74.9	16	16
Q61207	Prosaposin OS=Mus musculus OX=10090 GN=Psap PE=1 SV=2	Psap	2.3908	0.000168629	Up	61.422	22.1	11	11
Q61233	Plastin-2 OS=Mus musculus OX=10090 GN=Lcp1 PE=1 SV=4	Lcp1	1.8988	0.00304656	Up	70.148	78.9	41	34
Q61234	Alpha-1-syntrophin OS=Mus musculus OX=10090 GN=Snta1 PE=1 SV=1	Snta1	0.6593	0.0253277	Down	53.664	10.5	3	3
Q61288	Serine/threonine-protein kinase receptor R3 OS=Mus musculus OX=10090 GN=Acvrl1 PE=1 SV=2	Acvrl1	0.6216	0.00392201	Down	56.518	29.7	11	11
Q61334	B-cell receptor-associated protein 29 OS=Mus musculus OX=10090 GN=Bcap29 PE=1 SV=1	Bcap29	2.0848	0.000602131	Up	27.964	10	3	3
Q61362	Chitinase-3-like protein 1 OS=Mus musculus OX=10090 GN=Chi3l1 PE=1 SV=3	Chi3l1	5.0437	0.000150975	Up	43.893	46.3	15	15
Q61391	Neprilysin OS=Mus musculus OX=10090 GN=Mme PE=1 SV=3	Mme	0.5383	0.0102697	Down	85.701	27.2	18	18
Q61462	Cytochrome b-245 light chain OS=Mus musculus OX=10090 GN=Cyba PE=1 SV=3	Cyba	3.7978	0.00789081	Up	20.748	20.3	4	4
Q61469	Phospholipid phosphatase 1 OS=Mus musculus OX=10090 GN=Plpp1 PE=1 SV=1	Plpp1	0.5952	0.00650338	Down	31.891	19.8	3	3
Q61553	Fascin OS=Mus musculus OX=10090 GN=Fscn1 PE=1 SV=4	Fscn1	2.1821	0.00449815	Up	54.507	32.9	12	12
Q61576	Peptidyl-prolyl cis-trans isomerase FKBP10 OS=Mus musculus OX=10090 GN=Fkbp10 PE=1 SV=2	Fkbp10	2.2139	0.00453945	Up	64.697	14.1	6	5
Q61599	Rho GDP-dissociation inhibitor 2 OS=Mus musculus OX=10090 GN=Arhgdib PE=1 SV=3	Arhgdib	2.176	0.0054165	Up	22.851	70	11	11
Q61702	Inter-alpha-trypsin inhibitor heavy chain H1 OS=Mus musculus OX=10090 GN=Itih1 PE=1 SV=2	Itih1	6.8832	0.0195988	Up	101.07	22.4	11	11
Q61738	Integrin alpha-7 OS=Mus musculus OX=10090 GN=Itga7 PE=1 SV=3	Itga7	1.6413	0.00190242	Up	129.33	6.6	6	6
Q61805	Lipopolysaccharide-binding protein OS=Mus musculus OX=10090 GN=Lbp PE=1 SV=2	Lbp	2.8601	0.0445563	Up	53.055	13.3	4	4
Q61830	Macrophage mannose receptor 1 OS=Mus musculus OX=10090 GN=Mrc1 PE=1 SV=2	Mrc1	4.3558	0.000151277	Up	164.98	31.7	34	34
Q61878	Bone marrow proteoglycan OS=Mus musculus OX=10090 GN=Prg2 PE=1 SV=1	Prg2	15.2503	0.00125879	Up	24.255	36.3	6	6
Q61879	Myosin-10 OS=Mus musculus OX=10090 GN=Myh10 PE=1 SV=2	Myh10	0.6013	0.00149666	Down	228.99	54.1	100	74
Q61881	DNA replication licensing factor MCM7 OS=Mus musculus OX=10090 GN=Mcm7 PE=1 SV=1	Mcm7	2.3051	0.0303199	Up	81.21	16.7	8	8
Q62074	Protein kinase C iota type OS=Mus musculus OX=10090 GN=Prkci PE=1 SV=3	Prkci	0.5583	0.00188218	Down	68.203	27.9	9	9
Q62077	1-phosphatidylinositol 4,5-bisphosphate phosphodiesterase gamma-1 OS=Mus musculus OX=10090 GN=Plcg1 PE=1 SV=2	Plcg1	0.6522	0.00455788	Down	149.67	12.7	12	12
Q62151	Advanced glycosylation end product-specific receptor OS=Mus musculus OX=10090 GN=Ager PE=1 SV=2	Ager	0.6111	0.00295507	Down	42.653	50.2	14	14
Q62234	Myomesin-1 OS=Mus musculus OX=10090 GN=Myom1 PE=1 SV=2	Myom1	0.3058	0.0399316	Down	185.46	12.4	13	13
Q62313	Trans-Golgi network integral membrane protein 1 OS=Mus musculus OX=10090 GN=Tgoln1 PE=1 SV=1	Tgoln1	1.8056	0.0171115	Up	37.848	21.2	5	5
Q62351	Transferrin receptor protein 1 OS=Mus musculus OX=10090 GN=Tfrc PE=1 SV=1	Tfrc	2.8608	0.000808703	Up	85.73	26.7	16	16
Q62523	Zyxin OS=Mus musculus OX=10090 GN=Zyx PE=1 SV=2	Zyx	0.5024	9.709e-05	Down	60.545	55.3	21	21
Q63918	Caveolae-associated protein 2 OS=Mus musculus OX=10090 GN=Cavin2 PE=1 SV=3	Cavin2	0.5642	0.00273678	Down	46.763	68.7	25	25
Q63961	Endoglin OS=Mus musculus OX=10090 GN=Eng PE=1 SV=2	Eng	0.6069	0.038849	Down	70.02	29.9	11	11
Q63ZW7	InaD-like protein OS=Mus musculus OX=10090 GN=Patj PE=1 SV=2	Patj	0.5685	0.00326118	Down	198.51	25.6	31	31
Q64277	ADP-ribosyl cyclase/cyclic ADP-ribose hydrolase 2 OS=Mus musculus OX=10090 GN=Bst1 PE=1 SV=1	Bst1	0.6382	0.0079235	Down	34.616	13.5	4	4
Q64337	Sequestosome-1 OS=Mus musculus OX=10090 GN=Sqstm1 PE=1 SV=1	Sqstm1	1.5732	0.00748623	Up	48.162	26.9	7	7
Q64442	Sorbitol dehydrogenase OS=Mus musculus OX=10090 GN=Sord PE=1 SV=3	Sord	0.6463	0.00091297	Down	38.249	48.2	12	12
Q64462	Cytochrome P450 4B1 OS=Mus musculus OX=10090 GN=Cyp4b1 PE=1 SV=1	Cyp4b1	0.6445	0.0117772	Down	58.9	47.9	20	20
Q64511	DNA topoisomerase 2-beta OS=Mus musculus OX=10090 GN=Top2b PE=1 SV=2	Top2b	0.5806	0.00149882	Down	181.91	16	20	15
Q64516	Glycerol kinase OS=Mus musculus OX=10090 GN=Gk PE=1 SV=2	Gk	1.6718	0.00450047	Up	61.227	15.4	7	7
Q64674	Spermidine synthase OS=Mus musculus OX=10090 GN=Srm PE=1 SV=1	Srm	1.6865	0.028423	Up	33.995	58.6	11	11
Q68FE6	Rho family-interacting cell polarization regulator 1 OS=Mus musculus OX=10090 GN=Ripor1 PE=1 SV=2	Ripor1	0.6087	6.92172e-05	Down	132.35	16.2	14	14
Q69Z38	Inactive tyrosine-protein kinase PEAK1 OS=Mus musculus OX=10090 GN=Peak1 PE=1 SV=4	Peak1	0.5783	0.0193476	Down	191.09	9.8	11	11
Q69Z89	Ras-associating and dilute domain-containing protein OS=Mus musculus OX=10090 GN=Radil PE=1 SV=2	Radil	0.6057	0.0221314	Down	120.35	5.4	4	4
Q69Z99	Zinc finger protein 512 OS=Mus musculus OX=10090 GN=Znf512 PE=2 SV=2	Znf512	0.4013	0.000366429	Down	63.908	9.6	3	3
Q69ZR2	E3 ubiquitin-protein ligase HECTD1 OS=Mus musculus OX=10090 GN=Hectd1 PE=1 SV=2	Hectd1	1.6636	0.00750687	Up	290.08	6.4	12	12
Q6DFX2	Anthrax toxin receptor 2 OS=Mus musculus OX=10090 GN=Antxr2 PE=1 SV=1	Antxr2	0.5602	0.00861617	Down	53.184	14.2	4	4
Q6DTY7	6-phosphofructo-2-kinase/fructose-2,6-bisphosphatase 4 OS=Mus musculus OX=10090 GN=Pfkfb4 PE=2 SV=4	Pfkfb4	4.0313	0.00114493	Up	54.066	28.1	11	8
Q6EDY6	F-actin-uncapping protein LRRC16A OS=Mus musculus OX=10090 GN=Carmil1 PE=1 SV=2	Carmil1	0.586	0.00473216	Down	151.86	20.8	20	20
Q6P3A8	2-oxoisovalerate dehydrogenase subunit beta, mitochondrial OS=Mus musculus OX=10090 GN=Bckdhb PE=1 SV=2	Bckdhb	0.602	0.0130678	Down	42.88	22.8	5	5
Q6P8J7	Creatine kinase S-type, mitochondrial OS=Mus musculus OX=10090 GN=Ckmt2 PE=1 SV=1	Ckmt2	0.5381	0.0107869	Down	47.473	41.3	13	11
Q6P9J5	KN motif and ankyrin repeat domain-containing protein 4 OS=Mus musculus OX=10090 GN=Kank4 PE=1 SV=1	Kank4	0.4902	0.00805207	Down	110.4	15.3	10	10
Q6P9Q4	FH1/FH2 domain-containing protein 1 OS=Mus musculus OX=10090 GN=Fhod1 PE=1 SV=3	Fhod1	0.5882	0.000380367	Down	129.6	28.7	24	24
Q6PD26	GPI transamidase component PIG-S OS=Mus musculus OX=10090 GN=Pigs PE=1 SV=3	Pigs	1.5778	0.0305164	Up	61.71	20	8	8
Q6PDH0	Pleckstrin homology-like domain family B member 1 OS=Mus musculus OX=10090 GN=Phldb1 PE=1 SV=1	Phldb1	0.4863	0.0109297	Down	150.07	8.2	8	8
Q6WKZ7	Nostrin OS=Mus musculus OX=10090 GN=Nostrin PE=1 SV=2	Nostrin	0.5558	0.0169509	Down	57.672	12.3	4	4
Q6X893	Choline transporter-like protein 1 OS=Mus musculus OX=10090 GN=Slc44a1 PE=1 SV=3	Slc44a1	0.6528	0.0101135	Down	73.066	15.2	7	7
Q6ZQI3	Malectin OS=Mus musculus OX=10090 GN=Mlec PE=1 SV=2	Mlec	1.5402	0.000376914	Up	32.342	36.1	9	9
Q6ZQK5	Arf-GAP with coiled-coil, ANK repeat and PH domain-containing protein 2 OS=Mus musculus OX=10090 GN=Acap2 PE=1 SV=2	Acap2	0.6503	0.00640545	Down	87.21	30.1	16	16
Q70IV5	Synemin OS=Mus musculus OX=10090 GN=Synm PE=1 SV=2	Synm	0.5586	0.00901409	Down	173.21	23.5	25	25
Q71LX4	Talin-2 OS=Mus musculus OX=10090 GN=Tln2 PE=1 SV=3	Tln2	0.6401	0.00093638	Down	253.62	31	50	39
Q71RI9	Kynurenine--oxoglutarate transaminase 3 OS=Mus musculus OX=10090 GN=Kyat3 PE=1 SV=1	Kyat3	0.6044	0.0343843	Down	51.126	17.6	5	5
Q78IS1	Transmembrane emp24 domain-containing protein 3 OS=Mus musculus OX=10090 GN=Tmed3 PE=1 SV=1	Tmed3	1.9302	0.000289807	Up	25.465	24.4	4	4
Q78PY7	Staphylococcal nuclease domain-containing protein 1 OS=Mus musculus OX=10090 GN=Snd1 PE=1 SV=1	Snd1	1.5189	0.000863063	Up	102.09	53.5	37	37
Q7SIG6	Arf-GAP with SH3 domain, ANK repeat and PH domain-containing protein 2 OS=Mus musculus OX=10090 GN=Asap2 PE=1 SV=3	Asap2	0.6544	0.00607031	Down	106.8	10.4	6	5
Q7TMR0	Lysosomal Pro-X carboxypeptidase OS=Mus musculus OX=10090 GN=Prcp PE=1 SV=2	Prcp	1.8258	0.00598814	Up	55.026	25.3	9	9
Q7TNV0	Protein DEK OS=Mus musculus OX=10090 GN=Dek PE=1 SV=1	Dek	0.6445	0.00288917	Down	43.158	19.7	7	7
Q7TQ48	Sarcalumenin OS=Mus musculus OX=10090 GN=Srl PE=1 SV=1	Srl	0.5742	0.0281569	Down	99.183	28.7	19	19
Q7TQD2	Tubulin polymerization-promoting protein OS=Mus musculus OX=10090 GN=Tppp PE=1 SV=1	Tppp	0.5078	0.0145395	Down	23.574	23.4	4	4
Q7TQF7	Amphiphysin OS=Mus musculus OX=10090 GN=Amph PE=1 SV=1	Amph	0.3863	0.0197152	Down	75.012	11.8	6	6
Q7TQK4	Exosome complex component RRP40 OS=Mus musculus OX=10090 GN=Exosc3 PE=1 SV=3	Exosc3	1.7835	0.0126934	Up	29.546	26.3	4	4
Q80VQ1	Leucine-rich repeat-containing protein 1 OS=Mus musculus OX=10090 GN=Lrrc1 PE=1 SV=2	Lrrc1	0.6583	0.0352495	Down	59.411	26	10	9
Q80X19	Collagen alpha-1(XIV) chain OS=Mus musculus OX=10090 GN=Col14a1 PE=1 SV=2	Col14a1	1.9476	0.0182486	Up	193.01	24.9	30	30
Q80XA6	RalBP1-associated Eps domain-containing protein 2 OS=Mus musculus OX=10090 GN=Reps2 PE=1 SV=1	Reps2	0.6395	0.0190763	Down	57.749	11.1	4	4
Q80Y17	Lethal(2) giant larvae protein homolog 1 OS=Mus musculus OX=10090 GN=Llgl1 PE=1 SV=1	Llgl1	0.5046	0.0042393	Down	112.62	7	4	4
Q80YC5	Coagulation factor XII OS=Mus musculus OX=10090 GN=F12 PE=1 SV=2	F12	2.1088	0.0331576	Up	65.701	16.1	7	7
Q80YX1	Tenascin OS=Mus musculus OX=10090 GN=Tnc PE=1 SV=1	Tnc	41.6061	0.0356166	Up	231.8	22.6	31	31
Q8BG07	5'-3' exonuclease PLD4 OS=Mus musculus OX=10090 GN=Pld4 PE=1 SV=1	Pld4	1.6736	0.0343991	Up	56.153	21.9	7	7
Q8BGS1	Band 4.1-like protein 5 OS=Mus musculus OX=10090 GN=Epb41l5 PE=1 SV=1	Epb41l5	0.6397	0.0253843	Down	81.635	25.6	13	10
Q8BGU5	Cyclin-Y OS=Mus musculus OX=10090 GN=Ccny PE=1 SV=1	Ccny	0.396	8.05339e-05	Down	39.394	23.8	6	6
Q8BGV3	Tumor-associated calcium signal transducer 2 OS=Mus musculus OX=10090 GN=Tacstd2 PE=1 SV=1	Tacstd2	0.6531	0.0263524	Down	35.574	23.7	5	5
Q8BH24	Transmembrane 9 superfamily member 4 OS=Mus musculus OX=10090 GN=Tm9sf4 PE=1 SV=1	Tm9sf4	1.557	0.00010432	Up	74.692	17.1	9	9
Q8BH35	Complement component C8 beta chain OS=Mus musculus OX=10090 GN=C8b PE=1 SV=1	C8b	2.7706	0.0260071	Up	66.229	16.6	6	6
Q8BH44	Coronin-2B OS=Mus musculus OX=10090 GN=Coro2b PE=1 SV=2	Coro2b	0.5417	0.0288326	Down	54.936	10.2	4	4
Q8BH61	Coagulation factor XIII A chain OS=Mus musculus OX=10090 GN=F13a1 PE=1 SV=3	F13a1	2.0117	0.000211656	Up	83.206	26.5	17	16
Q8BH64	EH domain-containing protein 2 OS=Mus musculus OX=10090 GN=Ehd2 PE=1 SV=1	Ehd2	0.6526	0.00163896	Down	61.174	78.8	36	33
Q8BH97	Reticulocalbin-3 OS=Mus musculus OX=10090 GN=Rcn3 PE=1 SV=1	Rcn3	1.8599	0.00148023	Up	38.001	34.5	8	8
Q8BHZ0	CYFIP-related Rac1 interactor A OS=Mus musculus OX=10090 GN=Cyria PE=1 SV=1	Cyria	0.6169	0.00058991	Down	37.342	51.7	12	10
Q8BJU2	Tetraspanin-9 OS=Mus musculus OX=10090 GN=Tspan9 PE=1 SV=1	Tspan9	0.5716	0.0010932	Down	26.738	24.7	4	4
Q8BLN5	Lanosterol synthase OS=Mus musculus OX=10090 GN=Lss PE=1 SV=2	Lss	2.8193	0.0312448	Up	83.14	4.2	2	2
Q8BM55	Transmembrane protein 214 OS=Mus musculus OX=10090 GN=Tmem214 PE=1 SV=1	Tmem214	2.6821	0.00879874	Up	76.429	15.9	8	8
Q8BM72	Heat shock 70 kDa protein 13 OS=Mus musculus OX=10090 GN=Hspa13 PE=1 SV=1	Hspa13	1.6835	0.0404783	Up	51.709	10.4	4	4
Q8BMK4	Cytoskeleton-associated protein 4 OS=Mus musculus OX=10090 GN=Ckap4 PE=1 SV=2	Ckap4	1.5372	0.000173194	Up	63.691	48.5	25	25
Q8BMS9	Ras association domain-containing protein 2 OS=Mus musculus OX=10090 GN=Rassf2 PE=1 SV=1	Rassf2	1.6704	0.0380206	Up	37.973	20.6	5	5
Q8BND5	Sulfhydryl oxidase 1 OS=Mus musculus OX=10090 GN=Qsox1 PE=1 SV=1	Qsox1	3.0079	0.000399992	Up	82.784	26.2	15	15
Q8BPB5	EGF-containing fibulin-like extracellular matrix protein 1 OS=Mus musculus OX=10090 GN=Efemp1 PE=1 SV=1	Efemp1	0.655	0.00805737	Down	54.952	47.9	16	16
Q8BVA5	Lipid droplet-associated hydrolase OS=Mus musculus OX=10090 GN=Ldah PE=1 SV=1	Ldah	2.3459	0.0240562	Up	37.374	9.5	3	3
Q8BVG4	Dipeptidyl peptidase 9 OS=Mus musculus OX=10090 GN=Dpp9 PE=1 SV=2	Dpp9	1.552	0.0306988	Up	98	25.4	13	13
Q8BWY2	C-type lectin domain family 1 member A OS=Mus musculus OX=10090 GN=Clec1a PE=1 SV=1	Clec1a	0.532	0.0029475	Down	30.958	8.2	3	3
Q8BWZ3	N-alpha-acetyltransferase 25, NatB auxiliary subunit OS=Mus musculus OX=10090 GN=Naa25 PE=1 SV=1	Naa25	1.747	0.0333994	Up	111.71	10.9	8	8
Q8BX17	Gem-associated protein 5 OS=Mus musculus OX=10090 GN=Gemin5 PE=1 SV=2	Gemin5	1.5016	0.00726568	Up	166.59	4.4	4	4
Q8BXA5	Cleft lip and palate transmembrane protein 1-like protein OS=Mus musculus OX=10090 GN=Clptm1l PE=1 SV=1	Clptm1l	1.606	0.00158839	Up	62.183	10.4	4	4
Q8BXQ2	GPI transamidase component PIG-T OS=Mus musculus OX=10090 GN=Pigt PE=1 SV=2	Pigt	1.9876	0.0158617	Up	65.704	10.3	5	5
Q8BXR9	Oxysterol-binding protein-related protein 6 OS=Mus musculus OX=10090 GN=Osbpl6 PE=1 SV=1	Osbpl6	0.4411	0.0110676	Down	108.92	11.9	8	8
Q8BYW1	Rho GTPase-activating protein 25 OS=Mus musculus OX=10090 GN=Arhgap25 PE=1 SV=2	Arhgap25	1.8146	0.0100753	Up	73.382	19.4	9	9
Q8BYY4	Tetratricopeptide repeat protein 39B OS=Mus musculus OX=10090 GN=Ttc39b PE=1 SV=1	Ttc39b	1.5488	0.0196737	Up	70.292	9.2	4	4
Q8BZN6	Dedicator of cytokinesis protein 10 OS=Mus musculus OX=10090 GN=Dock10 PE=1 SV=3	Dock10	1.9213	0.0467707	Up	245.76	4.7	8	7
Q8C142	Low density lipoprotein receptor adapter protein 1 OS=Mus musculus OX=10090 GN=Ldlrap1 PE=1 SV=3	Ldlrap1	0.5696	0.00602504	Down	33.975	12.3	3	3
Q8C147	Dedicator of cytokinesis protein 8 OS=Mus musculus OX=10090 GN=Dock8 PE=1 SV=4	Dock8	1.5454	0.00329281	Up	238.98	11.5	18	17
Q8C3J5	Dedicator of cytokinesis protein 2 OS=Mus musculus OX=10090 GN=Dock2 PE=1 SV=3	Dock2	2.2573	0.000421521	Up	211.7	16.8	21	21
Q8C3W1	Uncharacterized protein C1orf198 homolog OS=Mus musculus OX=10090 PE=1 SV=1	--	0.3477	1.67852e-05	Down	35.316	22.7	5	5
Q8C4J7	Transducin beta-like protein 3 OS=Mus musculus OX=10090 GN=Tbl3 PE=2 SV=1	Tbl3	2.0024	0.0187054	Up	88.265	7.9	4	4
Q8C570	mRNA export factor OS=Mus musculus OX=10090 GN=Rae1 PE=1 SV=1	Rae1	1.5709	0.0161933	Up	40.965	24.2	6	6
Q8C854	Myelin expression factor 2 OS=Mus musculus OX=10090 GN=Myef2 PE=1 SV=1	Myef2	0.6312	0.00593192	Down	63.294	11.8	6	6
Q8CAA7	Glucose 1,6-bisphosphate synthase OS=Mus musculus OX=10090 GN=Pgm2l1 PE=1 SV=1	Pgm2l1	0.6138	0.0245127	Down	70.279	16.3	7	7
Q8CCK0	Core histone macro-H2A.2 OS=Mus musculus OX=10090 GN=Macroh2a2 PE=1 SV=3	Macroh2a2	0.4084	0.0193	Down	40.092	50.3	14	12
Q8CDJ8	Stonin-1 OS=Mus musculus OX=10090 GN=Ston1 PE=1 SV=2	Ston1	0.5102	0.00122758	Down	81.792	18.6	10	10
Q8CG03	cGMP-specific 3',5'-cyclic phosphodiesterase OS=Mus musculus OX=10090 GN=Pde5a PE=1 SV=2	Pde5a	0.6534	0.000356093	Down	98.406	45.7	29	29
Q8CG79	Apoptosis-stimulating of p53 protein 2 OS=Mus musculus OX=10090 GN=Tp53bp2 PE=1 SV=3	Tp53bp2	0.5525	0.0456476	Down	125.3	11.5	7	7
Q8CGA0	Protein phosphatase 1F OS=Mus musculus OX=10090 GN=Ppm1f PE=1 SV=1	Ppm1f	0.6621	0.000235776	Down	49.61	34.7	11	11
Q8CGB3	Uveal autoantigen with coiled-coil domains and ankyrin repeats OS=Mus musculus OX=10090 GN=Uaca PE=1 SV=2	Uaca	0.5538	0.000128083	Down	160.81	9.6	9	9
Q8CGB6	Tensin-2 OS=Mus musculus OX=10090 GN=Tns2 PE=1 SV=1	Tns2	0.4199	0.00960426	Down	152.01	24.6	22	21
Q8CHG3	GRIP and coiled-coil domain-containing protein 2 OS=Mus musculus OX=10090 GN=Gcc2 PE=1 SV=2	Gcc2	1.7341	0.00300198	Up	194.44	7	9	9
Q8CHU3	Epsin-2 OS=Mus musculus OX=10090 GN=Epn2 PE=1 SV=1	Epn2	0.5849	0.00229505	Down	63.471	29.4	10	10
Q8CIB5	Fermitin family homolog 2 OS=Mus musculus OX=10090 GN=Fermt2 PE=1 SV=1	Fermt2	0.5969	0.00048664	Down	77.8	59.3	34	34
Q8CIH5	1-phosphatidylinositol 4,5-bisphosphate phosphodiesterase gamma-2 OS=Mus musculus OX=10090 GN=Plcg2 PE=1 SV=1	Plcg2	2.6662	0.00282783	Up	147.59	20.6	17	17
Q8JZK9	Hydroxymethylglutaryl-CoA synthase, cytoplasmic OS=Mus musculus OX=10090 GN=Hmgcs1 PE=1 SV=1	Hmgcs1	2.8898	0.00367586	Up	57.568	20	8	7
Q8K012	Formin-binding protein 1-like OS=Mus musculus OX=10090 GN=Fnbp1l PE=1 SV=2	Fnbp1l	0.6248	0.00157344	Down	69.885	23.6	10	10
Q8K0C4	Lanosterol 14-alpha demethylase OS=Mus musculus OX=10090 GN=Cyp51a1 PE=1 SV=1	Cyp51a1	6.1752	0.00395758	Up	56.775	23.1	8	8
Q8K0E8	Fibrinogen beta chain OS=Mus musculus OX=10090 GN=Fgb PE=1 SV=1	Fgb	1.9776	0.0253603	Up	54.752	59.7	24	24
Q8K0U4	Heat shock 70 kDa protein 12A OS=Mus musculus OX=10090 GN=Hspa12a PE=1 SV=1	Hspa12a	0.578	0.0076751	Down	74.87	29.5	16	13
Q8K1B8	Fermitin family homolog 3 OS=Mus musculus OX=10090 GN=Fermt3 PE=1 SV=1	Fermt3	1.6686	0.0201244	Up	75.634	42.9	24	24
Q8K1X4	Nck-associated protein 1-like OS=Mus musculus OX=10090 GN=Nckap1l PE=1 SV=1	Nckap1l	3.5433	0.0210528	Up	128.9	7.8	7	6
Q8K274	Ketosamine-3-kinase OS=Mus musculus OX=10090 GN=Fn3krp PE=1 SV=2	Fn3krp	0.6501	0.0084229	Down	34.468	26.2	6	6
Q8K297	Procollagen galactosyltransferase 1 OS=Mus musculus OX=10090 GN=Colgalt1 PE=1 SV=2	Colgalt1	1.5887	0.000549813	Up	71.06	20.6	10	10
Q8K2A1	PTB domain-containing engulfment adapter protein 1 OS=Mus musculus OX=10090 GN=Gulp1 PE=1 SV=1	Gulp1	0.5542	0.00105994	Down	34.47	12.5	4	4
Q8K2F8	Protein LSM14 homolog A OS=Mus musculus OX=10090 GN=Lsm14a PE=1 SV=1	Lsm14a	0.5914	0.0111325	Down	50.545	11.3	4	4
Q8K2I3	Dimethylaniline monooxygenase [N-oxide-forming] 2 OS=Mus musculus OX=10090 GN=Fmo2 PE=1 SV=3	Fmo2	0.5324	0.00198171	Down	60.974	62.6	28	28
Q8K3C3	Protein LZIC OS=Mus musculus OX=10090 GN=Lzic PE=1 SV=1	Lzic	0.533	0.021961	Down	21.536	42.6	5	5
Q8R059	UDP-glucose 4-epimerase OS=Mus musculus OX=10090 GN=Gale PE=1 SV=1	Gale	1.6719	0.00143176	Up	38.224	15	4	4
Q8R0F9	SEC14-like protein 4 OS=Mus musculus OX=10090 GN=Sec14l4 PE=1 SV=1	Sec14l4	0.5293	0.000879079	Down	46.053	35	11	11
Q8R0X7	Sphingosine-1-phosphate lyase 1 OS=Mus musculus OX=10090 GN=Sgpl1 PE=1 SV=1	Sgpl1	1.6656	0.0034809	Up	63.676	23.8	10	10
Q8R1G6	PDZ and LIM domain protein 2 OS=Mus musculus OX=10090 GN=Pdlim2 PE=1 SV=1	Pdlim2	0.656	0.00945051	Down	37.703	48.1	11	11
Q8R2S8	CD177 antigen OS=Mus musculus OX=10090 GN=Cd177 PE=2 SV=1	Cd177	11.6118	0.00012119	Up	87.09	30.1	15	15
Q8R310	Transmembrane and coiled-coil domain protein 3 OS=Mus musculus OX=10090 GN=Tmcc3 PE=1 SV=2	Tmcc3	0.6221	0.012509	Down	53.721	17.2	6	5
Q8R370	Usher syndrome type-1C protein-binding protein 1 OS=Mus musculus OX=10090 GN=Ushbp1 PE=1 SV=2	Ushbp1	0.3202	0.0105251	Down	74.905	9.7	5	5
Q8R502	Volume-regulated anion channel subunit LRRC8C OS=Mus musculus OX=10090 GN=Lrrc8c PE=1 SV=1	Lrrc8c	1.5469	0.000408109	Up	92.371	28	16	14
Q8R550	SH3 domain-containing kinase-binding protein 1 OS=Mus musculus OX=10090 GN=Sh3kbp1 PE=1 SV=1	Sh3kbp1	2.1811	0.00487935	Up	78.169	14.5	7	7
Q8R5A3	Amyloid beta A4 precursor protein-binding family B member 1-interacting protein OS=Mus musculus OX=10090 GN=Apbb1ip PE=1 SV=2	Apbb1ip	2.1452	0.00401593	Up	74.318	11.3	7	7
Q8R5G7	Arf-GAP with Rho-GAP domain, ANK repeat and PH domain-containing protein 3 OS=Mus musculus OX=10090 GN=Arap3 PE=1 SV=3	Arap3	0.6347	0.000760303	Down	169.74	15.5	15	15
Q8VC88	Grancalcin OS=Mus musculus OX=10090 GN=Gca PE=1 SV=1	Gca	2.0612	0.0158618	Up	24.663	12.7	3	3
Q8VCC1	15-hydroxyprostaglandin dehydrogenase [NAD(+)] OS=Mus musculus OX=10090 GN=Hpgd PE=1 SV=1	Hpgd	0.294	0.00356421	Down	29.18	39.4	9	9
Q8VCC9	Spondin-1 OS=Mus musculus OX=10090 GN=Spon1 PE=1 SV=1	Spon1	0.6404	0.0345453	Down	90.82	19.8	10	10
Q8VCF0	Mitochondrial antiviral-signaling protein OS=Mus musculus OX=10090 GN=Mavs PE=1 SV=1	Mavs	0.5318	0.00399824	Down	53.398	35.2	9	9
Q8VCI0	Phospholipase B-like 1 OS=Mus musculus OX=10090 GN=Plbd1 PE=1 SV=1	Plbd1	4.3765	5.80834e-05	Up	62.998	16.5	7	7
Q8VCM7	Fibrinogen gamma chain OS=Mus musculus OX=10090 GN=Fgg PE=1 SV=1	Fgg	1.8901	0.0280403	Up	49.391	41.3	18	18
Q8VCP9	C-type lectin domain family 14 member A OS=Mus musculus OX=10090 GN=Clec14a PE=1 SV=2	Clec14a	0.3619	0.0340833	Down	49.065	34	10	10
Q8VCR7	Protein ABHD14B OS=Mus musculus OX=10090 GN=Abhd14b PE=1 SV=1	Abhd14b	0.6418	0.00505442	Down	22.45	52.9	8	8
Q8VDF3	Death-associated protein kinase 2 OS=Mus musculus OX=10090 GN=Dapk2 PE=1 SV=1	Dapk2	0.5877	0.0170967	Down	42.778	23.2	6	5
Q8VDJ3	Vigilin OS=Mus musculus OX=10090 GN=Hdlbp PE=1 SV=1	Hdlbp	1.646	0.00147617	Up	141.74	40.5	36	36
Q8VDL4	ADP-dependent glucokinase OS=Mus musculus OX=10090 GN=Adpgk PE=1 SV=2	Adpgk	1.9075	0.000279691	Up	53.902	34.9	10	10
Q8VDP3	[F-actin]-monooxygenase MICAL1 OS=Mus musculus OX=10090 GN=Mical1 PE=1 SV=1	Mical1	1.8503	0.0036848	Up	116.78	18	14	14
Q8VDW0	ATP-dependent RNA helicase DDX39A OS=Mus musculus OX=10090 GN=Ddx39a PE=1 SV=1	Ddx39a	2.4788	0.0193075	Up	49.067	48	16	6
Q8VHK1	Caskin-2 OS=Mus musculus OX=10090 GN=Caskin2 PE=1 SV=3	Caskin2	0.351	0.0139515	Down	126.78	11.6	8	8
Q8VHL1	Histone-lysine N-methyltransferase SETD7 OS=Mus musculus OX=10090 GN=Setd7 PE=1 SV=2	Setd7	0.5784	0.0142938	Down	40.506	10.4	2	2
Q8VI36	Paxillin OS=Mus musculus OX=10090 GN=Pxn PE=1 SV=1	Pxn	0.637	4.76012e-05	Down	64.476	42.6	16	16
Q8VI75	Importin-4 OS=Mus musculus OX=10090 GN=Ipo4 PE=1 SV=1	Ipo4	1.5781	0.0314088	Up	119.27	10.6	9	9
Q91UZ5	Inositol monophosphatase 2 OS=Mus musculus OX=10090 GN=Impa2 PE=1 SV=1	Impa2	2.0152	0.0470401	Up	31.716	25.2	5	5
Q91V01	Lysophospholipid acyltransferase 5 OS=Mus musculus OX=10090 GN=Lpcat3 PE=1 SV=1	Lpcat3	1.5829	0.000337218	Up	56.146	10.5	4	4
Q91V04	Translocating chain-associated membrane protein 1 OS=Mus musculus OX=10090 GN=Tram1 PE=1 SV=3	Tram1	1.5504	0.00231977	Up	43.039	11.8	4	4
Q91VC7	Protein phosphatase 1 regulatory subunit 14A OS=Mus musculus OX=10090 GN=Ppp1r14a PE=1 SV=1	Ppp1r14a	0.5126	0.000160323	Down	16.649	42.9	5	5
Q91VJ2	Caveolae-associated protein 3 OS=Mus musculus OX=10090 GN=Cavin3 PE=1 SV=1	Cavin3	0.6618	0.0134864	Down	27.853	56.9	10	10
Q91VW3	SH3 domain-binding glutamic acid-rich-like protein 3 OS=Mus musculus OX=10090 GN=Sh3bgrl3 PE=1 SV=1	Sh3bgrl3	1.6238	0.000810739	Up	10.477	39.8	4	4
Q91W10	Metal cation symporter ZIP8 OS=Mus musculus OX=10090 GN=Slc39a8 PE=1 SV=1	Slc39a8	1.8211	0.00597503	Up	50.081	2.4	1	1
Q91W90	Thioredoxin domain-containing protein 5 OS=Mus musculus OX=10090 GN=Txndc5 PE=1 SV=2	Txndc5	1.5014	0.00339204	Up	46.415	40.8	12	12
Q91W92	Cdc42 effector protein 1 OS=Mus musculus OX=10090 GN=Cdc42ep1 PE=1 SV=1	Cdc42ep1	0.5365	0.00979603	Down	43.095	28.4	6	6
Q91WP6	Serine protease inhibitor A3N OS=Mus musculus OX=10090 GN=Serpina3n PE=1 SV=1	Serpina3n	5.6261	0.005532	Up	46.717	32.8	11	9
Q91X97	Neurocalcin-delta OS=Mus musculus OX=10090 GN=Ncald PE=1 SV=4	Ncald	0.5867	0.00313454	Down	22.245	45.6	10	5
Q91XA2	Golgi membrane protein 1 OS=Mus musculus OX=10090 GN=Golm1 PE=1 SV=2	Golm1	4.8195	0.00494794	Up	44.326	22.4	6	6
Q91XA9	Acidic mammalian chitinase OS=Mus musculus OX=10090 GN=Chia PE=1 SV=2	Chia	7.5733	0.00177425	Up	52.003	53.5	14	14
Q91XB0	Three-prime repair exonuclease 1 OS=Mus musculus OX=10090 GN=Trex1 PE=1 SV=2	Trex1	3.2027	0.00426151	Up	33.675	19.4	4	4
Q91XD2	LIM and senescent cell antigen-like-containing domain protein 2 OS=Mus musculus OX=10090 GN=Lims2 PE=1 SV=1	Lims2	0.61	0.000884493	Down	39.031	38.7	10	6
Q91XV3	Brain acid soluble protein 1 OS=Mus musculus OX=10090 GN=Basp1 PE=1 SV=3	Basp1	1.6272	0.000445925	Up	22.086	71.7	9	9
Q91YD9	Neural Wiskott-Aldrich syndrome protein OS=Mus musculus OX=10090 GN=Wasl PE=1 SV=1	Wasl	0.4611	0.000684121	Down	54.274	13.6	5	5
Q91YM2	Rho GTPase-activating protein 35 OS=Mus musculus OX=10090 GN=Arhgap35 PE=1 SV=3	Arhgap35	0.507	0.00574583	Down	170.39	5.5	4	4
Q91YN5	UDP-N-acetylhexosamine pyrophosphorylase OS=Mus musculus OX=10090 GN=Uap1 PE=1 SV=1	Uap1	2.2302	0.0049388	Up	58.608	27.4	10	9
Q91YP2	Neurolysin, mitochondrial OS=Mus musculus OX=10090 GN=Nln PE=1 SV=1	Nln	1.5667	0.00859068	Up	80.428	15.5	7	7
Q91YP3	Deoxyribose-phosphate aldolase OS=Mus musculus OX=10090 GN=Dera PE=1 SV=1	Dera	1.7481	0.0049783	Up	34.975	25.8	5	5
Q91YW3	DnaJ homolog subfamily C member 3 OS=Mus musculus OX=10090 GN=Dnajc3 PE=1 SV=1	Dnajc3	1.5424	0.000347354	Up	57.463	36.5	15	15
Q91YX5	Acyl-CoA:lysophosphatidylglycerol acyltransferase 1 OS=Mus musculus OX=10090 GN=Lpgat1 PE=1 SV=1	Lpgat1	1.5289	0.00242905	Up	43.088	9.5	3	3
Q91Z98	Chitinase-like protein 4 OS=Mus musculus OX=10090 GN=Chil4 PE=1 SV=2	Chil4	31.0055	2.80534e-06	Up	44.974	59.2	19	13
Q920E5	Farnesyl pyrophosphate synthase OS=Mus musculus OX=10090 GN=Fdps PE=1 SV=1	Fdps	1.6006	0.0180737	Up	40.581	34.8	10	10
Q921M7	CYFIP-related Rac1 interactor B OS=Mus musculus OX=10090 GN=Cyrib PE=1 SV=1	Cyrib	1.6978	0.0105298	Up	36.776	59.9	14	12
Q922F4	Tubulin beta-6 chain OS=Mus musculus OX=10090 GN=Tubb6 PE=1 SV=1	Tubb6	2.1154	0.0100918	Up	50.09	54.4	18	7
Q922Q8	Leucine-rich repeat-containing protein 59 OS=Mus musculus OX=10090 GN=Lrrc59 PE=1 SV=1	Lrrc59	1.5956	0.00239705	Up	34.877	33.2	8	8
Q922R8	Protein disulfide-isomerase A6 OS=Mus musculus OX=10090 GN=Pdia6 PE=1 SV=3	Pdia6	1.6199	0.00132241	Up	48.1	37.7	12	12
Q923B6	Metalloreductase STEAP4 OS=Mus musculus OX=10090 GN=Steap4 PE=1 SV=1	Steap4	2.7601	0.0110383	Up	52.993	20.2	7	7
Q925B0	PRKC apoptosis WT1 regulator protein OS=Mus musculus OX=10090 GN=Pawr PE=1 SV=2	Pawr	0.6039	0.000862007	Down	35.908	54.7	9	9
Q99J72	DNA dC->dU-editing enzyme APOBEC-3 OS=Mus musculus OX=10090 GN=Apobec3 PE=1 SV=3	Apobec3	1.5607	0.0215604	Up	52.213	13.4	4	4
Q99JF8	PC4 and SFRS1-interacting protein OS=Mus musculus OX=10090 GN=Psip1 PE=1 SV=1	Psip1	0.6308	0.00155915	Down	59.696	21.4	8	7
Q99JR5	Tubulointerstitial nephritis antigen-like OS=Mus musculus OX=10090 GN=Tinagl1 PE=1 SV=1	Tinagl1	0.6607	0.0100035	Down	52.664	39.9	11	11
Q99K28	ADP-ribosylation factor GTPase-activating protein 2 OS=Mus musculus OX=10090 GN=Arfgap2 PE=1 SV=1	Arfgap2	1.9884	0.0482524	Up	56.598	14.6	7	7
Q99K30	Epidermal growth factor receptor kinase substrate 8-like protein 2 OS=Mus musculus OX=10090 GN=Eps8l2 PE=1 SV=1	Eps8l2	0.6509	0.00528988	Down	82.228	37.9	19	19
Q99K85	Phosphoserine aminotransferase OS=Mus musculus OX=10090 GN=Psat1 PE=1 SV=1	Psat1	1.7123	0.0057334	Up	40.472	32.2	9	9
Q99KF1	Transmembrane emp24 domain-containing protein 9 OS=Mus musculus OX=10090 GN=Tmed9 PE=1 SV=2	Tmed9	1.5638	0.0118016	Up	27.127	32.8	9	7
Q99KV1	DnaJ homolog subfamily B member 11 OS=Mus musculus OX=10090 GN=Dnajb11 PE=1 SV=1	Dnajb11	1.6475	0.00219592	Up	40.555	17.3	5	5
Q99LD8	N(G),N(G)-dimethylarginine dimethylaminohydrolase 2 OS=Mus musculus OX=10090 GN=Ddah2 PE=1 SV=1	Ddah2	0.5965	0.00078256	Down	29.645	62.1	12	11
Q99LJ1	Tissue alpha-L-fucosidase OS=Mus musculus OX=10090 GN=Fuca1 PE=1 SV=1	Fuca1	1.5115	0.0375569	Up	52.28	6.2	2	2
Q99LJ6	Glutathione peroxidase 7 OS=Mus musculus OX=10090 GN=Gpx7 PE=1 SV=1	Gpx7	1.5003	0.00249265	Up	21.061	36	4	4
Q99MK8	Beta-adrenergic receptor kinase 1 OS=Mus musculus OX=10090 GN=Grk2 PE=1 SV=2	Grk2	1.5725	0.0203341	Up	79.638	17.7	9	9
Q99MS7	EH domain-binding protein 1-like protein 1 OS=Mus musculus OX=10090 GN=Ehbp1l1 PE=1 SV=1	Ehbp1l1	1.8547	0.0161961	Up	184.83	7.8	8	8
Q99PI5	Phosphatidate phosphatase LPIN2 OS=Mus musculus OX=10090 GN=Lpin2 PE=1 SV=2	Lpin2	0.4371	0.00377074	Down	99.611	9.7	6	6
Q99PL5	Ribosome-binding protein 1 OS=Mus musculus OX=10090 GN=Rrbp1 PE=1 SV=2	Rrbp1	1.6425	0.000426925	Up	172.88	32.1	44	44
Q9BCZ4	Selenoprotein S OS=Mus musculus OX=10090 GN=Selenos PE=1 SV=3	Selenos	1.5019	0.0117721	Up	21.509	19.5	2	2
Q9CPR4	60S ribosomal protein L17 OS=Mus musculus OX=10090 GN=Rpl17 PE=1 SV=3	Rpl17	0.5281	0.00741337	Down	21.423	37	5	5
Q9CPY7	Cytosol aminopeptidase OS=Mus musculus OX=10090 GN=Lap3 PE=1 SV=3	Lap3	1.7359	0.000369141	Up	56.141	49.7	19	19
Q9CQB5	CDGSH iron-sulfur domain-containing protein 2 OS=Mus musculus OX=10090 GN=Cisd2 PE=1 SV=1	Cisd2	1.6476	0.00115167	Up	15.242	35.6	4	4
Q9CQI6	Coactosin-like protein OS=Mus musculus OX=10090 GN=Cotl1 PE=1 SV=3	Cotl1	2.2609	0.00298158	Up	15.944	66.9	9	9
Q9CQJ6	Density-regulated protein OS=Mus musculus OX=10090 GN=Denr PE=1 SV=1	Denr	0.4498	0.00238001	Down	22.166	30.8	4	4
Q9CQM2	ER lumen protein-retaining receptor 2 OS=Mus musculus OX=10090 GN=Kdelr2 PE=1 SV=1	Kdelr2	2.2325	0.016094	Up	24.454	9.9	2	2
Q9CQR2	40S ribosomal protein S21 OS=Mus musculus OX=10090 GN=Rps21 PE=1 SV=1	Rps21	1.7529	0.0026687	Up	9.1413	57.8	4	4
Q9CRB6	Tubulin polymerization-promoting protein family member 3 OS=Mus musculus OX=10090 GN=Tppp3 PE=1 SV=1	Tppp3	0.6069	0.000872561	Down	18.965	51.1	9	9
Q9CXI5	Mesencephalic astrocyte-derived neurotrophic factor OS=Mus musculus OX=10090 GN=Manf PE=1 SV=1	Manf	1.6967	0.000941072	Up	20.373	36.9	6	6
Q9CXS4	Centromere protein V OS=Mus musculus OX=10090 GN=Cenpv PE=1 SV=2	Cenpv	0.3566	0.00328212	Down	27.541	22.6	4	4
Q9CXY9	GPI-anchor transamidase OS=Mus musculus OX=10090 GN=Pigk PE=1 SV=2	Pigk	1.5524	0.0215967	Up	44.895	6.8	2	2
Q9CY18	Sorting nexin-7 OS=Mus musculus OX=10090 GN=Snx7 PE=1 SV=1	Snx7	1.6021	0.000569482	Up	45	20.7	7	7
Q9CY50	Translocon-associated protein subunit alpha OS=Mus musculus OX=10090 GN=Ssr1 PE=1 SV=1	Ssr1	1.5032	0.00412448	Up	32.065	17.8	4	4
Q9CYA0	Protein disulfide isomerase Creld2 OS=Mus musculus OX=10090 GN=Creld2 PE=1 SV=1	Creld2	2.3095	0.00767431	Up	38.219	16.6	4	4
Q9CYL5	Golgi-associated plant pathogenesis-related protein 1 OS=Mus musculus OX=10090 GN=Glipr2 PE=1 SV=3	Glipr2	1.98	0.00494753	Up	17.09	55.8	5	5
Q9CYT6	Adenylyl cyclase-associated protein 2 OS=Mus musculus OX=10090 GN=Cap2 PE=1 SV=1	Cap2	0.6597	0.015906	Down	52.861	8.8	4	3
Q9CZC8	Secernin-1 OS=Mus musculus OX=10090 GN=Scrn1 PE=1 SV=1	Scrn1	0.5988	0.000205243	Down	46.325	30.9	10	10
Q9CZE3	Ras-related protein Rab-32 OS=Mus musculus OX=10090 GN=Rab32 PE=1 SV=3	Rab32	2.2405	0.000110722	Up	25.068	40.8	7	7
Q9CZJ2	Heat shock 70 kDa protein 12B OS=Mus musculus OX=10090 GN=Hspa12b PE=1 SV=1	Hspa12b	0.6355	0.00163952	Down	76.118	52.6	29	26
Q9D154	Leukocyte elastase inhibitor A OS=Mus musculus OX=10090 GN=Serpinb1a PE=1 SV=1	Serpinb1a	1.556	0.00127551	Up	42.574	49.9	17	17
Q9D1N2	Glycosylphosphatidylinositol-anchored high density lipoprotein-binding protein 1 OS=Mus musculus OX=10090 GN=Gpihbp1 PE=1 SV=1	Gpihbp1	0.3207	0.00108104	Down	24.566	23.7	4	4
Q9D2N4	Dystrobrevin alpha OS=Mus musculus OX=10090 GN=Dtna PE=1 SV=2	Dtna	0.6351	0.00844787	Down	84.066	23.7	11	10
Q9D2R0	Acetoacetyl-CoA synthetase OS=Mus musculus OX=10090 GN=Aacs PE=1 SV=1	Aacs	1.6172	0.00997232	Up	75.199	13.2	7	7
Q9D379	Epoxide hydrolase 1 OS=Mus musculus OX=10090 GN=Ephx1 PE=1 SV=2	Ephx1	0.5307	0.00296732	Down	52.576	60.7	23	23
Q9D666	SUN domain-containing protein 1 OS=Mus musculus OX=10090 GN=Sun1 PE=1 SV=2	Sun1	0.6311	0.0399914	Down	101.98	24.5	15	15
Q9D711	Pirin OS=Mus musculus OX=10090 GN=Pir PE=1 SV=1	Pir	0.5324	0.00515596	Down	32.066	22.1	6	6
Q9D7J9	Enoyl-CoA hydratase domain-containing protein 3, mitochondrial OS=Mus musculus OX=10090 GN=Echdc3 PE=1 SV=1	Echdc3	0.6485	0.0168916	Down	32.402	22.3	4	4
Q9D7V9	N-acylethanolamine-hydrolyzing acid amidase OS=Mus musculus OX=10090 GN=Naaa PE=1 SV=2	Naaa	1.5901	0.00584932	Up	40.074	28.2	8	8
Q9D7Z6	Calcium-activated chloride channel regulator 1 OS=Mus musculus OX=10090 GN=Clca1 PE=1 SV=2	Clca1	1145.2	0.000207107	Up	100.07	49.7	33	33
Q9D8S3	ADP-ribosylation factor GTPase-activating protein 3 OS=Mus musculus OX=10090 GN=Arfgap3 PE=1 SV=2	Arfgap3	1.7426	0.00392703	Up	57.455	23.9	9	9
Q9D8V0	Minor histocompatibility antigen H13 OS=Mus musculus OX=10090 GN=Hm13 PE=1 SV=1	Hm13	1.6423	0.000257512	Up	41.747	23.8	9	9
Q9D952	Envoplakin OS=Mus musculus OX=10090 GN=Evpl PE=1 SV=3	Evpl	0.6588	0.00950382	Down	232.01	18.3	24	24
Q9DBD0	Inhibitor of carbonic anhydrase OS=Mus musculus OX=10090 GN=Ica PE=1 SV=1	Ica	1.6667	0.0487728	Up	76.765	44.9	21	19
Q9DBG7	Signal recognition particle receptor subunit alpha OS=Mus musculus OX=10090 GN=Srpra PE=1 SV=1	Srpra	1.5146	0.00103393	Up	69.622	20.6	11	11
Q9DBH5	Vesicular integral-membrane protein VIP36 OS=Mus musculus OX=10090 GN=Lman2 PE=1 SV=2	Lman2	1.6334	0.00158543	Up	40.429	38.5	11	11
Q9DBL9	1-acylglycerol-3-phosphate O-acyltransferase ABHD5 OS=Mus musculus OX=10090 GN=Abhd5 PE=1 SV=1	Abhd5	1.7699	0.04498	Up	39.154	9.4	2	2
Q9DC07	LIM zinc-binding domain-containing Nebulette OS=Mus musculus OX=10090 GN=Nebl PE=1 SV=1	Nebl	0.5546	0.000843762	Down	31.113	75.6	16	15
Q9DC11	Plexin domain-containing protein 2 OS=Mus musculus OX=10090 GN=Plxdc2 PE=1 SV=1	Plxdc2	0.4399	0.00733122	Down	59.616	21.5	10	10
Q9DCM0	Persulfide dioxygenase ETHE1, mitochondrial OS=Mus musculus OX=10090 GN=Ethe1 PE=1 SV=2	Ethe1	1.5015	0.00199548	Up	27.738	43.7	7	7
Q9DCT8	Cysteine-rich protein 2 OS=Mus musculus OX=10090 GN=Crip2 PE=1 SV=1	Crip2	0.598	0.00549493	Down	22.727	63.9	14	14
Q9EP95	Resistin-like alpha OS=Mus musculus OX=10090 GN=Retnla PE=1 SV=1	Retnla	101.13	2.03412e-05	Up	11.936	20.7	2	2
Q9EPB4	Apoptosis-associated speck-like protein containing a CARD OS=Mus musculus OX=10090 GN=Pycard PE=1 SV=1	Pycard	1.7757	0.0025288	Up	21.458	60.1	9	9
Q9EPL9	Peroxisomal acyl-coenzyme A oxidase 3 OS=Mus musculus OX=10090 GN=Acox3 PE=1 SV=2	Acox3	1.689	0.00176783	Up	78.403	12.7	6	6
Q9EQF6	Dihydropyrimidinase-related protein 5 OS=Mus musculus OX=10090 GN=Dpysl5 PE=1 SV=1	Dpysl5	0.4109	0.00257641	Down	61.516	27.8	8	8
Q9EQG3	Sciellin OS=Mus musculus OX=10090 GN=Scel PE=1 SV=2	Scel	0.5229	0.00853701	Down	72.971	18.6	8	8
Q9EQJ9	Membrane-associated guanylate kinase, WW and PDZ domain-containing protein 3 OS=Mus musculus OX=10090 GN=Magi3 PE=1 SV=2	Magi3	0.6335	0.0070222	Down	161.67	17.5	18	18
Q9EQP2	EH domain-containing protein 4 OS=Mus musculus OX=10090 GN=Ehd4 PE=1 SV=1	Ehd4	0.5891	0.00291386	Down	61.48	68.9	29	22
Q9ERI2	Ras-related protein Rab-27A OS=Mus musculus OX=10090 GN=Rab27a PE=1 SV=1	Rab27a	1.7543	0.000351612	Up	25.017	33.5	6	4
Q9ERL7	Glia maturation factor gamma OS=Mus musculus OX=10090 GN=Gmfg PE=1 SV=1	Gmfg	2.2269	0.0329156	Up	16.748	61.3	6	5
Q9ERL9	Guanylate cyclase soluble subunit alpha-1 OS=Mus musculus OX=10090 GN=Gucy1a1 PE=1 SV=2	Gucy1a1	0.6376	2.71759e-05	Down	77.587	55.4	29	29
Q9ERN0	Secretory carrier-associated membrane protein 2 OS=Mus musculus OX=10090 GN=Scamp2 PE=1 SV=1	Scamp2	1.7027	0.00692067	Up	36.464	3.6	1	1
Q9ERU3	Zinc finger protein 22 OS=Mus musculus OX=10090 GN=Znf22 PE=1 SV=2	Znf22	0.2072	0.0207213	Down	27.294	23.6	5	5
Q9ES52	Phosphatidylinositol 3,4,5-trisphosphate 5-phosphatase 1 OS=Mus musculus OX=10090 GN=Inpp5d PE=1 SV=2	Inpp5d	1.9917	0.0035277	Up	133.54	19.3	15	15
Q9ESB3	Histidine-rich glycoprotein OS=Mus musculus OX=10090 GN=Hrg PE=1 SV=2	Hrg	2.4879	0.0135561	Up	59.162	19.4	8	8
Q9ESL4	Mitogen-activated protein kinase kinase kinase 20 OS=Mus musculus OX=10090 GN=Map3k20 PE=1 SV=1	Map3k20	0.5971	0.00244168	Down	91.719	18.3	10	10
Q9ESP1	Stromal cell-derived factor 2-like protein 1 OS=Mus musculus OX=10090 GN=Sdf2l1 PE=1 SV=2	Sdf2l1	2.2926	0.0013078	Up	23.648	58.8	9	9
Q9ESX5	H/ACA ribonucleoprotein complex subunit DKC1 OS=Mus musculus OX=10090 GN=Dkc1 PE=1 SV=4	Dkc1	0.6148	0.027207	Down	57.401	21.8	6	6
Q9ESY9	Gamma-interferon-inducible lysosomal thiol reductase OS=Mus musculus OX=10090 GN=Ifi30 PE=1 SV=3	Ifi30	3.041	0.00243345	Up	27.784	40.3	7	7
Q9ESZ8	General transcription factor II-I OS=Mus musculus OX=10090 GN=Gtf2i PE=1 SV=3	Gtf2i	0.6624	0.000759505	Down	112.26	12.7	9	9
Q9ET01	Glycogen phosphorylase, liver form OS=Mus musculus OX=10090 GN=Pygl PE=1 SV=4	Pygl	2.2646	0.00187783	Up	97.462	45.5	33	27
Q9ET30	Transmembrane 9 superfamily member 3 OS=Mus musculus OX=10090 GN=Tm9sf3 PE=1 SV=1	Tm9sf3	1.5156	0.000341849	Up	67.544	14.7	7	6
Q9JHL1	Na(+)/H(+) exchange regulatory cofactor NHE-RF2 OS=Mus musculus OX=10090 GN=Slc9a3r2 PE=1 SV=2	Slc9a3r2	0.6387	0.00346406	Down	37.402	67.7	22	22
Q9JHQ0	Annexin A9 OS=Mus musculus OX=10090 GN=Anxa9 PE=2 SV=2	Anxa9	0.5931	0.0419372	Down	38.11	36.5	8	8
Q9JHU2	Palmdelphin OS=Mus musculus OX=10090 GN=Palmd PE=1 SV=1	Palmd	0.5231	0.000719079	Down	62.699	20	8	8
Q9JI91	Alpha-actinin-2 OS=Mus musculus OX=10090 GN=Actn2 PE=1 SV=2	Actn2	0.5383	0.0252018	Down	103.83	52.3	40	23
Q9JIM1	Equilibrative nucleoside transporter 1 OS=Mus musculus OX=10090 GN=Slc29a1 PE=1 SV=3	Slc29a1	0.5144	0.0126486	Down	50.192	17.4	7	7
Q9JJC6	RILP-like protein 1 OS=Mus musculus OX=10090 GN=Rilpl1 PE=1 SV=1	Rilpl1	0.5478	0.0101001	Down	47.323	15.8	6	6
Q9JJW5	Myozenin-2 OS=Mus musculus OX=10090 GN=Myoz2 PE=1 SV=1	Myoz2	0.4571	0.0232397	Down	29.761	18.2	4	4
Q9JJX6	P2X purinoceptor 4 OS=Mus musculus OX=10090 GN=P2rx4 PE=1 SV=1	P2rx4	2.4632	0.000648051	Up	43.437	15.5	5	5
Q9JJZ4	Ubiquitin-conjugating enzyme E2 J1 OS=Mus musculus OX=10090 GN=Ube2j1 PE=1 SV=2	Ube2j1	1.521	0.0329475	Up	34.989	17.9	4	4
Q9JK42	[Pyruvate dehydrogenase (acetyl-transferring)] kinase isozyme 2, mitochondrial OS=Mus musculus OX=10090 GN=Pdk2 PE=1 SV=2	Pdk2	0.5969	0.0163636	Down	46.04	23.6	6	6
Q9JK83	Partitioning defective 6 homolog beta OS=Mus musculus OX=10090 GN=Pard6b PE=1 SV=2	Pard6b	0.6575	0.00453723	Down	41.067	12.7	4	4
Q9JKK7	Tropomodulin-2 OS=Mus musculus OX=10090 GN=Tmod2 PE=1 SV=2	Tmod2	0.6338	0.0299205	Down	39.51	25.4	6	5
Q9JKR6	Hypoxia up-regulated protein 1 OS=Mus musculus OX=10090 GN=Hyou1 PE=1 SV=1	Hyou1	1.7048	0.00163031	Up	111.18	43.5	36	36
Q9JKS4	LIM domain-binding protein 3 OS=Mus musculus OX=10090 GN=Ldb3 PE=1 SV=1	Ldb3	0.6382	0.0272537	Down	76.431	30	13	13
Q9JL26	Formin-like protein 1 OS=Mus musculus OX=10090 GN=Fmnl1 PE=1 SV=1	Fmnl1	1.9466	0.00446731	Up	122.06	17.8	14	13
Q9JL35	High mobility group nucleosome-binding domain-containing protein 5 OS=Mus musculus OX=10090 GN=Hmgn5 PE=1 SV=2	Hmgn5	0.4597	0.000491473	Down	45.343	23.9	5	5
Q9JLB2	MAGUK p55 subfamily member 5 OS=Mus musculus OX=10090 GN=Mpp5 PE=1 SV=1	Mpp5	0.3836	0.00193922	Down	77.229	23.7	9	9
Q9JLF6	Protein-glutamine gamma-glutamyltransferase K OS=Mus musculus OX=10090 GN=Tgm1 PE=1 SV=2	Tgm1	8.7907	0.00252013	Up	89.825	11.3	7	7
Q9JM96	Cdc42 effector protein 4 OS=Mus musculus OX=10090 GN=Cdc42ep4 PE=1 SV=1	Cdc42ep4	0.5674	0.0312296	Down	37.869	22.3	6	6
Q9JMA9	Sodium- and chloride-dependent neutral and basic amino acid transporter B(0+) OS=Mus musculus OX=10090 GN=Slc6a14 PE=1 SV=1	Slc6a14	0.6511	0.00911589	Down	71.455	8.3	4	4
Q9JMG7	Hepatoma-derived growth factor-related protein 3 OS=Mus musculus OX=10090 GN=Hdgfl3 PE=1 SV=2	Hdgfl3	0.5792	0.0023818	Down	22.43	27.7	4	2
Q9QUH0	Glutaredoxin-1 OS=Mus musculus OX=10090 GN=Glrx PE=1 SV=3	Glrx	1.7915	0.000680614	Up	11.871	50.5	6	6
Q9QUJ7	Long-chain-fatty-acid--CoA ligase 4 OS=Mus musculus OX=10090 GN=Acsl4 PE=1 SV=2	Acsl4	2.1758	0.00102447	Up	79.076	42.9	22	22
Q9QUR8	Semaphorin-7A OS=Mus musculus OX=10090 GN=Sema7a PE=1 SV=1	Sema7a	3.9801	0.0162233	Up	74.993	15.1	6	6
Q9QVP4	Myosin regulatory light chain 2, atrial isoform OS=Mus musculus OX=10090 GN=Myl7 PE=1 SV=1	Myl7	0.5685	0.017089	Down	19.45	60.6	9	9
Q9QWV4	Myeloid leukemia factor 1 OS=Mus musculus OX=10090 GN=Mlf1 PE=1 SV=1	Mlf1	0.6196	0.0152581	Down	30.432	14.6	3	3
Q9QXC1	Fetuin-B OS=Mus musculus OX=10090 GN=Fetub PE=1 SV=1	Fetub	1.8842	0.0129144	Up	42.712	34.5	9	9
Q9QXH4	Integrin alpha-X OS=Mus musculus OX=10090 GN=Itgax PE=1 SV=1	Itgax	5.7124	3.74834e-05	Up	129.15	24.8	19	18
Q9QXS6	Drebrin OS=Mus musculus OX=10090 GN=Dbn1 PE=1 SV=4	Dbn1	1.8225	0.0136089	Up	77.286	9.2	4	4
Q9QXY6	EH domain-containing protein 3 OS=Mus musculus OX=10090 GN=Ehd3 PE=1 SV=2	Ehd3	0.56	0.0102745	Down	60.82	43.7	19	6
Q9QYG0	Protein NDRG2 OS=Mus musculus OX=10090 GN=Ndrg2 PE=1 SV=1	Ndrg2	0.4606	0.000863935	Down	40.789	45	10	10
Q9QYI5	DnaJ homolog subfamily B member 2 OS=Mus musculus OX=10090 GN=Dnajb2 PE=1 SV=3	Dnajb2	0.6075	0.00483242	Down	35.593	15.1	4	3
Q9QYR9	Acyl-coenzyme A thioesterase 2, mitochondrial OS=Mus musculus OX=10090 GN=Acot2 PE=1 SV=2	Acot2	0.6206	0.00450924	Down	49.656	33.6	12	4
Q9QYY0	GRB2-associated-binding protein 1 OS=Mus musculus OX=10090 GN=Gab1 PE=1 SV=2	Gab1	0.6348	0.00157936	Down	76.812	13.1	6	5
Q9QZS3	Protein numb homolog OS=Mus musculus OX=10090 GN=Numb PE=1 SV=1	Numb	0.6065	0.000874842	Down	70.812	20.7	7	6
Q9QZX7	Serine racemase OS=Mus musculus OX=10090 GN=Srr PE=1 SV=1	Srr	0.5244	0.0298198	Down	36.358	8.3	2	2
Q9R069	Basal cell adhesion molecule OS=Mus musculus OX=10090 GN=Bcam PE=1 SV=1	Bcam	0.6327	0.00644886	Down	67.669	55.1	22	22
Q9R0H2	Endomucin OS=Mus musculus OX=10090 GN=Emcn PE=1 SV=1	Emcn	0.6478	0.0332208	Down	27.756	5.4	1	1
Q9R0M4	Podocalyxin OS=Mus musculus OX=10090 GN=Podxl PE=1 SV=2	Podxl	0.6484	0.00336778	Down	53.389	11.5	6	6
Q9R111	Guanine deaminase OS=Mus musculus OX=10090 GN=Gda PE=1 SV=1	Gda	2.2633	0.00208319	Up	51.012	61.2	21	21
Q9R1J0	Sterol-4-alpha-carboxylate 3-dehydrogenase, decarboxylating OS=Mus musculus OX=10090 GN=Nsdhl PE=1 SV=1	Nsdhl	2.5352	0.000766673	Up	40.685	41.4	10	10
Q9R1W5	Calcitonin gene-related peptide type 1 receptor OS=Mus musculus OX=10090 GN=Calcrl PE=1 SV=2	Calcrl	0.5845	0.00834524	Down	53.264	9.5	4	4
Q9R1Z8	Vinexin OS=Mus musculus OX=10090 GN=Sorbs3 PE=1 SV=1	Sorbs3	0.639	0.0105143	Down	82.348	33.6	17	17
Q9WTK5	Nuclear factor NF-kappa-B p100 subunit OS=Mus musculus OX=10090 GN=Nfkb2 PE=1 SV=1	Nfkb2	2.8773	0.00263134	Up	96.831	21.9	13	13
Q9WTQ5	A-kinase anchor protein 12 OS=Mus musculus OX=10090 GN=Akap12 PE=1 SV=1	Akap12	0.5537	0.000113415	Down	180.69	47.9	47	46
Q9WTY4	Aquaporin-5 OS=Mus musculus OX=10090 GN=Aqp5 PE=1 SV=1	Aqp5	0.5408	0.00892143	Down	28.274	15.8	4	4
Q9WUP7	Ubiquitin carboxyl-terminal hydrolase isozyme L5 OS=Mus musculus OX=10090 GN=Uchl5 PE=1 SV=2	Uchl5	1.6346	0.0296708	Up	37.616	27.7	6	6
Q9WUU7	Cathepsin Z OS=Mus musculus OX=10090 GN=Ctsz PE=1 SV=1	Ctsz	2.587	0.000206382	Up	33.996	31.4	7	7
Q9WV32	Actin-related protein 2/3 complex subunit 1B OS=Mus musculus OX=10090 GN=Arpc1b PE=1 SV=4	Arpc1b	1.6798	0.00538733	Up	41.063	57.3	18	16
Q9WV34	MAGUK p55 subfamily member 2 OS=Mus musculus OX=10090 GN=Mpp2 PE=1 SV=1	Mpp2	0.6055	0.0287177	Down	61.554	28.6	11	10
Q9WVC3	Caveolin-2 OS=Mus musculus OX=10090 GN=Cav2 PE=1 SV=1	Cav2	0.5986	0.00370841	Down	18.227	63.6	8	8
Q9WVH9	Fibulin-5 OS=Mus musculus OX=10090 GN=Fbln5 PE=1 SV=1	Fbln5	0.5846	0.00919223	Down	50.193	34.8	11	11
Q9WVK4	EH domain-containing protein 1 OS=Mus musculus OX=10090 GN=Ehd1 PE=1 SV=1	Ehd1	0.6381	0.002311	Down	60.602	68.5	32	20
Q9WVL0	Maleylacetoacetate isomerase OS=Mus musculus OX=10090 GN=Gstz1 PE=1 SV=1	Gstz1	0.6345	0.00171509	Down	24.275	58.3	8	8
Q9WVT6	Carbonic anhydrase 14 OS=Mus musculus OX=10090 GN=Ca14 PE=1 SV=1	Ca14	0.2714	0.0134588	Down	37.505	12.2	3	3
Q9Z0F7	Gamma-synuclein OS=Mus musculus OX=10090 GN=Sncg PE=1 SV=1	Sncg	0.5524	0.0333762	Down	13.159	39.8	3	3
Q9Z0J0	NPC intracellular cholesterol transporter 2 OS=Mus musculus OX=10090 GN=Npc2 PE=1 SV=1	Npc2	1.9886	0.00167979	Up	16.442	38.9	5	5
Q9Z0J1	Reversion-inducing cysteine-rich protein with Kazal motifs OS=Mus musculus OX=10090 GN=Reck PE=1 SV=2	Reck	0.4412	0.00353861	Down	106.08	12.6	9	9
Q9Z0P4	Paralemmin-1 OS=Mus musculus OX=10090 GN=Palm PE=1 SV=1	Palm	0.6616	0.0162519	Down	41.614	28.7	7	7
Q9Z0S9	Prenylated Rab acceptor protein 1 OS=Mus musculus OX=10090 GN=Rabac1 PE=1 SV=1	Rabac1	1.5452	0.0114267	Up	20.619	20	3	3
Q9Z0X4	cGMP-inhibited 3',5'-cyclic phosphodiesterase A OS=Mus musculus OX=10090 GN=Pde3a PE=1 SV=1	Pde3a	0.5082	1.33539e-06	Down	124.51	15.4	13	13
Q9Z110	Delta-1-pyrroline-5-carboxylate synthase OS=Mus musculus OX=10090 GN=Aldh18a1 PE=1 SV=2	Aldh18a1	3.0924	0.00173108	Up	87.265	22.3	13	13
Q9Z1G3	V-type proton ATPase subunit C 1 OS=Mus musculus OX=10090 GN=Atp6v1c1 PE=1 SV=4	Atp6v1c1	1.5407	0.0096318	Up	43.887	36.9	12	10
Q9Z1G4	V-type proton ATPase 116 kDa subunit a isoform 1 OS=Mus musculus OX=10090 GN=Atp6v0a1 PE=1 SV=3	Atp6v0a1	1.5318	0.00293176	Up	96.466	17.5	10	9
Q9Z1P7	KN motif and ankyrin repeat domain-containing protein 3 OS=Mus musculus OX=10090 GN=Kank3 PE=1 SV=1	Kank3	0.597	0.00208833	Down	84.185	18.2	12	12
Q9Z2D6	Methyl-CpG-binding protein 2 OS=Mus musculus OX=10090 GN=Mecp2 PE=1 SV=1	Mecp2	0.2462	0.000223662	Down	52.307	35.7	12	12
Q9Z2G6	Protein sel-1 homolog 1 OS=Mus musculus OX=10090 GN=Sel1l PE=1 SV=2	Sel1l	1.6262	0.000406246	Up	88.339	18	8	8
Q9Z2P8	Vesicle-associated membrane protein 5 OS=Mus musculus OX=10090 GN=Vamp5 PE=1 SV=1	Vamp5	0.424	0.0166269	Down	11.416	31.4	2	2
Q9Z2V5	Histone deacetylase 6 OS=Mus musculus OX=10090 GN=Hdac6 PE=1 SV=3	Hdac6	1.5372	0.0121024	Up	125.79	2.7	2	2
