# Supplementary material for: Comparative analysis of global transcriptome, proteome and acetylome in house dust mite‐induced murine allergic asthma model
Source: Clin Transl Med. 2021 Nov 6;11(11):e590. doi: 10.1002/ctm2.590 (PMC8571946; doi:10.1002/ctm2.590)
Supplement: Supplementary file 16 — Supporting Information [file CTM2-11-e590-s015.xls]

gene_id	gene_name	gene_locus	WT_HDM_FPKM	WT_PBS_FPKM	log2FoldChange	pvalue	padj
ENSMUSG00000063779	Chil4	chr3:106201490-106219507	1519.945159	0.309370096	12.34051608	1.08E-231	2.86E-227
ENSMUSG00000020651	Slc26a4	chr12:31519827-31559969	204.5110563	1.936567056	6.814857088	3.52E-193	4.65E-189
ENSMUSG00000061100	Retnla	chr16:48842552-48844461	23349.40838	84.5093782	8.208682032	3.07E-133	2.70E-129
ENSMUSG00000049723	Mmp12	chr9:7344381-7369499	348.0734661	2.418081098	7.261517692	3.44E-118	2.28E-114
ENSMUSG00000028255	Clca1	chr3:145003817-145032776	2162.201869	10.30181051	7.813224498	1.11E-116	5.87E-113
ENSMUSG00000062778	Chia1	chr3:106113229-106132120	1803.294727	71.15192218	4.757307045	8.05E-116	3.55E-112
ENSMUSG00000047222	Rnase2a	chr14:51255266-51256112	311.3601086	0	16.00809712	1.28E-105	4.53E-102
ENSMUSG00000020676	Ccl11	chr11:82057823-82062955	65.00039141	1.661918159	5.373148224	1.37E-105	4.53E-102
ENSMUSG00000033213	AA467197	chr2:122636986-122641191	101.2267587	1.478728535	6.193620014	9.95E-104	2.92E-100
ENSMUSG00000040026	Saa3	chr7:46711998-46715700	203.0468565	1.877505593	6.853599736	7.07E-96	1.87E-92
ENSMUSG00000004814	Ccl24	chr5:135569937-135573049	279.5488483	0.647973465	8.827168269	7.89E-96	1.90E-92
ENSMUSG00000009185	Ccl8	chr11:82115185-82116799	490.7040897	2.491398685	7.724887316	8.77E-96	1.93E-92
ENSMUSG00000016283	H2-M2	chr17:37480851-37483552	44.37452972	0.942032808	5.651809944	9.72E-91	1.98E-87
ENSMUSG00000069805	Fbp1	chr13:62864753-62888282	88.68445834	0.341235213	8.085266099	5.13E-87	9.69E-84
ENSMUSG00000026822	Lcn2	chr2:32384633-32388252	882.788258	78.52740475	3.588412661	8.94E-83	1.58E-79
ENSMUSG00000028965	Tnfrsf9	chr4:150914562-150946102	45.96143464	1.45377183	5.082894183	1.26E-81	2.08E-78
ENSMUSG00000022586	Ly6i	chr15:74979534-74983430	86.84722635	3.667036397	4.66161203	6.16E-78	9.58E-75
ENSMUSG00000004988	Fxyd4	chr6:117933559-117937692	73.51019689	0.641139448	6.874808233	4.16E-71	6.11E-68
ENSMUSG00000091345	Col6a5	chr9:105856078-105960643	7.659921791	0.05427687	7.224215859	1.61E-70	2.24E-67
ENSMUSG00000011034	Slc5a1	chr5:33104219-33162870	18.85275819	0.938084369	4.423855008	2.42E-69	3.20E-66
ENSMUSG00000037974	Muc5ac	chr7:141788972-141819231	12.91717317	0.052845372	8.018033134	2.84E-69	3.58E-66
ENSMUSG00000027199	Gatm	chr2:122594467-122611303	57.49402091	3.834675493	4.001399782	4.20E-63	5.05E-60
ENSMUSG00000041481	Serpina3g	chr12:104236245-104241939	188.277743	14.07150347	3.839582475	4.87E-59	5.59E-56
ENSMUSG00000037106	Fer1l6	chr15:58510048-58665092	16.67245556	0.380411277	5.548705966	5.08E-59	5.59E-56
ENSMUSG00000074445	Sprr2a3	chr3:92285417-92291405	6.600564002	0	11.82208843	3.14E-57	3.32E-54
ENSMUSG00000031780	Ccl17	chr8:94810453-94812036	103.223896	9.238116416	3.577739208	3.52E-54	3.58E-51
ENSMUSG00000064246	Chil1	chr1:134182176-134190181	3235.351348	519.3061087	2.736796271	5.57E-54	5.45E-51
ENSMUSG00000076614	Ighg1	chr12:113325240-113330523	18.03886862	0.676923528	4.821937708	2.58E-52	2.44E-49
ENSMUSG00000050370	Ch25h	chr19:34473786-34475135	35.57943319	2.80025738	3.759988876	2.99E-51	2.73E-48
ENSMUSG00000019122	Ccl9	chr11:83572919-83578636	269.6040227	10.37168254	4.794372682	3.31E-51	2.92E-48
ENSMUSG00000001131	Timp1	chrX:20870166-20874735	145.5274925	5.362790676	4.850486547	7.97E-50	6.72E-47
ENSMUSG00000027670	Ocstamp	chr2:165393760-165400405	8.573335672	0.025319805	8.467457933	8.13E-50	6.72E-47
ENSMUSG00000002565	Scin	chr12:40059769-40134228	11.17768081	0.3211886	5.228119856	6.82E-49	5.47E-46
ENSMUSG00000031981	Capn9	chr8:124576111-124618731	13.61452031	0.022238535	9.300681996	2.35E-48	1.83E-45
ENSMUSG00000021091	Serpina3n	chr12:104406729-104414329	177.5514037	16.98638344	3.487728476	8.24E-47	6.22E-44
ENSMUSG00000047730	Fcgbp	chr7:28071236-28120862	40.99595356	2.110820269	4.377786729	1.59E-46	1.16E-43
ENSMUSG00000076695	Ighv1-18	chr12:114682632-114683065	106.6665117	4.064657591	4.812261512	1.23E-44	8.76E-42
ENSMUSG00000019987	Arg1	chr10:24915208-24927470	336.8983553	1.602560693	7.808400626	2.03E-44	1.41E-41
ENSMUSG00000024164	C3	chr17:57203970-57228136	1940.314575	318.8431268	2.701760586	4.97E-44	3.37E-41
ENSMUSG00000033717	Adra2a	chr19:54045182-54048982	6.77688477	0.332089552	4.429184848	1.58E-43	1.05E-40
ENSMUSG00000029379	Cxcl3	chr5:90786103-90789600	7.856077948	0.172406254	5.563056674	4.18E-41	2.70E-38
ENSMUSG00000016498	Pdcd1lg2	chr19:29410919-29471157	17.97488713	0.325841395	5.884344198	7.53E-40	4.74E-37
ENSMUSG00000022650	Retnlb	chr16:48816856-48818891	9.110161554	0	10.93098052	8.35E-40	5.14E-37
ENSMUSG00000066363	Serpina3f	chr12:104214544-104221129	23.49908141	3.229164831	2.962031873	4.04E-39	2.43E-36
ENSMUSG00000002588	Pon1	chr6:5168090-5193946	6.484360679	62.52047981	-3.169459241	5.70E-38	3.35E-35
ENSMUSG00000078664	Sprr2a1	chr3:92215799-92221911	2.57533326	0.013019796	7.426091889	8.88E-38	5.10E-35
ENSMUSG00000067149	Jchain	chr5:88519809-88527891	82.62604901	15.92592275	2.470026786	9.20E-38	5.17E-35
ENSMUSG00000097814	Panct2	chr1:96871126-96907796	30.71358616	5.210932234	2.653079624	1.67E-36	9.22E-34
ENSMUSG00000079227	Ccr5	chr9:124121543-124147699	45.5928878	5.118278625	3.249508906	1.72E-36	9.29E-34
ENSMUSG00000094420	Igkv10-96	chr6:68631963-68632442	115.5532108	10.74672972	3.526573859	8.54E-36	4.51E-33
ENSMUSG00000052212	Cd177	chr7:24743983-24760311	29.61622495	2.511193985	3.65259604	1.14E-35	5.94E-33
ENSMUSG00000033847	Pla2g4c	chr7:13324655-13360672	5.808997929	0.141065007	5.492866731	3.46E-35	1.76E-32
ENSMUSG00000025469	Msx3	chr7:140046157-140049089	2.780665066	0	10.88678284	3.61E-35	1.80E-32
ENSMUSG00000028111	Ctsk	chr3:95499256-95509362	175.2123501	13.01545977	3.851668543	1.25E-33	6.12E-31
ENSMUSG00000036814	Slc6a20a	chr9:123634770-123678885	13.02312994	1.237485095	3.487118804	2.46E-33	1.18E-30
ENSMUSG00000095079	Igha	chr12:113254830-113260236	249.1170348	41.34848368	2.688626694	7.71E-33	3.64E-30
ENSMUSG00000023992	Trem2	chr17:48346401-48354147	23.46962452	2.004669968	3.642294745	2.19E-32	1.01E-29
ENSMUSG00000022206	Npr3	chr15:11839896-11905674	10.33757544	73.33478489	-2.732364687	1.17E-31	5.32E-29
ENSMUSG00000036905	C1qb	chr4:136880129-136886187	206.1765127	38.1417232	2.532083705	5.00E-31	2.24E-28
ENSMUSG00000053338	Tarm1	chr7:3486500-3502624	7.849423688	0.068091965	6.87288196	7.29E-31	3.21E-28
ENSMUSG00000095771	Igkv14-111	chr6:68256389-68256869	129.178526	9.144979447	3.918927651	2.46E-30	1.07E-27
ENSMUSG00000044162	Tnip3	chr6:65525313-65634040	9.888505667	0.732103957	3.848649841	6.29E-30	2.68E-27
ENSMUSG00000022126	Acod1	chr14:103046977-103056573	2.146990988	0.007114527	8.123180903	4.57E-29	1.92E-26
ENSMUSG00000020383	Il13	chr11:53631324-53634702	5.361910076	0.006489369	9.111646639	7.91E-29	3.27E-26
ENSMUSG00000037095	Lrg1	chr17:56119680-56121946	133.1674636	37.0091645	1.943057213	1.01E-28	4.12E-26
ENSMUSG00000036896	C1qc	chr4:136889804-136893065	159.3062473	31.96698854	2.41462485	1.12E-28	4.48E-26
ENSMUSG00000024810	Il33	chr19:29925114-29960718	431.1561732	98.14720605	2.234035478	8.50E-28	3.35E-25
ENSMUSG00000069792	Wfdc17	chr11:83703991-83706268	123.3916751	6.747104334	4.288748775	8.77E-28	3.41E-25
ENSMUSG00000000308	Ckmt1	chr2:121357714-121363737	75.95595993	20.43935303	1.991001663	9.93E-28	3.80E-25
ENSMUSG00000040197	Cd209e	chr8:3847965-3854309	4.329814514	0.053651334	6.35808482	2.99E-27	1.13E-24
ENSMUSG00000031838	Ifi30	chr8:70762774-70766663	239.1569869	55.36753428	2.207215933	5.38E-27	2.00E-24
ENSMUSG00000026630	Batf3	chr1:191097847-191108945	27.21465837	3.026340146	3.264484526	1.61E-26	5.89E-24
ENSMUSG00000026656	Fcgr2b	chr1:170958617-170976547	92.26586594	14.66228146	2.751557479	1.63E-26	5.89E-24
ENSMUSG00000036887	C1qa	chr4:136895917-136898803	222.7232927	48.32916308	2.298573988	2.12E-26	7.59E-24
ENSMUSG00000038209	Itln1	chr1:171518122-171535294	28.48805211	1.016110396	4.891197182	2.30E-26	8.12E-24
ENSMUSG00000073489	Ifi204	chr1:173747293-173766943	21.47969103	3.429294462	2.745666543	3.13E-26	1.09E-23
ENSMUSG00000050578	Mmp13	chr9:7272514-7283331	10.71404405	0.860791161	3.734295528	4.86E-26	1.67E-23
ENSMUSG00000027737	Slc7a11	chr3:49892526-50443614	5.275865403	0.209807084	4.736988596	5.67E-26	1.92E-23
ENSMUSG00000025936	Gm4956	chr1:21285246-21298312	16.93108461	72.60047147	-2.005809745	6.09E-26	2.04E-23
ENSMUSG00000026417	Pigr	chr1:130826684-130852249	328.3443314	57.65589184	2.609411127	1.15E-25	3.80E-23
ENSMUSG00000005547	Cyp2a5	chr7:26835305-26843548	27.57052144	157.2031497	-2.416546868	4.09E-25	1.32E-22
ENSMUSG00000050335	Lgals3	chr14:47367751-47386160	550.8289475	138.8942536	2.08347282	4.10E-25	1.32E-22
ENSMUSG00000027514	Zbp1	chr2:173206612-173218923	37.70510573	7.122954468	2.503257548	4.94E-25	1.57E-22
ENSMUSG00000080703	Gm13183	chr2:3679802-3680590	4.042053632	0	9.936508988	1.57E-24	4.94E-22
ENSMUSG00000015665	Awat1	chrX:100572251-100578205	2.500142412	0.011251352	7.439940433	3.08E-24	9.58E-22
ENSMUSG00000025044	Msr1	chr8:39581685-39642673	17.75094245	1.652799986	3.513268512	5.42E-24	1.67E-21
ENSMUSG00000035493	Tgfbi	chr13:56609603-56639339	92.53339368	23.72202308	2.061921858	7.65E-24	2.32E-21
ENSMUSG00000035373	Ccl7	chr11:82045712-82047525	20.17451804	1.252944166	4.092635189	1.18E-23	3.55E-21
ENSMUSG00000024679	Ms4a6d	chr19:11586604-11604849	63.98473543	9.419031202	2.861117673	2.57E-23	7.65E-21
ENSMUSG00000031289	Il13ra2	chrX:147383476-147429192	2.359868076	0	10.43606809	2.96E-23	8.71E-21
ENSMUSG00000004933	Matk	chr10:81252935-81263365	10.2408748	0.961115465	3.50142004	3.01E-23	8.75E-21
ENSMUSG00000059606	Rnase2b	chr14:51162260-51163018	6.700992883	0.020605243	7.991981946	3.25E-23	9.34E-21
ENSMUSG00000040950	Mgl2	chr11:70130329-70137550	102.6355732	20.6557525	2.410203202	4.39E-23	1.25E-20
ENSMUSG00000094006	Igkv4-59	chr6:69438218-69438757	56.611084	4.750210973	3.670545131	4.67E-23	1.31E-20
ENSMUSG00000020072	Pbld2	chr10:63024315-63077962	16.40790081	2.765033739	2.658250615	5.92E-23	1.65E-20
ENSMUSG00000052776	Oas1a	chr5:120896256-120907521	33.60322351	8.404169437	2.098185146	8.41E-23	2.32E-20
ENSMUSG00000025289	Prdx4	chrX:155323918-155340754	93.49320396	28.25141124	1.821760091	1.73E-22	4.71E-20
ENSMUSG00000037868	Egr2	chr10:67535475-67542188	20.58191329	2.43485032	3.177122179	2.39E-22	6.46E-20
ENSMUSG00000025498	Irf7	chr7:141262706-141266481	154.8622118	30.97884457	2.419357612	2.84E-22	7.57E-20
ENSMUSG00000053318	Slamf8	chr1:172581758-172590568	10.11498036	0.96032579	3.488379272	4.80E-22	1.27E-19
ENSMUSG00000025473	Adam8	chr7:139978932-139992562	55.90791062	10.61431155	2.49137445	4.97E-22	1.30E-19
ENSMUSG00000021423	Ly86	chr13:37345345-37419036	48.97327945	11.64478027	2.167634988	6.93E-22	1.80E-19
ENSMUSG00000005540	Fcer2a	chr8:3681737-3694175	33.76339396	7.433583995	2.277489669	7.71E-22	1.98E-19
ENSMUSG00000020053	Igf1	chr10:87858265-87937042	64.29952886	15.65874899	2.132763756	7.86E-22	2.00E-19
ENSMUSG00000049985	Ankrd55	chr13:112288451-112384002	4.455886339	0.084109858	5.834610659	9.74E-22	2.45E-19
ENSMUSG00000027408	Cpxm1	chr2:130390775-130397574	33.03782196	9.656500971	1.870357618	1.00E-21	2.50E-19
ENSMUSG00000016256	Ctsz	chr2:174427493-174439039	369.8516934	114.7284496	1.783951211	1.21E-21	2.99E-19
ENSMUSG00000026691	Fmo3	chr1:162953800-162984528	5.873414243	36.71270638	-2.544901576	1.34E-21	3.29E-19
ENSMUSG00000050276	Mrgprg	chr7:143763710-143766993	3.296724895	0	10.31369262	2.37E-21	5.75E-19
ENSMUSG00000058952	Cfi	chr3:129835884-129875332	8.519030087	0.995049331	3.193354641	2.39E-21	5.76E-19
ENSMUSG00000106373	Gm6522	chr3:106275200-106299760	2.959448314	0.058945221	5.660537102	2.77E-21	6.60E-19
ENSMUSG00000030087	Klf15	chr6:90462576-90475238	4.951223024	24.21872832	-2.193695031	3.72E-21	8.79E-19
ENSMUSG00000021190	Lgmn	chr12:102394084-102439813	245.9896389	72.82368117	1.851698517	3.86E-21	9.03E-19
ENSMUSG00000024672	Ms4a7	chr19:11321039-11336146	12.82702775	1.956187874	2.805810802	5.55E-21	1.29E-18
ENSMUSG00000030148	Clec4a2	chr6:123106428-123143999	43.4134358	4.674220213	3.311872719	5.77E-21	1.33E-18
ENSMUSG00000050377	Il31ra	chr13:112522810-112580662	1.610379745	0.031616644	5.781741856	5.90E-21	1.34E-18
ENSMUSG00000026285	Pdcd1	chr1:94038305-94052553	3.426087751	0.192640704	4.264245584	7.27E-21	1.64E-18
ENSMUSG00000020650	Bcap29	chr12:31595354-31634658	40.112029	13.0811167	1.710090422	1.03E-20	2.31E-18
ENSMUSG00000031444	F10	chr8:13037308-13056676	38.94470447	4.928322176	3.081719245	1.45E-20	3.23E-18
ENSMUSG00000024663	Rab3il1	chr19:10001669-10038380	35.52846123	7.595895182	2.323832184	1.53E-20	3.37E-18
ENSMUSG00000062593	Lilrb4a	chr10:51480679-51496613	95.79075294	17.40147124	2.557442079	1.80E-20	3.93E-18
ENSMUSG00000021591	Glrx	chr13:75839868-75850151	62.06085896	22.55998884	1.555658504	1.88E-20	4.07E-18
ENSMUSG00000020641	Rsad2	chr12:26442753-26456452	17.14115743	4.570439184	2.007554006	1.92E-20	4.13E-18
ENSMUSG00000106957	Gm43085	chr5:90803261-90806392	126.6102005	41.74147952	1.69590496	2.31E-20	4.93E-18
ENSMUSG00000033880	Lgals3bp	chr11:118392751-118402092	443.8923506	119.3505495	1.997373511	5.87E-20	1.24E-17
ENSMUSG00000047586	Nccrp1	chr7:28543596-28547254	5.410220159	0.381448018	3.903004236	6.77E-20	1.42E-17
ENSMUSG00000069793	Slfn9	chr11:82978390-82991830	9.879929425	2.021719521	2.385788542	1.07E-19	2.22E-17
ENSMUSG00000074896	Ifit3	chr19:34583531-34588731	126.0402674	35.51721232	1.926552649	1.45E-19	2.99E-17
ENSMUSG00000040552	C3ar1	chr6:122847138-122856161	6.943617277	1.017418245	2.86866719	1.76E-19	3.61E-17
ENSMUSG00000015396	Cd83	chr13:43785107-43803130	22.87056419	7.424654099	1.718685833	1.92E-19	3.91E-17
ENSMUSG00000062329	Cytl1	chr5:37735519-37739820	13.06017521	53.4800903	-1.942744001	2.17E-19	4.39E-17
ENSMUSG00000062488	Ifit3b	chr19:34607970-34613401	26.85362724	8.290087812	1.794394807	2.23E-19	4.47E-17
ENSMUSG00000030789	Itgax	chr7:128129547-128150657	149.1770522	25.04120417	2.675338002	3.68E-19	7.31E-17
ENSMUSG00000024610	Cd74	chr18:60803848-60812646	1942.101854	736.7203657	1.495672329	4.64E-19	9.15E-17
ENSMUSG00000079625	Tm4sf19	chr16:32400506-32408227	5.482244505	0.029125153	7.535618552	5.54E-19	1.08E-16
ENSMUSG00000089901	Gm8113	chr14:43925390-43933411	11.49909557	1.240692022	3.296020678	8.84E-19	1.72E-16
ENSMUSG00000025877	Hk3	chr13:55005985-55021385	19.04866131	1.700519483	3.578743577	9.04E-19	1.74E-16
ENSMUSG00000096108	Ighv11-2	chr12:114048241-114048812	28.15181176	0.716680093	5.384015175	1.01E-18	1.94E-16
ENSMUSG00000029829	Tmem213	chr6:38109255-38115809	10.29549744	0.8321431	3.698864814	1.33E-18	2.52E-16
ENSMUSG00000028327	Stra6l	chr4:45848664-45887008	1.880720243	0.116344274	4.092929549	1.59E-18	3.00E-16
ENSMUSG00000029304	Spp1	chr5:104435118-104441050	586.1875152	55.33701353	3.495007824	1.60E-18	3.00E-16
ENSMUSG00000031779	Ccl22	chr8:94745590-94751699	35.62137096	8.200090271	2.21531938	1.70E-18	3.16E-16
ENSMUSG00000021939	Ctsb	chr14:63122462-63145919	275.6141674	92.72464065	1.667098751	1.72E-18	3.19E-16
ENSMUSG00000042306	S100a14	chr3:90526856-90528837	31.51907672	8.673967642	1.955522934	1.80E-18	3.31E-16
ENSMUSG00000023913	Pla2g7	chr17:43568098-43612201	44.68731352	6.243505712	2.93221063	1.91E-18	3.48E-16
ENSMUSG00000079012	Serpina3m	chr12:104338486-104394257	3.791010282	0.231606581	4.154717329	2.11E-18	3.82E-16
ENSMUSG00000004951	Hspb1	chr5:135887919-135889563	69.44665959	215.6168005	-1.537256885	2.88E-18	5.18E-16
ENSMUSG00000032908	Sgpp2	chr1:78310345-78420289	26.81844466	9.813880318	1.549122859	3.53E-18	6.31E-16
ENSMUSG00000000182	Fgf23	chr6:127072902-127081408	0.908057213	0	8.987786122	3.75E-18	6.65E-16
ENSMUSG00000040170	Fmo2	chr1:162874317-162898726	215.2623171	631.3822771	-1.457065371	4.53E-18	7.99E-16
ENSMUSG00000030103	Bhlhe40	chr6:108660629-108666925	92.29535036	31.24217903	1.660459909	4.63E-18	8.12E-16
ENSMUSG00000060044	Tmem26	chr10:68723746-68782654	3.791282681	0.377679831	3.411536241	4.84E-18	8.43E-16
ENSMUSG00000029322	Plac8	chr5:100553725-100572245	136.4174968	50.7588801	1.524877287	6.32E-18	1.09E-15
ENSMUSG00000022218	Tgm1	chr14:55700009-55713492	7.569765161	1.410709142	2.523825319	9.37E-18	1.60E-15
ENSMUSG00000047250	Ptgs1	chr2:36230426-36252272	98.92868301	36.93607996	1.516032673	9.38E-18	1.60E-15
ENSMUSG00000076532	Igkv4-91	chr6:68768555-68769103	32.97107927	2.8939377	3.594507461	9.57E-18	1.62E-15
ENSMUSG00000029561	Oasl2	chr5:114896936-114912234	163.4394943	50.5616754	1.792786248	9.74E-18	1.64E-15
ENSMUSG00000026628	Atf3	chr1:191170296-191218039	29.8892797	8.687841969	1.881162361	1.07E-17	1.79E-15
ENSMUSG00000027360	Hdc	chr2:126593667-126619299	122.9329781	49.04895744	1.421176757	1.17E-17	1.94E-15
ENSMUSG00000070524	Fcrlb	chr1:170907273-170912941	3.22989488	0.220906855	3.929890025	1.36E-17	2.25E-15
ENSMUSG00000085295	4930430E12Rik	chr4:6352105-6357530	4.310888469	0.137497284	4.998607536	1.47E-17	2.41E-15
ENSMUSG00000094345	Igkv14-126	chr6:67896172-67896642	65.54521254	3.74859242	4.218098582	1.51E-17	2.46E-15
ENSMUSG00000085077	1700049E15Rik	chr6:147690241-147702374	2.578577103	0.024603708	6.562772135	1.52E-17	2.46E-15
ENSMUSG00000012428	Steap4	chr5:7960457-7982213	14.19827273	4.847685832	1.646730061	2.05E-17	3.31E-15
ENSMUSG00000023247	Guca2a	chr4:119637704-119639471	3.853928671	0.065822305	5.6881707	2.16E-17	3.46E-15
ENSMUSG00000020581	Agr2	chr12:35992907-36004087	54.55618742	9.682380704	2.591572614	2.30E-17	3.67E-15
ENSMUSG00000000567	Sox9	chr11:112782224-112787760	3.318844389	0.418993083	3.069215841	2.38E-17	3.77E-15
ENSMUSG00000040152	Thbs1	chr2:118111876-118127133	115.7636602	34.78226664	1.833759307	2.40E-17	3.78E-15
ENSMUSG00000028011	Tdo2	chr3:81957090-81976202	6.859449954	0.677048649	3.425510735	2.72E-17	4.25E-15
ENSMUSG00000023216	Epb42	chr2:121017891-121037072	2.440362984	0.182259723	3.820029421	2.84E-17	4.42E-15
ENSMUSG00000000682	Cd52	chr4:134082448-134095082	361.8587283	102.8558116	1.910602968	2.96E-17	4.57E-15
ENSMUSG00000034855	Cxcl10	chr5:92346638-92348889	13.28415053	1.894985748	2.905791469	3.10E-17	4.77E-15
ENSMUSG00000037872	Ackr1	chr1:173331886-173333750	5.564950018	0.403370603	3.884684903	4.14E-17	6.33E-15
ENSMUSG00000027398	Il1b	chr2:129364570-129371139	30.41363085	6.155943545	2.40691697	4.36E-17	6.62E-15
ENSMUSG00000022226	Mcpt2	chr14:56042123-56044634	1.749242978	0.009609373	7.170070496	4.53E-17	6.85E-15
ENSMUSG00000048779	P2ry6	chr7:100937630-100974649	37.58420812	10.65665233	1.915617094	4.84E-17	7.27E-15
ENSMUSG00000079014	Serpina3i	chr12:104263122-104269372	4.120323736	0.37535068	3.539288553	5.26E-17	7.86E-15
ENSMUSG00000025934	Gsta3	chr1:21240589-21265661	35.93269961	143.6912737	-1.901228335	5.56E-17	8.21E-15
ENSMUSG00000101389	Ms4a4a	chr19:11375523-11392790	17.18172937	2.754920625	2.734619896	5.59E-17	8.21E-15
ENSMUSG00000073421	H2-Ab1	chr17:34263209-34269418	1307.206466	491.6049203	1.506669308	5.59E-17	8.21E-15
ENSMUSG00000038600	Atp6v0a4	chr6:38048483-38124586	17.5083943	3.881422056	2.273736145	5.76E-17	8.41E-15
ENSMUSG00000022651	Retnlg	chr16:48872608-48874498	131.7463935	7.204433353	4.28437822	6.16E-17	8.95E-15
ENSMUSG00000020241	Col6a2	chr10:76595762-76623630	93.94100422	35.86563265	1.487296778	6.26E-17	8.98E-15
ENSMUSG00000017002	Slpi	chr2:164354070-164389095	88.55438527	32.27455809	1.551507826	6.26E-17	8.98E-15
ENSMUSG00000093896	Ighv1-76	chr12:115847881-115848331	25.51366779	1.51358255	4.182329548	6.28E-17	8.98E-15
ENSMUSG00000041828	Abca8a	chr11:110025634-110095978	11.48863186	40.54334549	-1.723713818	7.60E-17	1.08E-14
ENSMUSG00000043832	Clec4a3	chr6:122952515-122969875	57.49965137	9.997713071	2.625174398	9.51E-17	1.34E-14
ENSMUSG00000095704	Gm8221	chr15:77626074-77626637	4.395455733	0.084134807	5.757272114	1.02E-16	1.43E-14
ENSMUSG00000040907	Atp1a3	chr7:24978167-25005958	9.738479771	2.149272938	2.275729609	1.25E-16	1.75E-14
ENSMUSG00000039208	Metrnl	chr11:121701544-121716306	51.77747484	16.05175909	1.786063617	1.27E-16	1.77E-14
ENSMUSG00000026193	Fn1	chr1:71585520-71653200	194.5911325	51.89247015	2.008760205	1.30E-16	1.80E-14
ENSMUSG00000032688	Malt1	chr18:65430963-65478823	15.82842208	5.865133118	1.527617643	1.43E-16	1.97E-14
ENSMUSG00000032661	Oas3	chr5:120753098-120777661	11.33334195	2.084788316	2.545392994	1.45E-16	1.99E-14
ENSMUSG00000096715	Igkv3-4	chr6:70671788-70672377	45.55769705	3.881229569	3.656852677	1.46E-16	1.99E-14
ENSMUSG00000038791	Scgb3a2	chr18:43764289-43767399	376.9432227	1602.49991	-1.991478019	1.62E-16	2.19E-14
ENSMUSG00000066861	Oas1g	chr5:120876142-120887613	14.74734469	2.914998419	2.436400448	2.22E-16	2.99E-14
ENSMUSG00000026043	Col3a1	chr1:45311538-45349706	603.4455072	242.1218305	1.414598633	2.27E-16	3.04E-14
ENSMUSG00000004207	Psap	chr10:60277627-60302597	1035.472705	323.7105178	1.775453295	2.40E-16	3.20E-14
ENSMUSG00000094088	Ighv1-64	chr12:115507545-115508031	37.39847025	3.347968452	3.586790912	2.45E-16	3.25E-14
ENSMUSG00000026271	Gpr35	chr1:92950865-92986391	10.8098993	2.029786569	2.508359648	2.58E-16	3.41E-14
ENSMUSG00000005054	Cstb	chr10:78425670-78427619	234.4010026	88.02951986	1.50731505	2.87E-16	3.77E-14
ENSMUSG00000074622	Mafb	chr2:160363703-160367065	16.6476904	4.535776163	1.972888126	2.88E-16	3.77E-14
ENSMUSG00000078607	1810010H24Rik	chr11:107025681-107030443	9.929105691	37.78713205	-1.82988115	3.83E-16	4.99E-14
ENSMUSG00000030278	Cidec	chr6:113424634-113435760	7.889453454	34.116363	-2.014585273	4.52E-16	5.86E-14
ENSMUSG00000000982	Ccl3	chr11:83647844-83649355	15.16284389	1.403571308	3.510660366	4.59E-16	5.92E-14
ENSMUSG00000031167	Rbm3	chrX:8138975-8145880	114.5416058	45.71421791	1.418664856	5.04E-16	6.47E-14
ENSMUSG00000091523	AU040972	chr11:79481719-79484031	115.8717933	34.19833151	1.854362626	5.13E-16	6.56E-14
ENSMUSG00000021411	Pxdc1	chr13:34627840-34652681	49.73967878	142.6377892	-1.422636272	5.22E-16	6.64E-14
ENSMUSG00000040693	Slco4c1	chr1:96816270-96872171	39.86274013	12.40135953	1.783073305	5.43E-16	6.88E-14
ENSMUSG00000034459	Ifit1	chr19:34640871-34650009	50.50350968	17.43817303	1.632097059	5.73E-16	7.21E-14
ENSMUSG00000035385	Ccl2	chr11:82035571-82037453	12.9434172	1.130829895	3.609228272	6.67E-16	8.35E-14
ENSMUSG00000020884	Asgr1	chr11:70054085-70057894	0.3510066	4.002058283	-3.406190766	7.05E-16	8.80E-14
ENSMUSG00000031827	Cotl1	chr8:119809222-119840544	285.6637241	81.86033273	1.901361608	7.21E-16	8.95E-14
ENSMUSG00000022303	Dcstamp	chr15:39745932-39760934	3.817930322	0.290215168	3.822576649	1.07E-15	1.32E-13
ENSMUSG00000052384	Nrros	chr16:32142785-32165594	44.74922701	17.66780298	1.438111159	1.12E-15	1.38E-13
ENSMUSG00000076514	Igkv17-121	chr6:68036812-68037318	53.63233028	8.177524215	2.806087637	1.19E-15	1.45E-13
ENSMUSG00000103847	Gm20056	chr16:32408536-32409054	11.67877791	0.719615775	4.110160843	1.48E-15	1.80E-13
ENSMUSG00000022102	Dok2	chr14:70766036-70778495	83.46855292	20.59226767	2.113339588	1.54E-15	1.87E-13
ENSMUSG00000010651	Acaa1b	chr9:119148023-119157093	1.548852538	10.30138187	-2.636358955	1.67E-15	2.01E-13
ENSMUSG00000001348	Acp5	chr9:22126727-22135711	66.14714278	20.07100699	1.817570689	1.74E-15	2.09E-13
ENSMUSG00000030214	Plbd1	chr6:136612070-136661928	76.96249614	29.35789168	1.485290351	1.83E-15	2.19E-13
ENSMUSG00000031548	Sfrp1	chr8:23411502-23449632	11.13894764	4.056919677	1.555573458	2.66E-15	3.17E-13
ENSMUSG00000050737	Ptges	chr2:30889471-30929863	58.57060797	23.52979573	1.413974454	3.34E-15	3.96E-13
ENSMUSG00000047592	Nxpe5	chr5:138225898-138253363	2.513762183	0.221633947	3.605161862	3.81E-15	4.49E-13
ENSMUSG00000043017	Ptgir	chr7:16906490-16910905	9.386869979	1.721228047	2.544296711	3.91E-15	4.60E-13
ENSMUSG00000056737	Capg	chr6:72544391-72562983	199.7863662	62.12608265	1.782894974	4.41E-15	5.16E-13
ENSMUSG00000017400	Stac2	chr11:98036623-98053462	9.345115528	1.145912061	3.124348452	4.55E-15	5.30E-13
ENSMUSG00000018924	Alox15	chr11:70344152-70352031	73.03409967	3.575065021	4.450479408	4.70E-15	5.45E-13
ENSMUSG00000026536	Ifi211	chr1:173896345-173913046	11.01708445	2.200316962	2.426052082	5.24E-15	6.05E-13
ENSMUSG00000031825	Crispld2	chr8:119992438-120052793	16.6098146	62.32954534	-1.807898971	5.42E-15	6.23E-13
ENSMUSG00000029417	Cxcl9	chr5:92321347-92328079	10.53007849	1.385420141	3.023031086	6.18E-15	7.07E-13
ENSMUSG00000022227	Mcpt1	chr14:56017964-56020391	1.83230285	0.054112807	5.107968301	6.26E-15	7.14E-13
ENSMUSG00000040017	Saa4	chr7:46727998-46732603	0.585929059	0	8.567014535	7.00E-15	7.95E-13
ENSMUSG00000020826	Nos2	chr11:78920787-78960254	7.354023699	1.630903684	2.261388137	7.70E-15	8.70E-13
ENSMUSG00000001228	Uhrf1	chr17:56303321-56323486	13.89671917	3.302555372	2.172804427	9.40E-15	1.06E-12
ENSMUSG00000094102	Ighv9-2	chr12:114109001-114109430	8.702865376	0.349870522	4.672405441	1.15E-14	1.28E-12
ENSMUSG00000049848	Ceacam19	chr7:19875742-19887965	0.463842373	0	8.916299282	1.28E-14	1.42E-12
ENSMUSG00000000204	Slfn4	chr11:83175186-83190216	8.479255135	2.341512692	1.95229209	1.45E-14	1.61E-12
ENSMUSG00000079293	Clec7a	chr6:129461591-129472779	251.9906444	25.32479616	3.41424829	1.47E-14	1.63E-12
ENSMUSG00000032038	St3gal4	chr9:35046576-35119268	163.6023286	73.02749075	1.259618866	1.71E-14	1.89E-12
ENSMUSG00000033355	Rtp4	chr16:23520291-23614222	96.5352707	38.45846514	1.426218482	1.88E-14	2.06E-12
ENSMUSG00000021795	Sftpd	chr14:41172212-41185198	1705.071988	745.7363506	1.289103675	1.90E-14	2.08E-12
ENSMUSG00000054342	Kcnn4	chr7:24370263-24386690	16.0213862	4.336222483	1.981595608	2.04E-14	2.22E-12
ENSMUSG00000028793	Rnf19b	chr4:129058271-129085886	75.06705819	28.02683117	1.520038893	2.11E-14	2.28E-12
ENSMUSG00000025804	Ccr1	chr9:123962124-123968692	17.57757388	2.689343611	2.807331115	2.42E-14	2.62E-12
ENSMUSG00000027015	Cybrd1	chr2:71117923-71142926	8.552703422	3.177968183	1.526402179	2.67E-14	2.87E-12
ENSMUSG00000073598	1700066B19Rik	chr18:35703225-35730869	1.852961619	0.172648784	3.497037361	2.88E-14	3.09E-12
ENSMUSG00000038642	Ctss	chr3:95526786-95556403	708.2076159	114.0491681	2.73417506	2.91E-14	3.10E-12
ENSMUSG00000035352	Ccl12	chr11:82101845-82103400	19.88489944	2.061981037	3.356871512	3.15E-14	3.35E-12
ENSMUSG00000031443	F7	chr8:13026034-13035809	45.40834952	9.600255476	2.342254928	3.40E-14	3.60E-12
ENSMUSG00000025355	Mmp19	chr10:128790953-128800824	23.26786133	5.109633867	2.289315912	3.55E-14	3.74E-12
ENSMUSG00000022371	Col14a1	chr15:55307750-55520803	16.01179851	5.688712533	1.587562472	4.34E-14	4.55E-12
ENSMUSG00000067704	Wfdc13	chr2:164685107-164687706	6.546286304	0.929648286	2.907383973	4.38E-14	4.58E-12
ENSMUSG00000096490	Igkv10-94	chr6:68704508-68704978	27.2816472	3.546241412	3.028759796	4.65E-14	4.84E-12
ENSMUSG00000094694	Ighv1-9	chr12:114583569-114584002	27.37443274	2.884675814	3.332685217	4.85E-14	5.03E-12
ENSMUSG00000006519	Cyba	chr8:122424776-122432930	341.0503202	147.8189006	1.301714366	5.05E-14	5.21E-12
ENSMUSG00000036594	H2-Aa	chr17:34282744-34287827	1105.890768	450.5492402	1.390534103	5.46E-14	5.62E-12
ENSMUSG00000035186	Ubd	chr17:37193892-37196095	1.525624427	0.016798474	6.155670836	5.81E-14	5.95E-12
ENSMUSG00000090675	Olfr111	chr17:37508030-37532449	0.662115296	0	8.721915011	5.92E-14	6.04E-12
ENSMUSG00000031596	Slc7a2	chr8:40862396-40922308	47.52371639	10.01401451	2.347771199	6.23E-14	6.34E-12
ENSMUSG00000027562	Car2	chr3:14886273-14900770	231.1470757	104.7623938	1.236122502	6.55E-14	6.64E-12
ENSMUSG00000025348	Itga7	chr10:128933813-128958277	13.32477941	5.195694677	1.456767728	7.47E-14	7.54E-12
ENSMUSG00000032350	Gclc	chr9:77754535-77794485	310.1559587	140.426818	1.239285448	8.54E-14	8.59E-12
ENSMUSG00000035692	Isg15	chr4:156199424-156200818	171.5280128	48.849891	1.909159357	8.90E-14	8.91E-12
ENSMUSG00000076672	Ighv3-6	chr12:114288152-114288582	35.67453404	3.051042611	3.64402596	9.41E-14	9.39E-12
ENSMUSG00000051439	Cd14	chr18:36725074-36726736	71.22359636	31.94123764	1.252387266	1.01E-13	9.99E-12
ENSMUSG00000022026	Olfm4	chr14:80000302-80021930	1.381474827	0.032294016	5.389936631	1.04E-13	1.03E-11
ENSMUSG00000044313	Mab21l3	chr3:101813076-101848959	1.063253739	0.095392876	3.577732397	1.10E-13	1.09E-11
ENSMUSG00000090891	D6Ertd527e	chr6:87104746-87112997	3.384637224	0.455954787	2.986597265	1.14E-13	1.12E-11
ENSMUSG00000060586	H2-Eb1	chr17:34305877-34316199	664.6998658	258.4542146	1.457934482	1.14E-13	1.12E-11
ENSMUSG00000054072	Iigp1	chr18:60376029-60392627	52.14706004	20.49130186	1.445857727	1.20E-13	1.17E-11
ENSMUSG00000025746	Il6	chr5:30013114-30019981	2.308843555	0.236336224	3.374763613	1.20E-13	1.17E-11
ENSMUSG00000027016	Zfp385b	chr2:77410634-77819639	11.28635596	3.146077283	1.93607906	1.23E-13	1.20E-11
ENSMUSG00000001119	Col6a1	chr10:76708792-76726168	176.7040905	78.48822928	1.268363084	1.48E-13	1.43E-11
ENSMUSG00000076609	Igkc	chr6:70726435-70726966	985.3785701	237.8196285	2.146029534	1.51E-13	1.45E-11
ENSMUSG00000027533	Fabp5	chr3:10012548-10016607	112.6444975	44.55864457	1.43307433	1.79E-13	1.72E-11
ENSMUSG00000079547	H2-DMb1	chr17:34153072-34160230	131.0748794	53.8989294	1.377802253	2.01E-13	1.92E-11
ENSMUSG00000001128	Cfp	chrX:20925454-20931555	73.51331565	22.01741637	1.836190932	2.04E-13	1.94E-11
ENSMUSG00000017830	Dhx58	chr11:100694884-100704271	36.57051102	10.88261129	1.850464291	2.05E-13	1.94E-11
ENSMUSG00000043681	Fam25c	chr14:34351881-34355433	3.227617852	0.067734952	5.517349962	2.20E-13	2.08E-11
ENSMUSG00000026358	Rgs1	chr1:144242296-144249242	6.772890825	1.22699059	2.551777034	2.24E-13	2.10E-11
ENSMUSG00000029816	Gpnmb	chr6:49036546-49070929	37.20014074	8.387858434	2.243638231	2.28E-13	2.14E-11
ENSMUSG00000022584	Ly6c2	chr15:75108158-75111970	65.90004548	17.55643249	2.010656327	2.54E-13	2.38E-11
ENSMUSG00000029657	Hsph1	chr5:149614287-149636376	33.23733857	107.2203376	-1.591539776	2.63E-13	2.45E-11
ENSMUSG00000022180	Slc7a8	chr14:54722216-54781886	7.790948431	0.780336443	3.417787513	2.68E-13	2.48E-11
ENSMUSG00000068220	Lgals1	chr15:78926725-78930465	319.7880892	134.2835369	1.346666948	3.25E-13	3.01E-11
ENSMUSG00000022871	Fetub	chr16:22918382-22939766	11.93446619	2.829271496	2.17232045	4.31E-13	3.97E-11
ENSMUSG00000052974	Cyp2f2	chr7:27119909-27133660	408.9195547	1370.806773	-1.645912623	4.34E-13	3.98E-11
ENSMUSG00000018411	Mapt	chr11:104231390-104332090	50.25100101	136.9740735	-1.351484919	4.42E-13	4.05E-11
ENSMUSG00000046879	Irgm1	chr11:48861968-48871683	45.64269782	20.16974261	1.277163309	4.45E-13	4.06E-11
ENSMUSG00000078922	Tgtp1	chr11:48985327-48994172	20.34093605	5.3556933	2.029468908	4.63E-13	4.21E-11
ENSMUSG00000056529	Ptafr	chr4:132564067-132582683	7.045926087	1.474696747	2.358435994	4.67E-13	4.23E-11
ENSMUSG00000024349	Tmem173	chr18:35733678-35740554	21.92494473	8.079331957	1.539172236	4.87E-13	4.40E-11
ENSMUSG00000069763	Tmem100	chr11:90030348-90036508	155.26832	439.6446778	-1.407150379	4.98E-13	4.48E-11
ENSMUSG00000071489	Ptgdr	chr14:44851235-44859375	0.556324975	0.014052793	5.279528448	5.05E-13	4.53E-11
ENSMUSG00000029695	Aass	chr6:23072173-23132986	19.76060185	5.955323793	1.827940728	5.15E-13	4.60E-11
ENSMUSG00000043384	Gprasp1	chrX:135742733-135803474	4.973684389	14.15831606	-1.415500222	5.80E-13	5.17E-11
ENSMUSG00000002870	Mcm2	chr6:88883474-88898780	36.39733742	15.14059666	1.359223328	6.94E-13	6.16E-11
ENSMUSG00000056394	Lig1	chr7:13277283-13311433	15.69453551	6.060195413	1.468434532	7.94E-13	7.02E-11
ENSMUSG00000044350	Lacc1	chr14:77024200-77036904	10.80787125	3.099216125	1.897231063	8.99E-13	7.92E-11
ENSMUSG00000019876	Pkib	chr10:57631981-57741112	8.234843783	1.826603862	2.26759163	9.83E-13	8.64E-11
ENSMUSG00000022797	Tfrc	chr16:32608920-32632794	82.19105142	37.41401698	1.230038038	1.05E-12	9.20E-11
ENSMUSG00000038065	Mturn	chr6:54681624-54703851	10.8117879	34.46252592	-1.577746718	1.08E-12	9.40E-11
ENSMUSG00000024299	Adamts10	chr17:33524204-33553782	22.11307471	73.10561574	-1.63518732	1.17E-12	1.02E-10
ENSMUSG00000026069	Il1rl1	chr1:40429570-40465415	7.824592779	1.685593344	2.307772399	1.26E-12	1.09E-10
ENSMUSG00000029375	Cxcl15	chr5:90794534-90803067	1463.869085	626.8710227	1.320381113	1.41E-12	1.22E-10
ENSMUSG00000076934	Iglv1	chr16:19085017-19085500	53.06537676	14.5914878	1.955783547	1.55E-12	1.33E-10
ENSMUSG00000034947	Tmem106a	chr11:101582242-101591788	37.44401468	15.23591165	1.394411994	1.56E-12	1.34E-10
ENSMUSG00000054422	Fabp1	chr6:71199827-71205023	0.406426813	11.63976367	-4.708862792	1.94E-12	1.66E-10
ENSMUSG00000038179	Slamf7	chr1:171632403-171653035	18.87552349	4.161590796	2.278319033	1.96E-12	1.67E-10
ENSMUSG00000076563	Igkv5-48	chr6:69726573-69727138	15.06564436	2.513051512	2.673270901	2.03E-12	1.73E-10
ENSMUSG00000028037	Ifi44	chr3:151730922-151749960	32.72602832	12.42024496	1.496524344	2.56E-12	2.17E-10
ENSMUSG00000022945	Chaf1b	chr16:93883901-93906115	11.93618193	3.146089049	2.014741337	2.79E-12	2.36E-10
ENSMUSG00000049103	Ccr2	chr9:124101950-124113557	23.00361618	9.544823663	1.361531794	3.11E-12	2.62E-10
ENSMUSG00000028364	Tnc	chr4:63959785-64047015	6.458291275	2.094892012	1.718852169	3.22E-12	2.70E-10
ENSMUSG00000031278	Acsl4	chrX:142317993-142390535	88.22468507	39.57266332	1.253987626	3.23E-12	2.70E-10
ENSMUSG00000076556	Igkv4-57	chr6:69575975-69576500	21.14949224	1.798426116	3.653654467	3.32E-12	2.77E-10
ENSMUSG00000040809	Chil3	chr3:106147554-106167564	12841.68185	693.078751	4.315918698	3.50E-12	2.91E-10
ENSMUSG00000076613	Ighg2b	chr12:113302965-113307933	48.64142933	7.43024531	2.803952996	3.54E-12	2.93E-10
ENSMUSG00000039682	Lap3	chr5:45493374-45512691	135.3045577	62.55976293	1.210404895	4.78E-12	3.95E-10
ENSMUSG00000040204	2810417H13Rik	chr9:65890237-65903266	15.08834988	4.480069374	1.847422452	5.30E-12	4.37E-10
ENSMUSG00000093894	Ighv1-53	chr12:115158403-115158835	15.04602866	2.765585085	2.536704891	5.35E-12	4.40E-10
ENSMUSG00000030117	Gdf3	chr6:122605403-122610087	0.898325128	0.014345736	5.828969973	5.52E-12	4.52E-10
ENSMUSG00000058715	Fcer1g	chr1:171229572-171234365	153.664776	62.71319283	1.390874101	5.64E-12	4.60E-10
ENSMUSG00000098814	Igkv19-93	chr6:68736297-68736780	30.33751497	5.347511456	2.595769635	5.69E-12	4.63E-10
ENSMUSG00000044309	Apol7c	chr15:77524867-77533315	4.145499339	0.829708506	2.414725043	5.95E-12	4.83E-10
ENSMUSG00000033268	Duox1	chr2:122315672-122347972	0.275410603	0.011404858	4.559844425	5.97E-12	4.83E-10
ENSMUSG00000015134	Aldh1a3	chr7:66390890-66427517	8.498333514	1.516122525	2.592856631	6.74E-12	5.43E-10
ENSMUSG00000044951	Mylk4	chr13:32700827-32783954	0.139661762	1.400025389	-3.217489475	6.82E-12	5.48E-10
ENSMUSG00000039004	Bmp6	chr13:38345716-38499728	33.3337865	82.21264927	-1.206733207	7.06E-12	5.66E-10
ENSMUSG00000026580	Selp	chr1:164115264-164150026	11.65221432	2.001731204	2.640946314	7.56E-12	6.04E-10
ENSMUSG00000031438	Rnf128	chrX:139563316-139673145	15.1024694	4.978142942	1.69559489	7.96E-12	6.34E-10
ENSMUSG00000058163	Gm5431	chr11:48887422-48902214	6.925902657	1.636863816	2.185756789	8.33E-12	6.62E-10
ENSMUSG00000030834	Abcc6	chr7:45967555-46030302	2.097818593	0.243061	3.217015948	8.48E-12	6.71E-10
ENSMUSG00000022938	Fam3b	chr16:97471050-97504936	2.900293741	0.263405629	3.515486664	8.74E-12	6.90E-10
ENSMUSG00000042379	Esm1	chr13:113209659-113218098	3.211336879	12.92501238	-1.918633116	9.68E-12	7.62E-10
ENSMUSG00000030107	Usp18	chr6:121245906-121270917	77.00926864	31.82424878	1.374029973	1.00E-11	7.86E-10
ENSMUSG00000003617	Cp	chr3:19957054-20009145	208.0471368	98.53619252	1.17636219	1.03E-11	8.08E-10
ENSMUSG00000073208	Speer4c	chr5:15709501-15714271	1.938424402	0.071847097	4.701909104	1.07E-11	8.32E-10
ENSMUSG00000078866	Zfp970	chr2:177464733-177478129	8.163760175	28.65853938	-1.719798976	1.08E-11	8.41E-10
ENSMUSG00000055866	Per2	chr1:91415982-91459324	7.748651737	23.09093382	-1.479121442	1.22E-11	9.48E-10
ENSMUSG00000003484	Cyp4f18	chr8:71988482-72009626	48.02698336	9.071503839	2.503324267	1.28E-11	9.89E-10
ENSMUSG00000016496	Cd274	chr19:29367455-29388095	17.83584481	7.669124056	1.315929831	1.34E-11	1.03E-09
ENSMUSG00000072620	Slfn2	chr11:83065112-83070678	79.84796524	34.0519479	1.32579726	1.35E-11	1.04E-09
ENSMUSG00000029925	Tbxas1	chr6:38875404-39084585	21.94301252	4.093124016	2.52152703	1.36E-11	1.04E-09
ENSMUSG00000029771	Irf5	chr6:29526625-29541871	45.50879415	18.83838616	1.367679506	1.44E-11	1.10E-09
ENSMUSG00000003477	Inmt	chr6:55170626-55175043	399.0925396	1227.209547	-1.528328413	1.51E-11	1.15E-09
ENSMUSG00000019359	Gdpd2	chrX:100729873-100738895	0.53290267	3.96771528	-2.786820129	1.84E-11	1.40E-09
ENSMUSG00000000386	Mx1	chr16:97447035-97462907	8.99872806	2.364178376	2.024961531	1.86E-11	1.41E-09
ENSMUSG00000000957	Mmp14	chr14:54431612-54441265	129.6639658	62.55768898	1.147594174	1.95E-11	1.47E-09
ENSMUSG00000028197	Col24a1	chr3:145292472-145552011	1.509218051	0.173401432	3.186830396	1.98E-11	1.49E-09
ENSMUSG00000043939	A530064D06Rik	chr17:48151896-48167270	2.10835207	0.211424877	3.387513351	2.04E-11	1.53E-09
ENSMUSG00000026355	Mcm6	chr1:128331590-128359664	34.45026544	16.67123415	1.142730331	2.05E-11	1.54E-09
ENSMUSG00000020427	Igfbp3	chr11:7206086-7213923	17.17140536	72.09000807	-1.971938079	2.15E-11	1.61E-09
ENSMUSG00000023505	Cdca3	chr6:124829547-124833701	14.0139221	3.633133239	2.043020411	2.18E-11	1.62E-09
ENSMUSG00000078771	Evi2a	chr11:79526560-79530609	23.19386001	7.585958076	1.704530692	2.77E-11	2.06E-09
ENSMUSG00000037280	Galnt6	chr15:100691813-100729376	12.7385719	4.233851306	1.687499569	3.16E-11	2.34E-09
ENSMUSG00000025574	Tk1	chr11:117815526-117826092	22.85619998	8.001719714	1.60764953	3.30E-11	2.44E-09
ENSMUSG00000076612	Ighg2c	chr12:113285325-113288932	218.5642626	17.04193143	3.775029612	3.47E-11	2.56E-09
ENSMUSG00000018008	Cyth4	chr15:78597047-78622019	36.10786441	15.80218938	1.289848623	3.50E-11	2.57E-09
ENSMUSG00000096020	Ighv1-75	chr12:115833950-115834418	22.08990914	2.798556283	3.074847442	3.52E-11	2.58E-09
ENSMUSG00000097336	Fendrr	chr8:121054882-121083110	20.80780111	73.09868088	-1.724977509	3.57E-11	2.61E-09
ENSMUSG00000025854	Fam20c	chr5:138754514-138810077	17.7036631	6.017994596	1.656273582	3.60E-11	2.62E-09
ENSMUSG00000021242	Npc2	chr12:84754560-84773112	726.0552938	327.7420679	1.245009022	3.71E-11	2.70E-09
ENSMUSG00000041827	Oasl1	chr5:114923240-114937915	13.21440042	3.799101675	1.896093905	3.79E-11	2.75E-09
ENSMUSG00000031821	Gins2	chr8:120578633-120589304	4.814833799	0.97243872	2.400917029	4.17E-11	3.01E-09
ENSMUSG00000062563	Cys1	chr12:24665838-24681813	6.73030297	23.89188839	-1.736227991	4.33E-11	3.12E-09
ENSMUSG00000044258	Ctla2a	chr13:60934155-60936625	87.49765575	237.3063747	-1.34754182	4.92E-11	3.53E-09
ENSMUSG00000061578	Ksr2	chr5:117414000-117775003	0.217913527	0.012791662	4.126565587	4.93E-11	3.53E-09
ENSMUSG00000044667	Plppr4	chr3:117319139-117360876	0.375793118	0.014300772	4.699307206	4.95E-11	3.54E-09
ENSMUSG00000001506	Col1a1	chr11:94936224-94953042	214.5067927	98.30880841	1.225306954	5.10E-11	3.64E-09
ENSMUSG00000041449	Serpina3h	chr12:104247905-104253669	4.062475476	0.790023222	2.453071841	5.29E-11	3.76E-09
ENSMUSG00000029380	Cxcl1	chr5:90891241-90893115	6.474232642	1.299182527	2.416554961	5.64E-11	3.99E-09
ENSMUSG00000026303	Mlph	chr1:90915085-90951142	40.52505246	13.96216463	1.637202588	5.64E-11	3.99E-09
ENSMUSG00000074923	Pak6	chr2:118663303-118698020	6.207722067	1.638610907	2.0193548	5.86E-11	4.13E-09
ENSMUSG00000018907	Alox12e	chr11:70315610-70322628	5.508647347	0.345661133	4.079585425	5.91E-11	4.16E-09
ENSMUSG00000033491	Prss35	chr9:86743649-86758443	2.076944141	0.424599219	2.387444516	6.00E-11	4.21E-09
ENSMUSG00000018868	Pnpla5	chr15:84112621-84123175	0.004528193	0.543027814	-6.170369116	6.15E-11	4.30E-09
ENSMUSG00000035208	Slfn8	chr11:83002158-83020810	10.93982715	4.106479208	1.510463789	6.17E-11	4.31E-09
ENSMUSG00000027022	Xirp2	chr2:67446002-67526614	0.008070768	0.236869841	-4.7374682	6.86E-11	4.77E-09
ENSMUSG00000021822	Plau	chr14:20836662-20843388	14.49989985	5.399496491	1.518451062	7.19E-11	4.99E-09
ENSMUSG00000038530	Rgs4	chr1:169741477-169747642	15.96264978	6.046445268	1.493045096	7.76E-11	5.37E-09
ENSMUSG00000068893	Sprr2a2	chr3:92215920-92256724	0.595813757	0	8.354478458	8.18E-11	5.65E-09
ENSMUSG00000022665	Ccdc80	chr16:45093402-45127924	55.4109922	22.30986641	1.407973205	8.29E-11	5.71E-09
ENSMUSG00000058135	Gstm1	chr3:108012255-108017973	177.4069531	425.2773705	-1.16438638	8.38E-11	5.76E-09
ENSMUSG00000022464	Slc38a4	chr15:96994823-97055956	1.492934087	7.192636764	-2.166995116	8.70E-11	5.96E-09
ENSMUSG00000074115	Saa1	chr7:46740497-46742980	0.935084695	0	8.789873461	8.86E-11	6.05E-09
ENSMUSG00000035914	Cd276	chr9:58524298-58555437	9.858343993	3.28391802	1.684005852	9.03E-11	6.16E-09
ENSMUSG00000029581	Fscn1	chr5:142960343-142973185	52.92266797	24.80462193	1.187025186	9.13E-11	6.21E-09
ENSMUSG00000024696	Lpxn	chr19:12798606-12833807	14.03369122	4.26242358	1.81486859	1.02E-10	6.95E-09
ENSMUSG00000055541	Lair1	chr7:4003402-4063204	11.96287903	3.334638977	1.941826725	1.23E-10	8.32E-09
ENSMUSG00000070427	Il18bp	chr7:102014885-102018690	14.63077858	5.021726485	1.642872442	1.29E-10	8.68E-09
ENSMUSG00000038147	Cd84	chr1:171839697-171890718	39.08492475	10.29602923	2.023413223	1.30E-10	8.73E-09
ENSMUSG00000024770	Lipn	chr19:34067358-34084918	1.700542425	0.014334903	6.558414684	1.40E-10	9.40E-09
ENSMUSG00000005413	Hmox1	chr8:75093621-75100589	68.29307772	26.64436555	1.454737262	1.44E-10	9.64E-09
ENSMUSG00000059498	Fcgr3	chr1:171051174-171064935	115.4646348	28.7123043	2.107922656	1.48E-10	9.87E-09
ENSMUSG00000039519	Cyp7b1	chr3:18071950-18243338	4.695812756	1.134356682	2.135812217	1.67E-10	1.11E-08
ENSMUSG00000028007	Snx7	chr3:117781647-117868936	38.06210233	17.89472951	1.185870859	1.69E-10	1.12E-08
ENSMUSG00000049988	Lrrc25	chr8:70616155-70620890	18.54915042	4.998512794	1.987113774	1.73E-10	1.15E-08
ENSMUSG00000024675	Ms4a4c	chr19:11404770-11427246	23.56291361	7.802022603	1.6902702	1.76E-10	1.17E-08
ENSMUSG00000079620	Muc4	chr16:32735886-32782391	13.81660069	6.088003033	1.277541497	1.83E-10	1.21E-08
ENSMUSG00000045312	Lhfpl2	chr13:94057796-94195409	18.08977196	6.010436152	1.687659479	1.86E-10	1.23E-08
ENSMUSG00000015653	Steap2	chr5:5664829-5694578	12.8528596	5.941100786	1.211132368	1.95E-10	1.28E-08
ENSMUSG00000030413	Pglyrp1	chr7:18871331-18890459	89.06328411	34.68658657	1.453674483	1.97E-10	1.29E-08
ENSMUSG00000063060	Sox7	chr14:63943674-63950732	15.64582135	37.47150983	-1.164326451	1.99E-10	1.30E-08
ENSMUSG00000032091	Tmprss4	chr9:45172726-45204092	23.05377671	6.823701306	1.856012622	2.04E-10	1.33E-08
ENSMUSG00000029664	Tfpi2	chr6:3962595-3988919	9.115647443	2.121182594	2.198576064	2.05E-10	1.33E-08
ENSMUSG00000031497	Tnfsf13b	chr8:10006467-10039072	25.18920111	11.20458449	1.262202342	2.06E-10	1.33E-08
ENSMUSG00000035407	Kank4	chr4:98754898-98817537	6.301640004	17.43028735	-1.374842029	2.23E-10	1.44E-08
ENSMUSG00000049037	Clec4a1	chr6:122921848-122934619	9.706894261	2.670515497	1.96115405	2.24E-10	1.45E-08
ENSMUSG00000039760	Il22ra2	chr10:19621998-19634681	0.028420643	0.584820257	-4.217063943	2.26E-10	1.45E-08
ENSMUSG00000028036	Ptgfr	chr3:151796502-151837630	1.392564319	5.560893029	-1.908388481	2.27E-10	1.45E-08
ENSMUSG00000073555	Gm4951	chr18:60212080-60247820	9.951660009	3.432653594	1.636092323	2.27E-10	1.46E-08
ENSMUSG00000024028	Tff2	chr17:31141049-31144282	101.3549718	27.7652912	1.966573648	2.41E-10	1.54E-08
ENSMUSG00000020889	Nr1d1	chr11:98767932-98775333	20.65542554	4.013141243	2.460197197	2.51E-10	1.60E-08
ENSMUSG00000048368	Omd	chr13:49582766-49592609	0.584532843	3.511891085	-2.4873113	2.64E-10	1.68E-08
ENSMUSG00000026833	Olfm1	chr2:28192992-28230736	33.41458957	16.36896298	1.125114644	2.72E-10	1.73E-08
ENSMUSG00000087642	Ighe	chr12:113271174-113273248	0.847224221	0.012546007	5.851086015	2.76E-10	1.74E-08
ENSMUSG00000055235	Wdr86	chr5:24711738-24730727	4.169780007	0.678686779	2.705366075	2.90E-10	1.83E-08
ENSMUSG00000026166	Ccl20	chr1:83116766-83119167	4.334883586	0.514212219	3.140350432	3.09E-10	1.94E-08
ENSMUSG00000023947	Nfkbie	chr17:45555716-45563169	11.66984944	4.658062707	1.42067577	3.20E-10	2.01E-08
ENSMUSG00000020649	Rrm2	chr12:24708241-24714146	30.72077925	8.887632933	1.88658098	3.21E-10	2.01E-08
ENSMUSG00000055978	Fut2	chr7:45648591-45666394	5.133912092	1.060658572	2.366686397	3.30E-10	2.06E-08
ENSMUSG00000026622	Nek2	chr1:191821444-191833050	19.50396833	6.179192961	1.756200705	3.36E-10	2.10E-08
ENSMUSG00000079330	Lemd1	chr1:132191431-132259227	2.585688054	0.170184977	4.019385247	3.42E-10	2.13E-08
ENSMUSG00000034593	Myo5a	chr9:75071015-75223688	28.14947116	10.11004539	1.574587069	3.46E-10	2.15E-08
ENSMUSG00000032172	Olfm2	chr9:20667690-20746349	1.108796552	6.209357964	-2.391016071	3.52E-10	2.18E-08
ENSMUSG00000032860	P2ry2	chr7:100996568-101012866	25.45913752	8.813016938	1.631234413	3.55E-10	2.20E-08
ENSMUSG00000026011	Ctla4	chr1:60887000-60915832	5.789986935	1.010420614	2.606585009	3.62E-10	2.23E-08
ENSMUSG00000041859	Mcm3	chr1:20802968-20820312	30.24226863	14.94444434	1.112035513	3.66E-10	2.25E-08
ENSMUSG00000036867	Smad6	chr9:63953076-64022059	118.1948426	289.6371924	-1.197977294	3.68E-10	2.26E-08
ENSMUSG00000031430	Vsig1	chrX:140907608-140939472	1.480010258	0.194279683	2.998800003	3.70E-10	2.26E-08
ENSMUSG00000005410	Mcm5	chr8:75109569-75128439	20.21012518	6.250120612	1.791937022	3.86E-10	2.36E-08
ENSMUSG00000015053	Gata2	chr6:88193891-88207032	46.69004991	110.6747983	-1.150807763	3.87E-10	2.36E-08
ENSMUSG00000029163	Emilin1	chr5:30913402-30921277	59.72258908	29.5758043	1.112870768	3.94E-10	2.40E-08
ENSMUSG00000025279	Dnase1l3	chr14:7964533-7994573	2.624086875	0.530730544	2.410883085	4.32E-10	2.62E-08
ENSMUSG00000034023	Fancd2	chr6:113531682-113597017	3.468137351	0.818833339	2.179941132	4.37E-10	2.65E-08
ENSMUSG00000024397	Aif1	chr17:35170991-35176068	23.28272748	5.422536413	2.196700173	4.97E-10	3.00E-08
ENSMUSG00000021356	Irf4	chr13:30749226-30766927	6.24228816	1.383337994	2.277686285	5.02E-10	3.02E-08
ENSMUSG00000032204	Aqp9	chr9:71110659-71168682	10.17399094	0.663785786	4.012048817	5.06E-10	3.04E-08
ENSMUSG00000021750	Fam107a	chr14:8296274-8318023	2.990628953	10.37531322	-1.691245063	5.26E-10	3.16E-08
ENSMUSG00000038417	Fig4	chr10:41188172-41303260	25.66613997	9.898544494	1.475008298	5.30E-10	3.17E-08
ENSMUSG00000024798	Htr7	chr19:35958734-36057507	1.008788609	0.154825146	2.79570922	5.39E-10	3.22E-08
ENSMUSG00000023011	Faim2	chr15:99497005-99528017	1.430618152	4.923769338	-1.682950939	5.77E-10	3.43E-08
ENSMUSG00000029371	Cxcl5	chr5:90759360-90761624	19.59829402	4.765956463	2.133822725	5.85E-10	3.47E-08
ENSMUSG00000063856	Gpx1	chr9:108338903-108340343	671.5567637	345.1825863	1.05504389	6.19E-10	3.67E-08
ENSMUSG00000055368	Slc6a2	chr8:92960079-93001667	11.13751725	25.06862551	-1.073370159	6.29E-10	3.72E-08
ENSMUSG00000045932	Ifit2	chr19:34550694-34576419	27.73061526	12.68246289	1.228313612	6.38E-10	3.76E-08
ENSMUSG00000028843	Sh3bgrl3	chr4:134127406-134128789	308.2924438	152.530876	1.110866915	6.45E-10	3.80E-08
ENSMUSG00000004864	Mapk13	chr17:28769307-28778698	32.4234194	13.48337993	1.359273653	6.91E-10	4.06E-08
ENSMUSG00000076534	Igkv12-89	chr6:68834846-68835307	9.651582196	1.166528363	3.103310693	6.96E-10	4.08E-08
ENSMUSG00000030077	Chl1	chr6:103510586-103750211	1.667066458	0.253672061	2.802626467	7.29E-10	4.26E-08
ENSMUSG00000094075	Ighv1-80	chr12:115912344-115912776	18.77845742	3.650161637	2.465361881	7.53E-10	4.40E-08
ENSMUSG00000026073	Il1r2	chr1:40074079-40125231	5.274106436	0.82176699	2.765466617	8.15E-10	4.74E-08
ENSMUSG00000022766	Serpind1	chr16:17331371-17343575	4.563241112	1.007885417	2.278067183	8.20E-10	4.77E-08
ENSMUSG00000023336	Wfdc1	chr8:119666365-119688222	24.01529064	60.95228497	-1.249558581	8.23E-10	4.77E-08
ENSMUSG00000029762	Akr1b8	chr6:34354119-34368463	31.63607341	13.48135617	1.32573101	8.24E-10	4.77E-08
ENSMUSG00000028792	Ak2	chr4:128991958-129011529	93.36732098	45.20434076	1.141562303	1.04E-09	6.02E-08
ENSMUSG00000055172	C1ra	chr6:124512405-124523443	46.87506427	22.06021393	1.182311285	1.08E-09	6.25E-08
ENSMUSG00000029366	Dck	chr5:88764996-88783281	19.60103709	7.461947836	1.493659166	1.10E-09	6.34E-08
ENSMUSG00000060802	B2m	chr2:122147686-122153083	3325.414668	1779.120804	0.999487599	1.11E-09	6.38E-08
ENSMUSG00000058427	Cxcl2	chr5:90903871-90905938	2.210800722	0.296489719	2.996673369	1.12E-09	6.42E-08
ENSMUSG00000094930	Igkv6-25	chr6:70215400-70215957	11.72060199	2.003127979	2.623878728	1.13E-09	6.43E-08
ENSMUSG00000028044	Cks1b	chr3:89415472-89418383	30.64611336	10.7693646	1.602766945	1.15E-09	6.58E-08
ENSMUSG00000037649	H2-DMa	chr17:34135182-34139101	87.89895453	43.24888082	1.117299214	1.17E-09	6.66E-08
ENSMUSG00000071604	Fam189a2	chr19:23972751-24031019	31.72894226	68.68308657	-1.01756321	1.18E-09	6.67E-08
ENSMUSG00000020836	Coro6	chr11:77462411-77470484	0.654812639	4.60062079	-2.713438057	1.19E-09	6.72E-08
ENSMUSG00000096074	Ighv1-72	chr12:115757984-115758461	21.66218885	3.611880107	2.684600113	1.25E-09	7.07E-08
ENSMUSG00000068874	Selenbp1	chr3:94933056-94944758	219.8901507	489.3791834	-1.055367871	1.27E-09	7.18E-08
ENSMUSG00000029915	Clec5a	chr6:40574894-40585821	8.162109465	1.583684041	2.465320792	1.34E-09	7.56E-08
ENSMUSG00000020067	Mypn	chr10:63115795-63203952	0.02503628	0.458030581	-4.012675957	1.37E-09	7.69E-08
ENSMUSG00000043496	Tril	chr6:53815468-53820830	1.729937408	5.319505763	-1.523500088	1.38E-09	7.74E-08
ENSMUSG00000022537	Tmem44	chr16:30511855-30550842	12.10776182	30.14473358	-1.223248568	1.40E-09	7.80E-08
ENSMUSG00000037991	Rmi2	chr16:10835059-10892966	2.199064699	0.478207509	2.295306241	1.51E-09	8.40E-08
ENSMUSG00000037887	Dusp8	chr7:142079490-142095843	7.05213608	19.23547322	-1.349763943	1.56E-09	8.67E-08
ENSMUSG00000030921	Trim30a	chr7:104409025-104465193	62.5804574	32.41624783	1.046946293	1.57E-09	8.72E-08
ENSMUSG00000061780	Cfd	chr10:79890853-79892656	56.87433598	288.5289559	-2.250814037	1.61E-09	8.93E-08
ENSMUSG00000033705	Stard9	chr2:120629126-120731895	11.9029898	26.36412348	-1.051226807	1.65E-09	9.13E-08
ENSMUSG00000021886	Gpr65	chr12:98268635-98276624	6.670842027	1.922682874	1.890892749	1.66E-09	9.14E-08
ENSMUSG00000037313	Tacc3	chr5:33658128-33678995	12.47530123	4.426703342	1.589569491	1.68E-09	9.25E-08
ENSMUSG00000019942	Cdk1	chr10:69336635-69352938	25.21658472	7.065228717	1.933403751	1.69E-09	9.29E-08
ENSMUSG00000022488	Nckap1l	chr15:103453825-103498800	20.96581807	8.443249427	1.40951531	1.95E-09	1.07E-07
ENSMUSG00000021451	Sema4d	chr13:51701246-51793747	48.35399786	20.77480793	1.31799193	1.97E-09	1.08E-07
ENSMUSG00000095612	Ighv5-4	chr12:113597446-113597977	45.42090631	0.967434443	5.668351279	2.01E-09	1.10E-07
ENSMUSG00000082292	Gm12250	chr11:58187739-58189012	16.74728768	5.602089476	1.683661404	2.08E-09	1.14E-07
ENSMUSG00000063234	Gpr84	chr15:103308236-103310438	0.699307852	0.029869202	4.566130398	2.09E-09	1.14E-07
ENSMUSG00000062345	Serpinb2	chr1:107511423-107535478	9.025945641	0.269808156	5.136466632	2.18E-09	1.19E-07
ENSMUSG00000095130	Ighv1-39	chr12:114914599-114915032	12.26979938	0.927598934	3.789679495	2.20E-09	1.19E-07
ENSMUSG00000056494	Cngb3	chr4:19280850-19510623	0.171459168	0.004209042	5.305017694	2.20E-09	1.19E-07
ENSMUSG00000026042	Col5a2	chr1:45374321-45503282	57.78925526	30.95170571	0.998367107	2.24E-09	1.21E-07
ENSMUSG00000027715	Ccna2	chr3:36564865-36572150	12.80943664	4.211607172	1.702746383	2.25E-09	1.21E-07
ENSMUSG00000020524	Gria1	chr11:57011387-57330244	0.901263378	3.701719318	-1.938250856	2.32E-09	1.25E-07
ENSMUSG00000040724	Kcna2	chr3:107101146-107115005	0.985017263	3.040904111	-1.529097252	2.45E-09	1.31E-07
ENSMUSG00000021125	Arg2	chr12:79130777-79156301	10.64241244	3.586186128	1.667164216	2.45E-09	1.31E-07
ENSMUSG00000099775	Gm5960	chr15:75071112-75074638	2.216843308	0.01926032	6.293190712	2.47E-09	1.32E-07
ENSMUSG00000026669	Mcm10	chr2:4989714-5012791	4.092914445	1.097916141	1.996138311	2.48E-09	1.32E-07
ENSMUSG00000016529	Il10	chr1:131019845-131024974	0.816001476	0.037985928	4.517401843	2.55E-09	1.36E-07
ENSMUSG00000034641	Cd300ld	chr11:114982274-114989922	11.77525308	3.469738959	1.860773977	2.63E-09	1.39E-07
ENSMUSG00000022534	Mefv	chr16:3707215-3718124	1.689378273	0.250137116	2.841073342	2.63E-09	1.39E-07
ENSMUSG00000017146	Brca1	chr11:101488764-101551955	6.445755201	1.545636366	2.157805184	2.69E-09	1.43E-07
ENSMUSG00000040133	Gpr176	chr2:118277110-118373419	0.759513624	0.112790887	2.85274348	2.72E-09	1.43E-07
ENSMUSG00000028268	Gbp3	chr3:142560026-142573209	65.40095795	33.06348614	1.080872184	2.76E-09	1.45E-07
ENSMUSG00000063388	BC023105	chr18:60441753-60442983	2.110398891	0.304100139	2.865354607	2.86E-09	1.50E-07
ENSMUSG00000006403	Adamts4	chr1:171250421-171260637	1.157952735	0.232346623	2.419466407	2.89E-09	1.51E-07
ENSMUSG00000035455	Fignl1	chr11:11787431-11808962	5.089993136	1.352743521	2.008427879	2.92E-09	1.53E-07
ENSMUSG00000038037	Socs1	chr16:10783808-10785536	24.52957423	6.543224309	1.995297843	2.93E-09	1.53E-07
ENSMUSG00000024640	Psat1	chr19:15904678-15947337	25.10447057	10.95292298	1.292333359	2.99E-09	1.56E-07
ENSMUSG00000050777	Tmem37	chr1:120067377-120074074	33.92138821	16.63448411	1.125198782	3.17E-09	1.65E-07
ENSMUSG00000027485	Bpifb1	chr2:154190818-154220369	202.9821162	68.79046829	1.658106306	3.33E-09	1.73E-07
ENSMUSG00000002111	Spi1	chr2:91082390-91115756	108.8389722	42.67287019	1.448847781	3.40E-09	1.76E-07
ENSMUSG00000064080	Fbln2	chr6:91212455-91272540	6.415732674	18.40138375	-1.425146361	3.49E-09	1.80E-07
ENSMUSG00000027073	Prg2	chr2:84980461-84983632	25.53453042	0.287898924	6.550729523	3.81E-09	1.97E-07
ENSMUSG00000041654	Slc39a11	chr11:113244853-113650079	26.2149082	10.26876806	1.450782878	3.93E-09	2.03E-07
ENSMUSG00000026480	Ncf2	chr1:152800194-152836991	42.54767025	13.38223325	1.766456983	4.05E-09	2.08E-07
ENSMUSG00000015354	Pcolce2	chr9:95637601-95698096	39.79314432	94.5174391	-1.151631966	4.21E-09	2.16E-07
ENSMUSG00000096929	A330023F24Rik	chr1:194976375-195037904	0.394975628	2.509393074	-2.586116996	4.30E-09	2.20E-07
ENSMUSG00000037548	H2-DMb2	chr17:34143307-34151553	30.82017739	13.39892268	1.294625511	4.31E-09	2.20E-07
ENSMUSG00000026712	Mrc1	chr2:14229392-14332057	59.42567569	14.95066836	2.092627099	4.56E-09	2.33E-07
ENSMUSG00000063193	Cd300lb	chr11:114922781-114934386	15.06570195	2.490228815	2.696893294	4.67E-09	2.38E-07
ENSMUSG00000019850	Tnfaip3	chr10:19000910-19015657	19.20248141	9.658992126	1.086993522	4.79E-09	2.43E-07
ENSMUSG00000018930	Ccl4	chr11:83662584-83664683	14.99036741	3.029927516	2.396390129	4.82E-09	2.44E-07
ENSMUSG00000026866	Kynu	chr2:43555329-43682715	9.955784138	1.963978067	2.437152886	4.98E-09	2.52E-07
ENSMUSG00000038252	Ncapd2	chr6:125168007-125191701	35.38866172	16.33443811	1.209068118	5.36E-09	2.71E-07
ENSMUSG00000048218	Amigo2	chr15:97244074-97247287	5.917413829	15.06235948	-1.253801942	5.38E-09	2.71E-07
ENSMUSG00000021789	Sftpa1	chr14:41131782-41136452	3982.606316	2045.846701	1.059003568	5.52E-09	2.78E-07
ENSMUSG00000025165	Sectm1a	chr11:121067407-121081220	0.665290778	0.010180067	5.866375507	5.61E-09	2.82E-07
ENSMUSG00000027442	Cst8	chr2:148798785-148805595	3.09579041	12.65942643	-1.934361182	5.88E-09	2.95E-07
ENSMUSG00000094797	Igkv6-15	chr6:70406469-70406992	26.41101304	7.161141544	1.977499292	5.99E-09	3.00E-07
ENSMUSG00000006344	Ggt5	chr10:75589340-75617200	15.7072979	6.359227492	1.39834519	6.01E-09	3.00E-07
ENSMUSG00000047793	Sned1	chr1:93235841-93301065	5.736508486	14.10862298	-1.201193409	6.02E-09	3.00E-07
ENSMUSG00000028003	Lrat	chr3:82892579-82903973	4.839649216	15.86804222	-1.613336345	6.07E-09	3.02E-07
ENSMUSG00000026579	F5	chr1:164151838-164220277	3.670964377	0.477830378	3.037263266	6.15E-09	3.06E-07
ENSMUSG00000052435	Cebpe	chr14:54710363-54712174	12.56857317	0.123959965	6.731388128	6.50E-09	3.22E-07
ENSMUSG00000061132	Blnk	chr19:40928927-40994535	7.674418835	2.773263247	1.563385142	6.61E-09	3.27E-07
ENSMUSG00000020038	Cry1	chr10:85131700-85185064	21.51072709	49.40322757	-1.103206026	6.70E-09	3.31E-07
ENSMUSG00000034708	Grn	chr11:102430315-102437048	370.0969718	190.7778317	1.052659902	7.00E-09	3.45E-07
ENSMUSG00000051747	Ttn	chr2:76703980-76982547	0.07576594	0.949897379	-3.562546516	7.03E-09	3.46E-07
ENSMUSG00000034652	Cd300a	chr11:114890041-114904654	9.564445819	2.720920691	1.913267407	7.06E-09	3.47E-07
ENSMUSG00000012705	Retn	chr8:3655770-3660110	3.1334785	16.50336016	-2.307898859	7.07E-09	3.47E-07
ENSMUSG00000045551	Fpr1	chr17:17876471-17883940	0.728716865	9.18161215	-3.530959889	7.40E-09	3.62E-07
ENSMUSG00000024338	Psmb8	chr17:34197721-34201454	81.25615685	40.02811318	1.116253596	7.71E-09	3.77E-07
ENSMUSG00000027875	Hmgcs2	chr3:98280435-98310738	4.079393602	11.16569964	-1.359294467	7.79E-09	3.79E-07
ENSMUSG00000025791	Pgm2	chr4:99929414-99987294	27.36129328	14.83170077	0.980513093	7.79E-09	3.79E-07
ENSMUSG00000020609	Apob	chr12:7977648-8016835	0.548082292	0.108377991	2.441409351	7.85E-09	3.81E-07
ENSMUSG00000018893	Mb	chr15:77015489-77050670	5.357241789	66.2674952	-3.539018477	7.92E-09	3.84E-07
ENSMUSG00000076562	Igkv4-50	chr6:69700767-69701287	8.436245998	1.001200757	3.180702006	8.24E-09	3.99E-07
ENSMUSG00000024079	Eif2ak2	chr17:78852564-78882573	54.91814619	26.5816232	1.147468524	8.42E-09	4.07E-07
ENSMUSG00000024395	Lims2	chr18:31931507-31958619	24.89115996	57.70816224	-1.118457635	8.75E-09	4.22E-07
ENSMUSG00000020914	Top2a	chr11:98992943-99024189	37.73001796	12.82349285	1.656080294	8.84E-09	4.26E-07
ENSMUSG00000063632	Sox11	chr12:27334264-27342574	1.775019273	5.566263091	-1.555649148	8.90E-09	4.28E-07
ENSMUSG00000029591	Ung	chr5:114130386-114139323	5.295549258	1.623960948	1.796291371	8.92E-09	4.28E-07
ENSMUSG00000027224	Duoxa1	chr2:122302191-122313730	0.641229159	0.022783188	4.868897154	8.99E-09	4.31E-07
ENSMUSG00000031613	Hpgd	chr8:56294585-56321043	218.8817645	475.0961072	-1.023705293	9.12E-09	4.36E-07
ENSMUSG00000053063	Clec12a	chr6:129342691-129365303	13.287106	4.418874226	1.684221156	9.27E-09	4.43E-07
ENSMUSG00000000318	Clec10a	chr11:70156197-70170834	15.10626762	4.835919915	1.739139174	9.30E-09	4.43E-07
ENSMUSG00000025351	Cd63	chr10:128908919-128912816	397.4096285	200.0695841	1.083933441	9.36E-09	4.45E-07
ENSMUSG00000020288	Ahsa2	chr11:23487882-23498030	6.222473145	16.39536816	-1.302536585	1.00E-08	4.77E-07
ENSMUSG00000028873	Cdca8	chr4:124918465-124939311	9.497740611	3.178119159	1.674950917	1.01E-08	4.79E-07
ENSMUSG00000078949	R3hdml	chr2:163492318-163502612	0.552372451	0.007147797	5.708212085	1.04E-08	4.91E-07
ENSMUSG00000030357	Fkbp4	chr6:128429735-128438677	102.2918969	215.4045539	-0.977618911	1.05E-08	4.96E-07
ENSMUSG00000028937	Acot7	chr4:152178134-152271855	170.6453057	93.86738968	0.959902158	1.07E-08	5.05E-07
ENSMUSG00000021948	Prkcd	chr14:30595356-30626210	111.0195179	47.56919275	1.320486108	1.09E-08	5.15E-07
ENSMUSG00000027797	Dclk1	chr3:55242364-55539068	5.478115678	2.156139409	1.441443555	1.11E-08	5.20E-07
ENSMUSG00000073910	Mob3b	chr4:34949074-35157484	15.32674841	8.019951947	1.029923274	1.19E-08	5.60E-07
ENSMUSG00000018774	Cd68	chr11:69664213-69666153	98.62429299	24.44237902	2.112598791	1.20E-08	5.63E-07
ENSMUSG00000021367	Edn1	chr13:42301270-42307989	10.50296799	25.13772547	-1.163157678	1.21E-08	5.65E-07
ENSMUSG00000027559	Car3	chr3:14863512-14872523	30.86841241	145.3288584	-2.142993698	1.22E-08	5.67E-07
ENSMUSG00000026390	Marco	chr1:120474538-120505024	3.058011481	18.10155258	-2.457552402	1.22E-08	5.69E-07
ENSMUSG00000043430	Psapl1	chr5:36204021-36206568	0.818746214	0.123178967	2.803999059	1.24E-08	5.76E-07
ENSMUSG00000032487	Ptgs2	chr1:150100031-150108227	15.73662821	7.55773727	1.156204459	1.24E-08	5.77E-07
ENSMUSG00000061947	Serpina10	chr12:103614786-103631444	1.093211294	0.195017819	2.579492372	1.26E-08	5.84E-07
ENSMUSG00000022906	Parp9	chr16:35938470-35972605	53.11809369	28.6444808	0.989645002	1.26E-08	5.84E-07
ENSMUSG00000032577	Mapkapk3	chr9:107254927-107289877	55.75761723	30.095635	0.986260574	1.27E-08	5.86E-07
ENSMUSG00000050721	Plekho2	chr9:65552698-65580040	27.7146675	10.21555355	1.540191866	1.33E-08	6.11E-07
ENSMUSG00000031489	Adrb3	chr8:27225776-27250616	3.017664909	12.61544549	-1.970668065	1.33E-08	6.11E-07
ENSMUSG00000030867	Plk1	chr7:122159439-122169873	11.03379885	3.745633546	1.658208522	1.33E-08	6.13E-07
ENSMUSG00000046447	Camk2n1	chr4:138454314-138460123	13.98388363	31.47041365	-1.074926343	1.39E-08	6.38E-07
ENSMUSG00000024791	Cdca5	chr19:6084983-6091777	4.061699338	0.917075758	2.244151064	1.41E-08	6.45E-07
ENSMUSG00000031495	Cd209d	chr8:3871824-3878555	5.962176677	0.626823955	3.335695464	1.49E-08	6.80E-07
ENSMUSG00000021062	Rab15	chr12:76797960-76822908	62.33251655	30.86406669	1.111997374	1.51E-08	6.88E-07
ENSMUSG00000029553	Tfec	chr6:16833373-16898441	14.91247879	3.849255851	2.052569839	1.53E-08	6.97E-07
ENSMUSG00000056222	Spock1	chr13:57421195-57908314	0.209660446	0	7.52410017	1.53E-08	6.97E-07
ENSMUSG00000031004	Mki67	chr7:135689784-135716361	13.07412252	5.507832511	1.344968334	1.55E-08	7.04E-07
ENSMUSG00000029544	Cabp1	chr5:115168689-115194381	1.395874281	5.935031118	-1.995676582	1.57E-08	7.10E-07
ENSMUSG00000024965	Fermt3	chr19:6998958-7019469	26.70310124	10.12193224	1.49580943	1.66E-08	7.52E-07
ENSMUSG00000026981	Il1rn	chr2:24336853-24351494	50.223296	6.0112478	3.166014485	1.67E-08	7.55E-07
ENSMUSG00000021390	Ogn	chr13:49608071-49624500	52.75030651	117.46858	-1.059559485	1.73E-08	7.78E-07
ENSMUSG00000003038	Hmgn2	chr4:133964738-133968650	115.132469	59.1948165	1.052019328	1.73E-08	7.78E-07
ENSMUSG00000000028	Cdc45	chr16:18780447-18811987	6.838973607	2.140793883	1.772374745	1.73E-08	7.78E-07
ENSMUSG00000061232	H2-K1	chr17:33996017-34000333	3067.149769	1625.40235	1.012269927	1.74E-08	7.82E-07
ENSMUSG00000029195	Klb	chr5:65348314-65384007	0.034433477	0.542151294	-3.79330974	1.77E-08	7.91E-07
ENSMUSG00000024059	Clip4	chr17:71781947-71858351	20.82938877	10.60882029	1.072248109	1.85E-08	8.25E-07
ENSMUSG00000021327	Zkscan3	chr13:21387013-21402755	20.91286588	46.15391171	-1.050889573	1.88E-08	8.39E-07
ENSMUSG00000074264	Amy1	chr3:113555710-113606699	1.162469377	7.207760772	-2.543059475	1.96E-08	8.74E-07
ENSMUSG00000046841	Ckap4	chr10:84526305-84534062	39.08504816	21.93477706	0.929750209	1.98E-08	8.80E-07
ENSMUSG00000024990	Rbp4	chr19:38116620-38125321	48.77319263	20.02441767	1.375774406	2.01E-08	8.90E-07
ENSMUSG00000021453	Gadd45g	chr13:51846678-51848468	93.81724149	41.17834642	1.27949742	2.03E-08	8.98E-07
ENSMUSG00000001473	Tubb6	chr18:67390717-67402748	27.61509374	13.47420132	1.135038506	2.11E-08	9.34E-07
ENSMUSG00000029413	Naaa	chr5:92257659-92278170	100.0731477	52.18979592	1.03833603	2.17E-08	9.57E-07
ENSMUSG00000001751	Naglu	chr11:101070012-101077672	33.51297767	17.13993718	1.062852503	2.20E-08	9.71E-07
ENSMUSG00000024451	Arap3	chr18:37972624-37997574	36.98796292	75.39208928	-0.933094459	2.25E-08	9.89E-07
ENSMUSG00000031966	Glb1l3	chr9:26817953-26860890	0.336510247	2.05277564	-2.503150329	2.25E-08	9.89E-07
ENSMUSG00000022878	Adipoq	chr16:23146536-23158028	8.184941119	39.05758307	-2.163236919	2.27E-08	9.94E-07
ENSMUSG00000028066	Pmf1	chr3:88394143-88410331	22.28758897	9.498840631	1.322386357	2.31E-08	1.01E-06
ENSMUSG00000029810	Tmem176b	chr6:48833818-48841496	527.6488261	296.7225746	0.925646376	2.34E-08	1.02E-06
ENSMUSG00000059824	Dbp	chr7:45705088-45710203	13.32071944	2.816547114	2.332147402	2.35E-08	1.03E-06
ENSMUSG00000050410	Tcf19	chr17:35512734-35516824	16.58097549	6.244770013	1.502144187	2.43E-08	1.06E-06
ENSMUSG00000059463	Spag11b	chr8:19140759-19143010	0	0.935038411	-8.136216041	2.50E-08	1.09E-06
ENSMUSG00000051832	E230016K23Rik	chr11:83582056-83623693	3.774516805	0.70579793	2.518884349	2.54E-08	1.10E-06
ENSMUSG00000095127	Ighv1-82	chr12:115952538-115953005	16.95678001	2.326328672	2.936284016	2.69E-08	1.17E-06
ENSMUSG00000042817	Flt3	chr5:147330741-147400489	3.098495073	1.061170522	1.644883234	2.75E-08	1.19E-06
ENSMUSG00000024186	Rgs11	chr17:26202951-26211324	2.985457165	13.62934415	-2.106477052	2.83E-08	1.22E-06
ENSMUSG00000005220	Corin	chr5:72300025-72504473	15.38359134	1.806028326	3.179012592	2.84E-08	1.22E-06
ENSMUSG00000044522	A730020M07Rik	chr3:121634936-121643485	1.159604748	0.1425326	3.094613399	2.95E-08	1.27E-06
ENSMUSG00000087412	Gm15501	chr7:93178983-93184176	22.97579541	58.1828188	-1.244849713	2.98E-08	1.28E-06
ENSMUSG00000022831	Hcls1	chr16:36934983-36963212	67.06681718	28.77929008	1.31879648	3.18E-08	1.36E-06
ENSMUSG00000032549	Rab6b	chr9:103111787-103185276	15.46793238	32.90210875	-0.994975933	3.22E-08	1.38E-06
ENSMUSG00000048489	8430408G22Rik	chr6:116650609-116652794	12.9561967	31.71445185	-1.195833374	3.25E-08	1.39E-06
ENSMUSG00000026414	Tnnt2	chr1:135836354-135852260	8.324269834	55.84111494	-2.659905416	3.29E-08	1.40E-06
ENSMUSG00000018604	Tbx3	chr5:119670669-119684724	29.81661947	66.78380874	-1.067685557	3.29E-08	1.40E-06
ENSMUSG00000068696	Gpr88	chr3:116249654-116253503	6.388463737	1.773955983	1.944530009	3.45E-08	1.47E-06
ENSMUSG00000020805	Slc13a5	chr11:72241989-72267222	0.374382691	0	7.916135965	3.55E-08	1.51E-06
ENSMUSG00000015947	Fcgr1	chr3:96282909-96293969	11.24520947	3.280775934	1.880563739	3.66E-08	1.55E-06
ENSMUSG00000105987	AI506816	chr5:23698296-23712667	48.42951617	22.55293185	1.203229157	3.69E-08	1.56E-06
ENSMUSG00000023367	Tmem176a	chr6:48840919-48847071	405.5459831	233.858073	0.890317005	3.87E-08	1.64E-06
ENSMUSG00000060188	Cxcl17	chr7:25400053-25412886	105.4738582	53.67691153	1.07025634	3.97E-08	1.68E-06
ENSMUSG00000063232	Serpina11	chr12:103980243-103989957	2.286604296	0	9.459945176	4.06E-08	1.71E-06
ENSMUSG00000028064	Sema4a	chr3:88435959-88461182	53.26490024	28.42064004	1.002791115	4.11E-08	1.73E-06
ENSMUSG00000037053	Azgp1	chr5:137981520-137990233	1.2500958	5.171027866	-1.951595626	4.13E-08	1.74E-06
ENSMUSG00000037474	Dtl	chr1:191537356-191575544	3.381756937	0.773203874	2.227917745	4.19E-08	1.76E-06
ENSMUSG00000040488	Ltbp4	chr7:27305136-27337692	79.9682045	168.4121035	-0.976446417	4.23E-08	1.77E-06
ENSMUSG00000001403	Ube2c	chr2:164769898-164778822	14.96761823	5.974623536	1.42207495	4.31E-08	1.80E-06
ENSMUSG00000022667	Cd200r1	chr16:44765736-44794978	14.10903311	3.250882194	2.212445196	4.48E-08	1.87E-06
ENSMUSG00000032323	Cyp11a1	chr9:58006411-58027023	0.822434975	0.072336747	3.50378206	4.49E-08	1.87E-06
ENSMUSG00000030495	Slc7a10	chr7:35186385-35201114	6.739749672	22.40856083	-1.642741699	4.56E-08	1.90E-06
ENSMUSG00000003812	Dnase2a	chr8:84908560-84922915	36.93204309	17.46113202	1.174810681	4.61E-08	1.92E-06
ENSMUSG00000035896	Rnase1	chr14:51145002-51146767	1.242073682	0.068525442	4.232552047	4.88E-08	2.02E-06
ENSMUSG00000073490	Ifi207	chr1:173723430-173741809	8.502223881	3.207556757	1.506999071	4.88E-08	2.02E-06
ENSMUSG00000015850	Adamtsl4	chr3:95676201-95687917	22.97002806	47.54212754	-0.952235334	4.95E-08	2.05E-06
ENSMUSG00000030978	Rrm1	chr7:102441695-102469771	32.14662941	17.51935156	0.973398416	4.98E-08	2.06E-06
ENSMUSG00000058818	Pirb	chr7:3711409-3720391	14.15583831	5.450289744	1.473483766	5.03E-08	2.07E-06
ENSMUSG00000039405	Prss23	chr7:89507783-89527187	21.88623032	55.70592355	-1.25611493	5.04E-08	2.07E-06
ENSMUSG00000028717	Tal1	chr4:115056426-115071755	6.190610213	14.04913939	-1.088014107	5.42E-08	2.23E-06
ENSMUSG00000021614	Vcan	chr13:89655312-89742509	4.87197952	1.838165102	1.502073418	5.47E-08	2.25E-06
ENSMUSG00000002699	Lcp2	chr11:34046920-34092295	24.53041318	8.812881056	1.574541989	5.64E-08	2.31E-06
ENSMUSG00000095429	Ighv5-12	chr12:113702124-113702578	1.553199539	0.022152096	5.564654549	5.67E-08	2.32E-06
ENSMUSG00000029273	Sult1d1	chr5:87554645-87569027	6.206394583	30.17913896	-2.188288928	5.67E-08	2.32E-06
ENSMUSG00000059326	Csf2ra	chr19:61224402-61228418	47.82605708	21.7987184	1.229643299	5.73E-08	2.34E-06
ENSMUSG00000086196	Gm13571	chr2:60338188-60371234	0.561859541	0.01063934	5.605781248	5.99E-08	2.44E-06
ENSMUSG00000094433	Igkv5-43	chr6:69823355-69823943	13.76751305	2.815658286	2.398882674	6.06E-08	2.47E-06
ENSMUSG00000028633	Ctps	chr4:120539868-120570276	55.43834993	29.52075097	1.007189811	6.19E-08	2.52E-06
ENSMUSG00000031965	Tbx20	chr9:24718138-24774303	0.053374807	1.37542351	-4.566077331	6.24E-08	2.53E-06
ENSMUSG00000102715	Gm6209	chr3:50516399-50607223	0.571183442	0.028806556	4.316428661	6.28E-08	2.54E-06
ENSMUSG00000036820	Amdhd2	chr17:24155833-24163766	39.77015559	20.08285775	1.080511947	6.34E-08	2.57E-06
ENSMUSG00000006281	Tep1	chr14:50824062-50870560	8.384323506	4.524745715	0.986462305	6.70E-08	2.70E-06
ENSMUSG00000057596	Trim30d	chr7:104470014-104507849	22.11587545	11.1563737	1.083192493	6.76E-08	2.72E-06
ENSMUSG00000030546	Plin1	chr7:79720218-79732903	4.436012627	19.60673144	-2.055209343	6.90E-08	2.78E-06
ENSMUSG00000102895	5830415G21Rik	chr3:50575186-50576517	0.411980102	0.005870638	5.57280197	6.98E-08	2.80E-06
ENSMUSG00000092341	Malat1	chr19:5795690-5802672	116.9002215	253.768289	-1.027172386	7.42E-08	2.98E-06
ENSMUSG00000011008	Mcoln2	chr3:146149833-146195513	4.200761435	0.883053193	2.347487365	7.46E-08	2.99E-06
ENSMUSG00000094198	Ighv1-50	chr12:115119748-115120219	9.166280294	0.776512044	3.649464307	7.49E-08	3.00E-06
ENSMUSG00000028410	Dnaja1	chr4:40722150-40737149	109.4523589	221.6089535	-0.921201429	7.53E-08	3.00E-06
ENSMUSG00000017499	Cdc6	chr11:98907801-98923940	2.851155385	0.824552869	1.876210266	7.53E-08	3.00E-06
ENSMUSG00000021238	Aldh6a1	chr12:84430723-84450950	13.13482477	26.17270857	-0.898773845	7.77E-08	3.09E-06
ENSMUSG00000070327	Rnf213	chr11:119393100-119487418	25.44146208	12.99566696	1.070325036	7.82E-08	3.11E-06
ENSMUSG00000023903	Mmp25	chr17:23629458-23645269	3.74519189	0.265211151	3.917709081	7.92E-08	3.15E-06
ENSMUSG00000029622	Arpc1b	chr5:145114215-145130705	460.4553432	247.6223447	0.992478722	7.94E-08	3.15E-06
ENSMUSG00000049001	Ndnf	chr6:65671590-65712326	47.58380144	26.60580188	0.937155107	7.97E-08	3.15E-06
ENSMUSG00000040747	Cd53	chr3:106759921-106790149	68.98485987	29.3437577	1.330141889	8.14E-08	3.22E-06
ENSMUSG00000066108	Muc5b	chr7:141839070-141873084	10.16542253	3.514596038	1.630673198	8.18E-08	3.23E-06
ENSMUSG00000015217	Hmgb3	chrX:71555918-71560676	24.54429216	12.02368174	1.126478276	8.24E-08	3.24E-06
ENSMUSG00000097804	Gm16685	chr3:7612705-7690001	1.396819341	0.249893086	2.581778926	8.25E-08	3.24E-06
ENSMUSG00000021214	Akr1c18	chr13:4132615-4150654	0.3068442	2.862396164	-3.129947118	8.26E-08	3.24E-06
ENSMUSG00000095565	Ighv2-9-1	chr12:113769850-113770302	8.281870343	1.215881009	2.864451588	8.27E-08	3.24E-06
ENSMUSG00000056313	1810011O10Rik	chr8:24437180-24438984	14.61520377	38.82624082	-1.3194021	8.44E-08	3.30E-06
ENSMUSG00000035258	Abi3bp	chr16:56477846-56690128	6.717031466	14.16156276	-0.982000244	8.44E-08	3.30E-06
ENSMUSG00000018927	Ccl6	chr11:83587882-83593087	1277.290217	182.6375394	2.907249149	8.49E-08	3.31E-06
ENSMUSG00000029231	Pdgfra	chr5:75152292-75198215	44.47654621	92.17201428	-0.953577898	8.69E-08	3.38E-06
ENSMUSG00000030650	Tmc5	chr7:118597297-118675086	4.720438513	1.542258677	1.708588196	8.69E-08	3.38E-06
ENSMUSG00000022504	Ciita	chr16:10488178-10527564	11.95618741	5.272607459	1.282390366	9.15E-08	3.56E-06
ENSMUSG00000028362	Tnfsf8	chr4:63831308-63861347	1.397634128	0.416949949	1.837777044	9.25E-08	3.59E-06
ENSMUSG00000037443	Cep85	chr4:134129858-134187112	91.80816263	40.28684681	1.278904793	9.40E-08	3.64E-06
ENSMUSG00000030786	Itgam	chr7:128062640-128118491	9.712222316	2.605890925	1.993090542	9.50E-08	3.68E-06
ENSMUSG00000005470	Asf1b	chr8:83955507-83970197	13.74716777	4.214152377	1.802572796	9.59E-08	3.71E-06
ENSMUSG00000001864	Aif1l	chr2:31950139-31973442	14.86844707	5.514047447	1.523879019	9.62E-08	3.71E-06
ENSMUSG00000041741	Pde3a	chr6:141249269-141507448	12.11306242	25.98963124	-1.007187008	9.70E-08	3.74E-06
ENSMUSG00000022014	Epsti1	chr14:77904239-78002656	21.73201441	10.84651074	1.098798794	9.72E-08	3.74E-06
ENSMUSG00000058454	Dhcr7	chr7:143823145-143848410	27.57883689	13.62663151	1.113083858	1.01E-07	3.87E-06
ENSMUSG00000020598	Nrcam	chr12:44328885-44601846	1.675446816	0.591875052	1.592039936	1.02E-07	3.92E-06
ENSMUSG00000034773	BC030867	chr11:102248882-102265187	1.548021333	0.285426663	2.541190078	1.03E-07	3.96E-06
ENSMUSG00000027793	Ccna1	chr3:55045469-55055501	3.738446257	0.718975561	2.491487866	1.04E-07	3.96E-06
ENSMUSG00000061086	Myl4	chr11:104550663-104595753	11.18146233	80.37759977	-2.758241721	1.05E-07	4.02E-06
ENSMUSG00000000562	Adora3	chr3:105870858-105908926	3.220680756	0.603556606	2.514006119	1.06E-07	4.03E-06
ENSMUSG00000031506	Ptpn7	chr1:135132700-135145317	12.8251474	5.040640366	1.445473926	1.06E-07	4.04E-06
ENSMUSG00000040891	Foxa3	chr7:19013284-19023538	1.494581865	0.21580416	2.90392682	1.07E-07	4.07E-06
ENSMUSG00000015314	Slamf6	chr1:171917515-171953170	8.899277382	2.979601887	1.671485682	1.07E-07	4.08E-06
ENSMUSG00000078763	Slfn1	chr11:83116849-83122670	12.80889862	5.195663544	1.402178899	1.08E-07	4.09E-06
ENSMUSG00000026009	Icos	chr1:60977927-61000320	5.347534623	1.633797724	1.799495405	1.09E-07	4.13E-06
ENSMUSG00000028862	Map3k6	chr4:133240818-133252929	11.4088971	29.18774473	-1.253130069	1.12E-07	4.22E-06
ENSMUSG00000025001	Hells	chr19:38930915-38971051	9.16509716	2.877157521	1.765082851	1.12E-07	4.24E-06
ENSMUSG00000079017	Ifi27l2a	chr12:103442167-103443680	743.268816	252.6458873	1.651575449	1.14E-07	4.28E-06
ENSMUSG00000022456	3-Sep	chr15:82274935-82294442	4.062673897	1.525600126	1.510414739	1.14E-07	4.29E-06
ENSMUSG00000028602	Tnfrsf8	chr4:145267137-145315164	0.675290777	0.114433647	2.66139668	1.16E-07	4.38E-06
ENSMUSG00000036067	Slc2a6	chr2:27021363-27027998	5.450236314	1.68704233	1.794142643	1.22E-07	4.57E-06
ENSMUSG00000095576	Fmo6	chr1:162916551-162937515	0.259344349	2.72126749	-3.309851612	1.24E-07	4.66E-06
ENSMUSG00000040010	Slc7a5	chr8:121881150-121907694	14.3853696	5.632211734	1.45176499	1.26E-07	4.73E-06
ENSMUSG00000006585	Cdt1	chr8:122568015-122573554	14.34404433	5.18928758	1.562621731	1.29E-07	4.82E-06
ENSMUSG00000020787	P2rx1	chr11:72999103-73015200	8.071082146	1.522770845	2.502203111	1.29E-07	4.82E-06
ENSMUSG00000004707	Ly9	chr1:171588624-171607410	12.5227091	5.010645303	1.416034036	1.30E-07	4.86E-06
ENSMUSG00000041219	Arhgap11a	chr2:113831492-113848661	6.668036206	2.592488228	1.463196625	1.31E-07	4.86E-06
ENSMUSG00000046006	Gapt	chr13:110352615-110357172	10.64470628	0.715943868	3.989797823	1.31E-07	4.86E-06
ENSMUSG00000033768	Nrxn2	chr19:6418731-6544169	1.858391642	5.340420734	-1.427126021	1.31E-07	4.86E-06
ENSMUSG00000031142	Cacna1f	chrX:7607083-7635196	0.549497905	0.047201194	3.556600166	1.32E-07	4.89E-06
ENSMUSG00000005667	Mthfd2	chr6:83305691-83325908	23.59854656	10.45094485	1.271242683	1.34E-07	4.96E-06
ENSMUSG00000039278	Pcsk1n	chrX:7919822-7924410	0.026886582	0.440215886	-3.819417304	1.34E-07	4.97E-06
ENSMUSG00000038007	Acer2	chr4:86874396-86934822	83.88215401	172.0944512	-0.94158378	1.37E-07	5.05E-06
ENSMUSG00000030124	Lag3	chr6:124904361-124911705	8.931827317	2.176461409	2.134142564	1.39E-07	5.13E-06
ENSMUSG00000058486	Wdr91	chr6:34880426-34910876	49.16858361	27.37454302	0.940783642	1.40E-07	5.16E-06
ENSMUSG00000027323	Rad51	chr2:119112793-119147445	7.203702285	1.853692509	2.05613248	1.40E-07	5.16E-06
ENSMUSG00000035105	Egln3	chr12:54178981-54203860	5.115634989	1.56603274	1.798113848	1.41E-07	5.18E-06
ENSMUSG00000032315	Cyp1a1	chr9:57687928-57703824	5.648686942	18.76637423	-1.641355309	1.44E-07	5.27E-06
ENSMUSG00000027230	Creb3l1	chr2:91982328-92024502	18.75591955	10.0040718	1.004208553	1.47E-07	5.38E-06
ENSMUSG00000044037	Als2cl	chr9:110879870-110900530	23.70846269	50.2927608	-0.991807925	1.48E-07	5.40E-06
ENSMUSG00000094546	Ighv1-26	chr12:114788372-114788805	25.40993934	5.954929848	2.192541207	1.49E-07	5.43E-06
ENSMUSG00000032925	Itgbl1	chr14:123659971-123975618	0.299714412	1.432545988	-2.161911694	1.51E-07	5.53E-06
ENSMUSG00000085915	Gm8091	chr5:100220440-100355119	1.360941212	0.008825835	6.713877232	1.52E-07	5.53E-06
ENSMUSG00000054252	Fgfr3	chr5:33721674-33737068	43.82049978	90.90134327	-0.957470736	1.54E-07	5.62E-06
ENSMUSG00000034116	Vav1	chr17:57279100-57328031	19.27335849	8.968831181	1.200398742	1.56E-07	5.65E-06
ENSMUSG00000000552	Zfp385a	chr15:103313895-103340086	13.18285768	5.348645218	1.401478151	1.56E-07	5.65E-06
ENSMUSG00000031740	Mmp2	chr8:92827291-92853420	111.7517795	65.34785601	0.871776502	1.56E-07	5.65E-06
ENSMUSG00000109674	Gm45470	chr8:27228686-27240332	0.184868194	0.930023191	-2.248354269	1.58E-07	5.71E-06
ENSMUSG00000020866	Cacna1g	chr11:94408391-94474198	0.054085533	0.366992538	-2.635494472	1.59E-07	5.75E-06
ENSMUSG00000017716	Birc5	chr11:117849251-117855743	7.600833878	2.098330878	1.952989158	1.62E-07	5.84E-06
ENSMUSG00000026814	Eng	chr2:32646595-32682669	210.1677646	459.2477654	-1.031944741	1.62E-07	5.84E-06
ENSMUSG00000028909	Ptpru	chr4:131768457-131838288	13.32258796	29.61516217	-1.055778867	1.67E-07	6.01E-06
ENSMUSG00000021758	Ddx4	chr13:112598333-112652310	1.125798557	0.101668792	3.546685002	1.69E-07	6.06E-06
ENSMUSG00000033644	Piwil2	chr14:70372480-70429094	0.742978461	0.169854529	2.215708559	1.70E-07	6.09E-06
ENSMUSG00000030554	Synm	chr7:67730160-67759742	9.30119573	21.05151119	-1.079986624	1.73E-07	6.20E-06
ENSMUSG00000085939	Cd63-ps	chr18:50134726-50135600	45.3041708	21.44701095	1.173267021	1.76E-07	6.30E-06
ENSMUSG00000022996	Wnt10b	chr15:98771753-98778150	1.664477717	5.540615209	-1.640356867	1.79E-07	6.40E-06
ENSMUSG00000022500	Litaf	chr16:10959275-11066157	138.4649388	77.17888754	0.940435625	1.79E-07	6.40E-06
ENSMUSG00000087107	AI662270	chr11:83223576-83226604	12.24739511	4.606639368	1.501704929	1.91E-07	6.80E-06
ENSMUSG00000048277	Syngr2	chr11:117809668-117814283	188.8687906	111.3204537	0.858480189	1.93E-07	6.88E-06
ENSMUSG00000021998	Lcp1	chr14:75131101-75230842	294.5525853	136.2768125	1.210584903	1.94E-07	6.88E-06
ENSMUSG00000042677	Zc3h12a	chr4:125118423-125127840	18.91672071	8.71794824	1.215715357	1.97E-07	6.98E-06
ENSMUSG00000000278	Scpep1	chr11:88924020-88955465	34.95755373	18.52661003	1.014488401	1.97E-07	6.98E-06
ENSMUSG00000026321	Tnfrsf11a	chr1:105780718-105847981	7.923530498	3.023426597	1.48870641	1.97E-07	6.99E-06
ENSMUSG00000029335	Bmp3	chr5:98854415-98884396	5.577037365	11.59195405	-0.96091108	2.02E-07	7.13E-06
ENSMUSG00000047996	Prrg1	chrX:78449613-78583896	5.829564336	13.88418246	-1.158886241	2.06E-07	7.28E-06
ENSMUSG00000032218	Ccnb2	chr9:70407692-70421547	9.85411889	3.351232836	1.654056873	2.07E-07	7.30E-06
ENSMUSG00000030711	Sult1a1	chr7:126672865-126676432	21.93313302	47.55045861	-1.020950382	2.10E-07	7.40E-06
ENSMUSG00000020437	Myo1g	chr11:6506548-6520965	40.59525493	20.34261267	1.092131481	2.11E-07	7.42E-06
ENSMUSG00000018906	P4ha2	chr11:54100095-54131665	27.20635856	54.95930588	-0.917496603	2.17E-07	7.62E-06
ENSMUSG00000041616	Nppa	chr4:148000722-148002079	0.628968265	55.45926257	-6.368085917	2.18E-07	7.65E-06
ENSMUSG00000042099	Kank3	chr17:33810520-33822918	72.04874171	153.1684712	-0.994500434	2.21E-07	7.73E-06
ENSMUSG00000028713	Cyp4b1	chr4:115624725-115647723	233.0595478	474.3881836	-0.927012329	2.26E-07	7.92E-06
ENSMUSG00000028339	Col15a1	chr4:47208161-47313167	13.53794117	6.396231588	1.179664403	2.27E-07	7.93E-06
ENSMUSG00000020620	Abca8b	chr11:109932190-109995845	1.646332895	4.19489385	-1.256978429	2.28E-07	7.95E-06
ENSMUSG00000000202	Btbd17	chr11:114791217-114795945	1.62473596	0.158380537	3.440127682	2.36E-07	8.23E-06
ENSMUSG00000030048	Gkn3	chr6:87383256-87388935	9.857229639	2.989403849	1.808624479	2.39E-07	8.33E-06
ENSMUSG00000059741	Myl3	chr9:110741861-110769798	0.2627414	2.769866635	-3.279806862	2.50E-07	8.67E-06
ENSMUSG00000022587	Ly6e	chr15:74955051-74959905	1614.677087	948.296051	0.866107377	2.51E-07	8.72E-06
ENSMUSG00000005087	Cd44	chr2:102811141-102901665	81.47236531	44.50856892	0.970749794	2.64E-07	9.13E-06
ENSMUSG00000032226	Gcnt3	chr9:70031496-70038088	0.192362835	0.00181811	6.165133033	2.73E-07	9.46E-06
ENSMUSG00000076576	Igkv6-32	chr6:70074024-70074603	12.84665233	2.713187332	2.319444748	2.76E-07	9.54E-06
ENSMUSG00000034936	Arl4d	chr11:101665541-101667832	29.96575044	73.34086432	-1.199623867	2.78E-07	9.60E-06
ENSMUSG00000005320	Fgfr4	chr13:55152640-55168759	7.390857734	23.29816316	-1.556363387	2.84E-07	9.79E-06
ENSMUSG00000036805	Noxa1	chr2:25085667-25095149	4.451889784	1.255027552	1.909615908	2.85E-07	9.81E-06
ENSMUSG00000025880	Smad7	chr18:75367529-75395935	39.63816269	78.15999248	-0.883918547	2.85E-07	9.81E-06
ENSMUSG00000048899	Rimkla	chr4:119465283-119492628	1.509388102	0.310940486	2.361995809	2.89E-07	9.94E-06
ENSMUSG00000030954	Gp2	chr7:119442537-119459285	8.683231708	1.543158444	2.594194271	2.91E-07	9.99E-06
ENSMUSG00000049625	Tifab	chr13:56173703-56178885	11.04961875	4.114170766	1.525537536	3.08E-07	1.06E-05
ENSMUSG00000042750	Bex2	chrX:136066564-136068236	7.359932516	23.68107311	-1.596172735	3.09E-07	1.06E-05
ENSMUSG00000023951	Vegfa	chr17:46016993-46032369	417.473611	820.5749947	-0.879804433	3.09E-07	1.06E-05
ENSMUSG00000009214	Tmem8c	chr2:27061636-27072179	0.398542822	0.006033711	5.493560723	3.10E-07	1.06E-05
ENSMUSG00000041220	Elovl6	chr3:129532355-129638495	6.978554725	19.12473689	-1.361471803	3.15E-07	1.07E-05
ENSMUSG00000019787	Trdn	chr10:33083483-33476709	0.043808247	0.681038507	-3.833885846	3.19E-07	1.08E-05
ENSMUSG00000052373	Mpp3	chr11:101999652-102028461	0.755253407	2.85361507	-1.828462726	3.19E-07	1.08E-05
ENSMUSG00000037321	Tap1	chr17:34187553-34197225	72.41889261	34.41245089	1.168710412	3.21E-07	1.09E-05
ENSMUSG00000042812	Foxf1	chr8:121084386-121088144	67.46415316	138.6800837	-0.943926709	3.29E-07	1.12E-05
ENSMUSG00000052271	Bhlha15	chr5:144190286-144194441	2.41345642	0.791406904	1.702776076	3.38E-07	1.14E-05
ENSMUSG00000022309	Angpt1	chr15:42424727-42676977	7.859308496	16.6078386	-0.985911164	3.41E-07	1.15E-05
ENSMUSG00000061816	Myl1	chr1:66924295-66945404	0.718663977	11.05134387	-3.832239998	3.46E-07	1.17E-05
ENSMUSG00000073418	C4b	chr17:34728380-34743882	147.4148342	78.89201912	0.997299872	3.60E-07	1.21E-05
ENSMUSG00000002068	Ccne1	chr7:38097984-38107534	8.919256254	2.91680328	1.705260535	3.63E-07	1.22E-05
ENSMUSG00000028931	Kcnab2	chr4:152390742-152477871	30.26412695	13.12325539	1.301404182	3.66E-07	1.23E-05
ENSMUSG00000045917	Tmem268	chr4:63558781-63586357	20.83617739	10.97382468	1.022504614	3.67E-07	1.23E-05
ENSMUSG00000029414	Kntc1	chr5:123749716-123821593	6.784147645	1.665825851	2.123002792	3.74E-07	1.25E-05
ENSMUSG00000006273	Atp6v1b2	chr8:69088646-69113711	206.3882494	113.7682702	0.955663703	3.74E-07	1.25E-05
ENSMUSG00000020469	Myl7	chr11:5896637-5898782	22.42165866	123.9761594	-2.382451173	3.77E-07	1.26E-05
ENSMUSG00000056116	H2-T22	chr17:36037128-36042747	115.9089133	62.4087292	0.989198941	3.77E-07	1.26E-05
ENSMUSG00000029126	Nsg1	chr5:38137192-38159907	45.25078266	92.90761468	-0.942949246	3.85E-07	1.28E-05
ENSMUSG00000029120	Ppp2r2c	chr5:36868513-36955078	0.670835038	2.929381468	-2.014498972	3.88E-07	1.30E-05
ENSMUSG00000107622	Gm44205	chr6:89269511-89285725	2.538564424	0.421038298	2.658395125	3.91E-07	1.30E-05
ENSMUSG00000024892	Pcx	chr19:4510472-4621752	35.13701873	20.26646648	0.891580687	3.93E-07	1.31E-05
ENSMUSG00000047419	Cmya5	chr13:93040713-93144724	0.233376918	0.920549097	-1.881206348	3.99E-07	1.33E-05
ENSMUSG00000002014	Ssr4	chrX:73787028-73790830	103.7515745	62.13684705	0.834195569	4.01E-07	1.33E-05
ENSMUSG00000023015	Racgap1	chr15:99620496-99651656	23.3251615	9.554548917	1.3848174	4.05E-07	1.34E-05
ENSMUSG00000000617	Grm6	chr11:50850685-50866208	0.429986184	0.01014178	5.30877159	4.17E-07	1.38E-05
ENSMUSG00000024215	Spdef	chr17:27714352-27728951	6.031997034	2.010005989	1.678230059	4.19E-07	1.39E-05
ENSMUSG00000014602	Kif1a	chr1:93015464-93101951	4.777693193	1.842082868	1.476362217	4.25E-07	1.40E-05
ENSMUSG00000031910	Has3	chr8:106870242-106884566	2.872683237	0.848395585	1.856291742	4.26E-07	1.40E-05
ENSMUSG00000003882	Il7r	chr15:9506161-9529876	8.906901124	3.6289597	1.388982182	4.41E-07	1.45E-05
ENSMUSG00000030470	Csrp3	chr7:48830398-48848033	1.557987954	12.02257786	-2.853702606	4.42E-07	1.45E-05
ENSMUSG00000037846	Rtkn2	chr10:67979570-68059740	32.71635303	63.42694242	-0.857053417	4.42E-07	1.45E-05
ENSMUSG00000020100	Slc29a3	chr10:60712072-60752794	16.17482313	8.260029685	1.065674632	4.45E-07	1.46E-05
ENSMUSG00000027996	Sfrp2	chr3:83766321-83774316	30.75176775	9.335995348	1.804514829	4.50E-07	1.48E-05
ENSMUSG00000027611	Procr	chr2:155751117-155755471	13.45737379	5.367076852	1.421408428	4.51E-07	1.48E-05
ENSMUSG00000045092	S1pr1	chr3:115710433-115715072	58.25583114	119.4105296	-0.938749589	4.57E-07	1.49E-05
ENSMUSG00000061740	Cyp2d22	chr15:82370528-82380260	8.195687106	19.68186225	-1.171342325	4.67E-07	1.52E-05
ENSMUSG00000005142	Man2b1	chr8:85083270-85098282	91.91819819	44.5113797	1.144401061	4.76E-07	1.55E-05
ENSMUSG00000021567	Nkd2	chr13:73818534-73847631	3.004685325	7.92848637	-1.30687766	4.81E-07	1.57E-05
ENSMUSG00000031445	Proz	chr8:13060914-13076026	5.200621437	1.966516286	1.494676452	4.85E-07	1.58E-05
ENSMUSG00000036086	Zranb3	chr1:127954184-128103047	4.455577091	1.398212477	1.768121856	4.92E-07	1.60E-05
ENSMUSG00000042029	Ncapg2	chr12:116405402-116463531	3.706911924	1.429643854	1.47216058	5.03E-07	1.63E-05
ENSMUSG00000066361	Serpina3c	chr12:104146382-104153870	7.545908793	3.046300148	1.410608782	5.04E-07	1.63E-05
ENSMUSG00000021903	Galnt15	chr14:32028989-32062197	2.471610497	5.796261979	-1.132236051	5.08E-07	1.65E-05
ENSMUSG00000050373	Snx21	chr2:164785823-164793816	12.79554357	26.40809593	-0.949160759	5.09E-07	1.65E-05
ENSMUSG00000099974	Bcl2a1d	chr9:88723285-88731914	24.56655	9.867687677	1.411363785	5.10E-07	1.65E-05
ENSMUSG00000043091	Tuba1c	chr15:99029891-99038105	38.85966298	21.35688926	0.962160418	5.20E-07	1.68E-05
ENSMUSG00000033538	Casp4	chr9:5308828-5336783	27.02332602	13.44534386	1.103085154	5.35E-07	1.72E-05
ENSMUSG00000034795	Ccdc122	chr14:77036772-77112257	6.846601768	2.361963712	1.632075265	5.42E-07	1.74E-05
ENSMUSG00000032198	Dock6	chr9:21799860-21852635	25.79295706	50.76012133	-0.882168104	5.48E-07	1.76E-05
ENSMUSG00000037664	Cdkn1c	chr7:143458339-143461050	9.813097803	30.5197932	-1.546849852	5.50E-07	1.76E-05
ENSMUSG00000002489	Tiam1	chr16:89787111-89980080	16.79598578	7.850245952	1.195196089	5.54E-07	1.77E-05
ENSMUSG00000024300	Myo1f	chr17:33555719-33607764	31.05678778	11.63305896	1.515623555	5.58E-07	1.79E-05
ENSMUSG00000096078	Ighv1-62-2	chr12:115446409-115446869	4.828698245	0.332443013	4.008821996	5.59E-07	1.79E-05
ENSMUSG00000006731	B4galnt1	chr10:127165156-127172340	52.11907157	31.5562375	0.819710914	5.67E-07	1.81E-05
ENSMUSG00000048163	Selplg	chr5:113818536-113832644	103.5162722	51.07892255	1.116874205	5.71E-07	1.82E-05
ENSMUSG00000028581	Laptm5	chr4:130913125-130936141	498.6497459	243.9205329	1.130299917	5.75E-07	1.83E-05
ENSMUSG00000032418	Me1	chr9:86581371-86695953	128.4188468	69.82210481	0.972375319	5.77E-07	1.84E-05
ENSMUSG00000048217	Nags	chr11:102145513-102149477	0.734101449	0.063443563	3.646824741	5.91E-07	1.88E-05
ENSMUSG00000022769	Sdf2l1	chr16:17130138-17132383	59.89418875	30.84453902	1.057562106	5.94E-07	1.89E-05
ENSMUSG00000025352	Gdf11	chr10:128882295-128891718	2.379635287	0.800666386	1.665496429	5.97E-07	1.89E-05
ENSMUSG00000030411	Nova2	chr7:18925888-18965319	1.536458182	3.577344719	-1.124285357	6.13E-07	1.94E-05
ENSMUSG00000071714	Csf2rb2	chr15:78282517-78305603	8.919113221	2.264615028	2.078100285	6.16E-07	1.95E-05
ENSMUSG00000046908	Ltb4r1	chr14:55765962-55768494	6.590686962	1.731911397	2.019798596	6.17E-07	1.95E-05
ENSMUSG00000045763	Basp1	chr15:25363285-25413764	33.06158737	18.46371564	0.936646332	6.19E-07	1.95E-05
ENSMUSG00000031264	Btk	chrX:134542336-134583570	18.5396129	7.422345326	1.41639569	6.30E-07	1.99E-05
ENSMUSG00000096670	Ighv2-6	chr12:113716670-113717103	7.976486461	0.496855665	4.078999003	6.46E-07	2.03E-05
ENSMUSG00000012443	Kif11	chr19:37376403-37421859	4.177969408	1.459074278	1.618849851	6.47E-07	2.03E-05
ENSMUSG00000059430	Actg2	chr6:83512905-83536265	42.50860993	22.19607742	1.034800664	6.47E-07	2.03E-05
ENSMUSG00000026683	Nuf2	chr1:169497934-169531464	5.011977023	1.643251702	1.706302493	6.50E-07	2.04E-05
ENSMUSG00000024670	Cd6	chr19:10789341-10830058	6.6814612	2.754695711	1.372868397	6.58E-07	2.06E-05
ENSMUSG00000091898	Tnnc1	chr14:31208312-31211729	2.546275966	20.0707631	-2.885268854	6.71E-07	2.10E-05
ENSMUSG00000026365	Cfh	chr1:140084708-140183764	115.7556029	69.60510819	0.830409382	6.73E-07	2.10E-05
ENSMUSG00000020682	Mmp28	chr11:83440768-83463071	7.695803504	18.56544475	-1.17163136	6.80E-07	2.12E-05
ENSMUSG00000105746	Gm43595	chr3:90468898-90470959	0.901730501	3.837556116	-1.99787317	6.80E-07	2.12E-05
ENSMUSG00000075304	Sp5	chr2:70474923-70477729	6.720967162	2.764861277	1.374943963	6.98E-07	2.17E-05
ENSMUSG00000058254	Tspan7	chrX:10485158-10596605	86.66393271	169.2500557	-0.870441108	6.99E-07	2.17E-05
ENSMUSG00000078920	Ifi47	chr11:49076587-49096974	66.39358734	39.16157608	0.859642619	7.13E-07	2.21E-05
ENSMUSG00000037003	Tns2	chr15:102102988-102116401	26.32103947	50.78353623	-0.850438454	7.19E-07	2.23E-05
ENSMUSG00000020077	Srgn	chr10:62493833-62527451	364.2248088	189.6742699	1.035718408	7.21E-07	2.23E-05
ENSMUSG00000040752	Myh6	chr14:54941981-54966927	11.19037761	92.13007312	-2.95118717	7.46E-07	2.31E-05
ENSMUSG00000032000	Birc3	chr9:7848699-7873186	64.70727316	38.57161349	0.842393767	7.52E-07	2.33E-05
ENSMUSG00000109378	U2af1l4	chr7:30563344-30567960	0.213937369	1.023088296	-2.152026799	7.81E-07	2.41E-05
ENSMUSG00000094652	Ighv1-42	chr12:114937113-114937544	7.983901406	1.002512642	3.069912224	7.88E-07	2.43E-05
ENSMUSG00000030306	Tmtc1	chr6:148232430-148444389	12.37689252	24.57836082	-0.891553888	8.15E-07	2.51E-05
ENSMUSG00000033777	Tlr13	chrX:106143204-106160493	10.23405725	3.364380363	1.704300521	8.23E-07	2.53E-05
ENSMUSG00000055333	Fat2	chr11:55250609-55336564	0.509680798	0.181994626	1.581189449	8.30E-07	2.55E-05
ENSMUSG00000022512	Cldn1	chr16:26356642-26371841	7.326660046	3.075772431	1.347874799	8.39E-07	2.58E-05
ENSMUSG00000042096	Dao	chr5:114003703-114025682	0.271219801	0	6.817386759	8.62E-07	2.65E-05
ENSMUSG00000028248	Pnisr	chr4:21847583-21876475	40.00462599	97.27478292	-1.194244209	8.64E-07	2.65E-05
ENSMUSG00000107726	Gm44037	chr4:103217702-103219592	0.089889712	0.704594235	-2.821885106	8.78E-07	2.69E-05
ENSMUSG00000027861	Casq2	chr3:102086415-102146514	0.976154295	7.05066242	-2.762869559	8.96E-07	2.74E-05
ENSMUSG00000037725	Ckap2	chr8:22168160-22185819	7.562290206	2.330143165	1.800820339	9.15E-07	2.79E-05
ENSMUSG00000071715	Ncf4	chr15:78244801-78262580	32.88548809	13.70188726	1.35594046	9.24E-07	2.82E-05
ENSMUSG00000031217	Efnb1	chrX:99136130-99148991	50.8198106	97.89475003	-0.847684271	9.25E-07	2.82E-05
ENSMUSG00000034248	Slc25a37	chr14:69241848-69285112	11.59199236	22.79950495	-0.883319955	9.72E-07	2.96E-05
ENSMUSG00000033508	Asprv1	chr6:86628164-86629710	2.198140757	0.452061391	2.351772575	9.95E-07	3.03E-05
ENSMUSG00000040659	Efhd2	chr4:141858142-141874920	82.85519187	50.64969514	0.805643674	9.97E-07	3.03E-05
ENSMUSG00000090086	AI480526	chr5:123133723-123141666	2.718161267	9.723217328	-1.747449424	1.00E-06	3.04E-05
ENSMUSG00000049521	Cdc42ep1	chr15:78842647-78850902	40.2359629	77.46211643	-0.848695824	1.02E-06	3.08E-05
ENSMUSG00000039899	Fgl2	chr5:21372642-21378374	25.95054558	14.90208199	0.896888196	1.02E-06	3.09E-05
ENSMUSG00000020279	Il9r	chr11:32187541-32200279	3.142364296	0.829147638	2.010611145	1.04E-06	3.13E-05
ENSMUSG00000021622	Ckmt2	chr13:91853387-91876885	0.659052656	6.738723182	-3.253848686	1.05E-06	3.18E-05
ENSMUSG00000018920	Cxcl16	chr11:70453983-70459984	51.77932446	30.6017883	0.853436613	1.06E-06	3.20E-05
ENSMUSG00000029334	Prkg2	chr5:98929773-99037351	4.378776741	10.69218828	-1.188787495	1.07E-06	3.21E-05
ENSMUSG00000023912	Slc25a27	chr17:43641900-43667015	0.729453331	3.047993479	-1.974255787	1.07E-06	3.21E-05
ENSMUSG00000041729	Coro2b	chr9:62419492-62537044	36.03631647	70.80569993	-0.87824168	1.11E-06	3.33E-05
ENSMUSG00000043740	B430306N03Rik	chr17:48316141-48327024	3.672361594	0.622936994	2.661421273	1.12E-06	3.36E-05
ENSMUSG00000050953	Gja1	chr10:56377300-56390419	46.17622839	27.8008316	0.830122769	1.12E-06	3.36E-05
ENSMUSG00000035545	Leng8	chr7:4137039-4148177	43.75000786	98.87695934	-1.087520043	1.13E-06	3.37E-05
ENSMUSG00000045751	Mms22l	chr4:24496451-24602950	4.063572583	1.340618826	1.692999739	1.13E-06	3.37E-05
ENSMUSG00000004187	Kifc2	chr15:76660641-76668196	1.539353441	5.144341389	-1.654503584	1.14E-06	3.42E-05
ENSMUSG00000047797	Gjb1	chrX:101376378-101385629	5.231197523	1.853329827	1.588197563	1.18E-06	3.52E-05
ENSMUSG00000019893	Ros1	chr10:52045926-52195244	1.224911295	0.423221146	1.626502043	1.18E-06	3.52E-05
ENSMUSG00000042045	Sln	chr9:53850164-53854560	2.30165407	18.79862071	-2.943472221	1.18E-06	3.53E-05
ENSMUSG00000021803	Cdhr1	chr14:37077850-37098311	0.475193097	0.070895468	2.828188529	1.21E-06	3.60E-05
ENSMUSG00000039364	Sectm1b	chr11:121053458-121063569	0.978581526	0.119967358	3.09236017	1.25E-06	3.70E-05
ENSMUSG00000022372	Sla	chr15:66780819-66831829	29.18519447	9.057134838	1.791359394	1.26E-06	3.73E-05
ENSMUSG00000000594	Gm2a	chr11:55098115-55113029	38.88665079	23.25470578	0.83683309	1.26E-06	3.75E-05
ENSMUSG00000021775	Nr1d2	chr14:18204054-18239127	19.10081916	7.470240984	1.446498021	1.26E-06	3.75E-05
ENSMUSG00000097099	Gm9917	chr9:107558809-107568415	10.50005353	22.43449478	-0.999572285	1.27E-06	3.75E-05
ENSMUSG00000001435	Col18a1	chr10:77052178-77166548	19.1727185	11.38156649	0.850605397	1.30E-06	3.84E-05
ENSMUSG00000053897	Slc39a8	chr3:135825279-135888572	116.2673906	69.10279369	0.846966729	1.30E-06	3.84E-05
ENSMUSG00000029158	Yipf7	chr5:69516671-69542648	0.02102859	0.896312531	-5.040472267	1.31E-06	3.87E-05
ENSMUSG00000095737	Igkv11-125	chr6:67913573-67914052	6.433955509	0.081791556	6.258257354	1.32E-06	3.88E-05
ENSMUSG00000020599	Rgs9	chr11:109225355-109298129	4.299271727	10.63368153	-1.213751827	1.32E-06	3.88E-05
ENSMUSG00000026394	Atp6v1g3	chr1:138273738-138289462	0.86546123	0.105248535	3.162380387	1.34E-06	3.95E-05
ENSMUSG00000026458	Ppfia4	chr1:134296783-134332928	3.884281188	1.569356892	1.4025812	1.36E-06	3.98E-05
ENSMUSG00000022623	Shank3	chr15:89499623-89560261	32.62072954	65.29912591	-0.906216011	1.37E-06	4.01E-05
ENSMUSG00000090894	Olfr110	chr17:37492468-37500207	0.306436449	0	7.061170737	1.37E-06	4.02E-05
ENSMUSG00000021313	Ryr2	chr13:11553103-12106945	0.295545436	1.081534164	-1.776400944	1.38E-06	4.03E-05
ENSMUSG00000022091	Sorbs3	chr14:70180468-70207637	41.45826489	76.58124307	-0.789058763	1.42E-06	4.15E-05
ENSMUSG00000047798	Cd300lf	chr11:115116214-115133992	24.82129883	6.91741679	1.94296766	1.43E-06	4.18E-05
ENSMUSG00000054717	Hmgb2	chr8:57511907-57515999	82.1098969	47.10585234	0.896109284	1.44E-06	4.19E-05
ENSMUSG00000029161	Cgref1	chr5:30933143-30945591	4.157262229	0.87891169	2.34604798	1.44E-06	4.19E-05
ENSMUSG00000039055	Eme1	chr11:94644996-94653964	2.809501513	0.492775319	2.61882053	1.44E-06	4.19E-05
ENSMUSG00000001300	Efnb2	chr8:8617434-8661242	57.59797902	107.7198507	-0.808269831	1.45E-06	4.21E-05
ENSMUSG00000029994	Anxa4	chr6:86736840-86793584	188.9041589	101.1791392	0.998687473	1.45E-06	4.21E-05
ENSMUSG00000019853	Hebp2	chr10:18539498-18546076	2.994568683	0.775222896	2.0432014	1.47E-06	4.26E-05
ENSMUSG00000034792	Gna15	chr10:81502306-81524225	14.52352893	5.486197787	1.50333567	1.52E-06	4.41E-05
ENSMUSG00000076552	Igkv4-61	chr6:69416893-69417455	3.594075265	0.412813253	3.188836163	1.53E-06	4.41E-05
ENSMUSG00000035686	Thrsp	chr7:97412938-97417730	16.54941408	100.2780569	-2.514323892	1.53E-06	4.42E-05
ENSMUSG00000002997	Prkar2b	chr12:31958476-32061296	10.48289786	22.59173384	-1.014340254	1.54E-06	4.45E-05
ENSMUSG00000038344	Txlng	chrX:162778919-162829454	6.823993147	13.88886864	-0.929052777	1.55E-06	4.48E-05
ENSMUSG00000030302	Atp2b2	chr6:113743831-114042613	4.157515881	1.619118687	1.465163978	1.56E-06	4.49E-05
ENSMUSG00000062609	Kcnj15	chr16:95257558-95300260	99.61826719	45.42182885	1.232402925	1.57E-06	4.52E-05
ENSMUSG00000032089	Il10ra	chr9:45253837-45269149	13.43687844	7.561437229	0.923016262	1.58E-06	4.55E-05
ENSMUSG00000034422	Parp14	chr16:35832874-35871544	49.25020902	29.29739255	0.848531115	1.62E-06	4.65E-05
ENSMUSG00000021702	Thbs4	chr13:92751590-92794818	1.619118757	0.404163111	2.088098896	1.62E-06	4.65E-05
ENSMUSG00000027474	Ccm2l	chr2:153065955-153081735	24.38921031	49.14954538	-0.918374763	1.62E-06	4.65E-05
ENSMUSG00000052188	Gm14964	chr19:6530711-6532011	3.032814668	13.98943891	-2.121018597	1.63E-06	4.66E-05
ENSMUSG00000079419	Ms4a6c	chr19:11469366-11482192	14.0527809	4.884267864	1.623498055	1.67E-06	4.76E-05
ENSMUSG00000042988	Notum	chr11:120653788-120661175	0.940115191	4.307299507	-2.092358454	1.69E-06	4.83E-05
ENSMUSG00000037613	Tnfrsf23	chr7:143665809-143685872	4.904728422	1.627776316	1.688109175	1.69E-06	4.84E-05
ENSMUSG00000051314	Ffar2	chr7:30818348-30823775	6.932186196	2.142367628	1.787841755	1.71E-06	4.86E-05
ENSMUSG00000051748	Wfdc21	chr11:83746940-83752642	40.14025236	10.00581073	2.10402134	1.71E-06	4.87E-05
ENSMUSG00000052305	Hbb-bs	chr7:103826534-103828096	2429.164313	4900.20403	-0.915956112	1.71E-06	4.88E-05
ENSMUSG00000071552	Tigit	chr16:43648861-43664184	3.802164762	0.784066153	2.379725809	1.73E-06	4.91E-05
ENSMUSG00000089774	Slc5a3	chr16:92058322-92087473	1.408211148	3.797181633	-1.341099737	1.74E-06	4.93E-05
ENSMUSG00000023078	Cxcl13	chr5:95956951-95961068	18.66670517	4.966392209	1.998133452	1.77E-06	5.01E-05
ENSMUSG00000085396	Firre	chrX:50555744-50635321	29.3191938	74.1872779	-1.252835567	1.77E-06	5.02E-05
ENSMUSG00000005947	Itgae	chr11:73090583-73147446	3.619254296	1.318108625	1.552046274	1.79E-06	5.05E-05
ENSMUSG00000089635	Gm16559	chr3:138281408-138307022	0.005972743	0.28368592	-5.107991073	1.80E-06	5.07E-05
ENSMUSG00000027204	Fbn1	chr2:125300594-125507993	16.05922231	9.947053707	0.787433712	1.80E-06	5.08E-05
ENSMUSG00000024768	Lipf	chr19:33961187-33976810	0.005436399	1.202790205	-7.063208573	1.82E-06	5.14E-05
ENSMUSG00000001467	Cyp51	chr5:4081145-4104746	46.29620347	27.21007749	0.866000988	1.85E-06	5.21E-05
ENSMUSG00000015027	Galns	chr8:122578242-122611463	13.01988634	6.480271921	1.102115186	1.90E-06	5.33E-05
ENSMUSG00000095630	Igkv6-23	chr6:70260409-70260955	22.08553462	5.302255621	2.147104727	1.91E-06	5.38E-05
ENSMUSG00000030134	Rasgef1a	chr6:118011438-118091546	33.39285291	65.18817974	-0.871703876	1.96E-06	5.49E-05
ENSMUSG00000029363	Rfc5	chr5:117378103-117389047	13.4291272	6.580715367	1.121366156	1.97E-06	5.52E-05
ENSMUSG00000024659	Anxa1	chr19:20373428-20390944	677.446519	403.997072	0.842686365	1.98E-06	5.56E-05
ENSMUSG00000044703	Phf11a	chr14:59276913-59297522	3.499981627	1.067718191	1.803865175	1.99E-06	5.57E-05
ENSMUSG00000022876	Samsn1	chr16:75858793-76022270	18.78091207	7.070070344	1.50519917	2.02E-06	5.63E-05
ENSMUSG00000037849	Ifi206	chr1:173468485-173491041	14.92142019	7.352010879	1.122005614	2.06E-06	5.76E-05
ENSMUSG00000015950	Ncf1	chr5:134220053-134229625	50.63294929	18.84847816	1.525587637	2.08E-06	5.80E-05
ENSMUSG00000053279	Aldh1a1	chr19:20601961-20643462	284.1122789	593.3201949	-0.963637812	2.10E-06	5.86E-05
ENSMUSG00000029470	P2rx4	chr5:122707544-122729738	93.30349945	58.16027658	0.778426197	2.12E-06	5.90E-05
ENSMUSG00000041476	Smpx	chrX:157698910-157752591	0.577374184	9.2089769	-3.903811459	2.14E-06	5.96E-05
ENSMUSG00000096844	Igkv6-14	chr6:70434952-70435476	5.239139203	1.147776945	2.274033427	2.16E-06	6.00E-05
ENSMUSG00000045930	Clec14a	chr12:58264720-58269258	56.92707088	105.5066242	-0.795167828	2.19E-06	6.08E-05
ENSMUSG00000001494	Sost	chr11:101962458-101967015	0.044406142	0.638460214	-3.736203513	2.20E-06	6.09E-05
ENSMUSG00000035458	Tnni3	chr7:4518305-4524229	9.961530837	79.15698376	-2.900464501	2.20E-06	6.10E-05
ENSMUSG00000028599	Tnfrsf1b	chr4:145213463-145246870	47.48390141	23.19535983	1.132511423	2.26E-06	6.25E-05
ENSMUSG00000062148	Ear6	chr14:51853699-51854643	4.782879784	0.084544305	5.815308614	2.27E-06	6.26E-05
ENSMUSG00000039062	Anpep	chr7:79821803-79861059	92.48110509	51.72467362	0.935034778	2.30E-06	6.35E-05
ENSMUSG00000021707	Dhfr	chr13:92354783-92389053	2.630515826	1.177923322	1.252852073	2.35E-06	6.47E-05
ENSMUSG00000026177	Slc11a1	chr1:74375195-74386062	13.90921515	5.853107323	1.344979243	2.35E-06	6.48E-05
ENSMUSG00000062070	Pgk1	chrX:106187100-106203699	124.8833801	77.75648435	0.779454183	2.36E-06	6.50E-05
ENSMUSG00000030707	Coro1a	chr7:126699773-126707787	291.1734217	159.0665267	0.967547859	2.37E-06	6.51E-05
ENSMUSG00000079105	C7	chr15:4988762-5063773	81.60369174	36.63473873	1.258926138	2.39E-06	6.55E-05
ENSMUSG00000096833	Igkv4-55	chr6:69607275-69607828	14.23758217	1.452961224	3.403417687	2.40E-06	6.58E-05
ENSMUSG00000000290	Itgb2	chr10:77530252-77565708	146.6960127	50.29006053	1.6464416	2.41E-06	6.61E-05
ENSMUSG00000024053	Emilin2	chr17:71252176-71310965	9.149673583	2.875939934	1.768670881	2.43E-06	6.65E-05
ENSMUSG00000095589	Ighv1-55	chr12:115208095-115208591	24.54045053	3.833409395	2.767773888	2.44E-06	6.67E-05
ENSMUSG00000039942	Ptger4	chr15:5206661-5244187	5.009079901	2.217438616	1.270442101	2.46E-06	6.72E-05
ENSMUSG00000022220	Adcy4	chr14:55769058-55784042	18.86672848	37.77114212	-0.906840154	2.48E-06	6.78E-05
ENSMUSG00000006611	Hfe	chr13:23702034-23710854	50.88770237	30.87522405	0.816561655	2.50E-06	6.82E-05
ENSMUSG00000032946	Rasgrp2	chr19:6399340-6415216	40.67006526	88.08797008	-1.023661245	2.53E-06	6.89E-05
ENSMUSG00000076522	Igkv16-104	chr6:68425575-68426072	69.13473722	5.426884812	3.787145438	2.54E-06	6.91E-05
ENSMUSG00000081169	Gm12551	chr4:86627075-86631251	1.251191618	0.14332936	3.143534874	2.57E-06	6.98E-05
ENSMUSG00000040483	Xaf1	chr11:72301629-72313733	52.74603325	28.31898646	0.992856381	2.57E-06	6.98E-05
ENSMUSG00000038527	C1rl	chr6:124493113-124510643	5.838840805	2.713690399	1.202156594	2.58E-06	6.99E-05
ENSMUSG00000032353	Tmed3	chr9:89699206-89705068	71.39146742	44.62274263	0.7729	2.59E-06	7.01E-05
ENSMUSG00000073411	H2-D1	chr17:35262730-35267499	3630.766009	2158.780212	0.845693757	2.61E-06	7.07E-05
ENSMUSG00000015656	Hspa8	chr9:40800984-40810087	928.5368752	1753.587321	-0.819334418	2.64E-06	7.13E-05
ENSMUSG00000030268	Bcat1	chr6:144993835-145076184	0.628565468	0.080599133	3.010210232	2.68E-06	7.25E-05
ENSMUSG00000009585	Apobec3	chr15:79891659-79915906	75.69071877	46.98917923	0.782400939	2.70E-06	7.29E-05
ENSMUSG00000093765	Gm20658	chr12:116102769-116138648	0.406683172	0.042984374	3.289454201	2.70E-06	7.29E-05
ENSMUSG00000031371	Haus7	chrX:73437315-73459044	24.14556839	12.12030744	1.088679598	2.75E-06	7.39E-05
ENSMUSG00000007080	Pole	chr5:110286306-110337474	3.36807324	1.120230892	1.686171477	2.79E-06	7.52E-05
ENSMUSG00000022015	Tnfsf11	chr14:78277445-78308043	0.937484502	0.190636931	2.397937307	2.80E-06	7.52E-05
ENSMUSG00000024621	Csf1r	chr18:61105572-61132149	42.75351418	22.06067613	1.053152537	2.81E-06	7.53E-05
ENSMUSG00000024713	Pcsk5	chr19:17432832-17837632	7.318219903	4.255605786	0.87733807	2.81E-06	7.53E-05
ENSMUSG00000069910	Spdl1	chr11:34809190-34833641	4.343676439	1.255544602	1.896498052	2.84E-06	7.61E-05
ENSMUSG00000024014	Pim1	chr17:29490812-29496111	33.95913476	17.98775281	1.010912984	2.88E-06	7.71E-05
ENSMUSG00000040740	Slc25a34	chr4:141618824-141623821	0.273135904	1.165119046	-1.991918974	2.89E-06	7.72E-05
ENSMUSG00000034416	Pkd1l2	chr8:116995679-117082449	0.108481106	0.003897816	4.567995152	2.90E-06	7.73E-05
ENSMUSG00000027469	Tpx2	chr2:152847964-152895321	9.186995099	3.17600411	1.634528221	2.92E-06	7.78E-05
ENSMUSG00000021569	Trip13	chr13:73911347-73937767	1.33453567	0.432430218	1.711203407	2.94E-06	7.83E-05
ENSMUSG00000042489	Clspn	chr4:126556935-126593903	5.733950944	1.570797756	1.970541798	2.99E-06	7.96E-05
ENSMUSG00000027331	Knstrn	chr2:118814003-118853957	11.34720939	3.856916298	1.653595109	3.00E-06	7.98E-05
ENSMUSG00000020897	Aurkb	chr11:69045647-69051664	12.77305264	3.906881636	1.805085384	3.03E-06	8.06E-05
ENSMUSG00000076617	Ighm	chr12:113418558-113422730	176.1455413	79.70463449	1.238790387	3.12E-06	8.28E-05
ENSMUSG00000103089	Gm38118	chr1:193259616-193261837	0.023950159	0.3632005	-3.757163486	3.15E-06	8.36E-05
ENSMUSG00000032870	Smap2	chr4:120968317-121017247	47.5032317	29.17650003	0.798603538	3.17E-06	8.40E-05
ENSMUSG00000095478	Gm9824	chr10:29030128-29030688	49.23291828	20.52294254	1.355045944	3.19E-06	8.45E-05
ENSMUSG00000018585	Atox1	chr11:55446641-55461239	216.885377	134.9834316	0.778133037	3.19E-06	8.45E-05
ENSMUSG00000050671	Ism2	chr12:87278638-87299705	0.290075955	1.527453503	-2.308168209	3.21E-06	8.48E-05
ENSMUSG00000023942	Slc29a1	chr17:45585200-45599606	34.42266653	64.93413153	-0.818097584	3.23E-06	8.53E-05
ENSMUSG00000040296	Ddx58	chr4:40203773-40239828	67.94257418	41.58191356	0.807152264	3.28E-06	8.64E-05
ENSMUSG00000028494	Plin2	chr4:86648386-86670060	278.1216306	162.7226242	0.869165845	3.29E-06	8.67E-05
ENSMUSG00000041789	2700046A07Rik	chr18:62751674-62756347	0.131283226	1.039102118	-2.889253707	3.32E-06	8.74E-05
ENSMUSG00000035311	Gnptab	chr10:88379132-88447329	51.96634078	29.6185035	0.909780622	3.33E-06	8.75E-05
ENSMUSG00000036606	Plxnb2	chr15:89155549-89171120	143.815619	88.07868097	0.806335807	3.33E-06	8.75E-05
ENSMUSG00000087516	Tbx3os1	chr5:119570130-119671365	2.657389086	9.874114462	-1.80505286	3.34E-06	8.76E-05
ENSMUSG00000022875	Kng1	chr16:23057865-23082068	0.291145083	0	7.059539217	3.34E-06	8.76E-05
ENSMUSG00000046727	Cystm1	chr18:36345619-36402980	219.9781806	139.9345995	0.747485517	3.36E-06	8.80E-05
ENSMUSG00000030772	Dkk3	chr7:112116017-112159057	19.1881199	37.59939587	-0.876713973	3.38E-06	8.85E-05
ENSMUSG00000000248	Clec2g	chr6:128934381-128984707	0.479749901	0.022078702	4.42448696	3.39E-06	8.85E-05
ENSMUSG00000038776	Ephx1	chr1:180976210-181020904	77.40053425	143.9315522	-0.798813144	3.39E-06	8.86E-05
ENSMUSG00000028859	Csf3r	chr4:126024550-126044440	16.17825847	7.277914728	1.247827258	3.42E-06	8.92E-05
ENSMUSG00000042712	Wbp5	chrX:136245079-136247139	243.509792	135.2053162	0.944847428	3.48E-06	9.07E-05
ENSMUSG00000054920	Klhl5	chr5:65107539-65168188	96.26197067	179.4144439	-0.803649341	3.49E-06	9.10E-05
ENSMUSG00000032902	Slc16a1	chr3:104638668-104658462	19.77143887	10.52426956	1.001686508	3.58E-06	9.31E-05
ENSMUSG00000027423	Snx5	chr2:144250123-144270906	162.644703	93.27125931	0.897590582	3.59E-06	9.31E-05
ENSMUSG00000094502	Ighv1-69	chr12:115623161-115623595	12.28409512	1.998597553	2.719643478	3.59E-06	9.31E-05
ENSMUSG00000052837	Junb	chr8:84974484-84978718	140.7890133	77.67163314	0.952168869	3.63E-06	9.41E-05
ENSMUSG00000022965	Ifngr2	chr16:91547072-91565169	65.68174407	40.90345109	0.777505336	3.64E-06	9.44E-05
ENSMUSG00000096805	Ighv9-1	chr12:114093928-114094358	3.690103721	0.405795978	3.275470087	3.68E-06	9.51E-05
ENSMUSG00000032420	Nt5e	chr9:88327197-88372092	46.49159328	27.18121402	0.873227376	3.69E-06	9.55E-05
ENSMUSG00000064043	Trerf1	chr17:47140875-47361958	7.059163046	3.885547181	0.958020344	3.75E-06	9.70E-05
ENSMUSG00000024056	Ndc80	chr17:71496100-71526857	3.499507734	1.310346114	1.511160247	3.79E-06	9.79E-05
ENSMUSG00000028874	Fgr	chr4:132974095-133001910	22.85877375	8.642706477	1.505281363	3.86E-06	9.95E-05
ENSMUSG00000066245	Gm10156	chr7:107863039-107863500	9.266665678	2.539080475	1.951596089	3.89E-06	0.000100146
ENSMUSG00000024486	Hbegf	chr18:36504929-36515805	34.00235601	20.99498505	0.792717259	3.89E-06	0.000100193
ENSMUSG00000074874	Ctla2b	chr13:60895351-60897447	10.44277861	27.06032972	-1.28434122	3.92E-06	0.000100631
ENSMUSG00000030785	Cox6a2	chr7:128205435-128206387	11.62060481	39.46395336	-1.671195845	3.93E-06	0.000100956
ENSMUSG00000019528	Gyg	chr3:20122084-20155317	115.6018813	71.75623326	0.782482138	3.95E-06	0.000101379
ENSMUSG00000029560	Snx8	chr5:140340299-140389262	30.83521318	18.3345465	0.844826319	3.98E-06	0.000101851
ENSMUSG00000000402	Egfl6	chrX:166523007-166585720	62.47639038	31.21139879	1.100936127	3.98E-06	0.000101851
ENSMUSG00000047045	Tmem164	chrX:142681406-142843494	61.49021038	37.92145848	0.793902453	4.02E-06	0.000102882
ENSMUSG00000024511	Rab27b	chr18:69979131-70141605	20.79164171	11.78931543	0.915122475	4.03E-06	0.000102908
ENSMUSG00000105504	Gbp5	chr3:142493978-142522344	13.71645423	7.415724042	0.984167266	4.05E-06	0.000103331
ENSMUSG00000029772	Ahcyl2	chr6:29768011-29912310	161.3601637	64.32280042	1.4287111	4.06E-06	0.000103435
ENSMUSG00000024989	Cep55	chr19:38055025-38074425	4.963784437	1.547795	1.780300184	4.06E-06	0.000103445
ENSMUSG00000013033	Adgrl1	chr8:83900105-83941954	10.40555767	22.18462546	-1.000360414	4.11E-06	0.000104631
ENSMUSG00000030399	Ckm	chr7:19404776-19422841	0.511821929	3.43367778	-2.642069044	4.13E-06	0.000105108
ENSMUSG00000004558	Ndrg2	chr14:51905271-51913488	15.36649217	35.03491788	-1.096552005	4.16E-06	0.000105577
ENSMUSG00000026749	Nek6	chr2:38511643-38594606	23.76507491	13.38107057	0.927735923	4.19E-06	0.000106244
ENSMUSG00000028776	Tinagl1	chr4:130164454-130175122	76.01294567	144.3627545	-0.82666685	4.19E-06	0.000106244
ENSMUSG00000027483	Bpifa1	chr2:154142880-154149219	568.6965929	2509.679924	-2.04511861	4.19E-06	0.000106244
ENSMUSG00000023274	Cd4	chr6:124864692-124888221	14.49197057	6.632838324	1.22447643	4.20E-06	0.00010633
ENSMUSG00000038650	Rnh1	chr7:141160326-141172857	165.468379	100.7234899	0.812326254	4.24E-06	0.000107068
ENSMUSG00000025747	Tyms	chr5:30058202-30073617	12.33044802	5.892240794	1.160506844	4.27E-06	0.000107768
ENSMUSG00000068245	Phf11d	chr14:59347407-59365470	31.26774289	18.14980999	0.882922947	4.29E-06	0.000108144
ENSMUSG00000102051	I830127L07Rik	chr15:75131377-75135128	8.104921349	2.387358777	1.864780179	4.29E-06	0.000108144
ENSMUSG00000037894	H2afz	chr3:137864487-137866922	313.3962818	193.0245409	0.793211579	4.30E-06	0.000108206
ENSMUSG00000006398	Cdc20	chr4:118432901-118437352	21.33834893	8.792647203	1.376460931	4.30E-06	0.000108209
ENSMUSG00000024165	Hn1l	chr17:24942156-24960636	19.28948803	10.40611606	0.989284644	4.34E-06	0.000109174
ENSMUSG00000021477	Ctsl	chr13:64363214-64370306	205.156892	103.7481186	1.077546866	4.38E-06	0.00011001
ENSMUSG00000054203	Ifi205	chr1:174011998-174031810	4.678691952	1.824135463	1.457670237	4.39E-06	0.000110254
ENSMUSG00000029608	Rph3a	chr5:120940499-121010092	0.18485127	0.005385461	4.783204781	4.52E-06	0.000113221
ENSMUSG00000002831	Plin4	chr17:56100591-56109803	0.785306392	2.74255329	-1.711434365	4.53E-06	0.000113544
ENSMUSG00000041653	Pnpla3	chr15:84167816-84189512	0.586172082	2.448150651	-1.97443924	4.56E-06	0.000114192
ENSMUSG00000028048	Gba	chr3:89202928-89208966	42.71043054	24.78219182	0.883748493	4.60E-06	0.000114916
ENSMUSG00000053062	Jam2	chr16:84774123-84825928	25.18542318	46.13146369	-0.776217999	4.61E-06	0.000115117
ENSMUSG00000057286	St6galnac2	chr11:116675303-116694868	47.66104147	30.01794733	0.761162467	4.63E-06	0.000115354
ENSMUSG00000020120	Plek	chr11:16971206-17052381	42.40875316	19.06079916	1.251570506	4.63E-06	0.000115354
ENSMUSG00000026770	Il2ra	chr2:11642807-11693193	3.861445242	1.12344463	1.87359931	4.65E-06	0.000115789
ENSMUSG00000024424	Ttc39c	chr18:12599926-12737050	8.372853395	3.795792176	1.232092048	4.66E-06	0.000115831
ENSMUSG00000030225	Dera	chr6:137754546-137857340	27.37199816	13.97112257	1.065816575	4.72E-06	0.000117255
ENSMUSG00000024590	Lmnb1	chr18:56707813-56753424	29.08161078	16.73201283	0.895355623	4.74E-06	0.000117716
ENSMUSG00000035818	Plekhs1	chr19:56461637-56486729	0.3821282	0.05249715	2.964503684	4.75E-06	0.000117716
ENSMUSG00000089929	Bcl2a1b	chr9:89199209-89207827	5.146037061	1.520653445	1.846708476	4.79E-06	0.000118634
ENSMUSG00000104340	Gm10522	chr1:170981944-170986466	0.769162227	0.094057329	3.079057551	4.81E-06	0.000119161
ENSMUSG00000029661	Col1a2	chr6:4504814-4541544	227.4333668	133.748259	0.862380523	4.83E-06	0.00011953
ENSMUSG00000108105	Gm5340	chr7:3284595-3285474	0.737052441	0.035544044	4.178459254	4.89E-06	0.000120791
ENSMUSG00000059077	Pth	chr7:113385580-113388570	0.037117605	4.646348715	-6.70167933	4.90E-06	0.000120909
ENSMUSG00000029919	Hpgds	chr6:65117293-65144908	2.724539307	0.998252003	1.541932128	4.93E-06	0.000121549
ENSMUSG00000058290	Espl1	chr15:102296293-102324356	2.30941855	0.785016633	1.659599949	4.94E-06	0.000121796
ENSMUSG00000036381	P2ry14	chr3:59113855-59153618	12.959256	5.607611709	1.308407734	4.98E-06	0.000122505
ENSMUSG00000024948	Map4k2	chr19:6341135-6355615	69.68186675	134.7922007	-0.859021742	5.00E-06	0.000123016
ENSMUSG00000028127	Abcd3	chr3:121758774-121815302	107.4564971	66.9931822	0.779183934	5.04E-06	0.000123827
ENSMUSG00000045594	Glb1	chr9:114401076-114474898	15.01316815	8.780115721	0.869989832	5.07E-06	0.000124532
ENSMUSG00000029101	Rgs12	chr5:34949445-35039644	34.03917806	62.97926196	-0.790506928	5.08E-06	0.000124562
ENSMUSG00000031608	Galnt7	chr8:57523828-57653032	11.5315379	6.299075947	0.96942056	5.12E-06	0.000125385
ENSMUSG00000032322	Pstpip1	chr9:56089962-56128888	16.28063859	7.298832975	1.250823229	5.12E-06	0.000125385
ENSMUSG00000026341	Actr3	chr1:125392905-125435727	376.4656755	233.6182061	0.784366983	5.13E-06	0.000125385
ENSMUSG00000017760	Ctsa	chr2:164832873-164841032	194.7443034	116.946638	0.832533719	5.17E-06	0.000126332
ENSMUSG00000076549	Igkv4-68	chr6:69304834-69305405	11.57648732	1.917279866	2.69243446	5.24E-06	0.000127953
ENSMUSG00000057191	AB124611	chr9:21526176-21545333	16.67019652	6.526400166	1.449104037	5.25E-06	0.000127987
ENSMUSG00000022901	Cd86	chr16:36603869-36666081	13.0109066	5.993577294	1.215197028	5.29E-06	0.000128819
ENSMUSG00000076676	Ighv12-3	chr12:114366521-114366954	8.691002666	0.438006392	4.428184776	5.31E-06	0.000129322
ENSMUSG00000001123	Lgals9	chr11:78962974-78984946	172.0393393	104.6730564	0.816427923	5.39E-06	0.00013117
ENSMUSG00000032400	Zwilch	chr9:64137144-64173104	5.820399084	1.935684045	1.683181242	5.41E-06	0.000131517
ENSMUSG00000022479	Vdr	chr15:97854425-97910630	18.87628363	7.288768056	1.473951894	5.49E-06	0.000133228
ENSMUSG00000028773	Fabp3	chr4:130308595-130315463	5.431512405	29.74533143	-2.370468731	5.50E-06	0.000133451
ENSMUSG00000076523	Igkv15-103	chr6:68437440-68437925	22.67860506	6.525716441	1.885159589	5.51E-06	0.000133451
ENSMUSG00000022378	Fam49b	chr15:63929097-64060448	27.83554448	16.26365553	0.870448132	5.55E-06	0.000134274
ENSMUSG00000067341	H2-Eb2	chr17:34325665-34340229	3.265876272	1.148804851	1.596338721	5.55E-06	0.000134274
ENSMUSG00000076940	Iglv2	chr16:19260401-19260859	15.84324497	4.024888816	2.064110063	5.57E-06	0.00013452
ENSMUSG00000039956	Mrap	chr16:90738324-90749785	1.92616263	9.394250973	-2.191913785	5.58E-06	0.000134864
ENSMUSG00000021270	Hsp90aa1	chr12:110690605-110702728	369.1475419	743.6157661	-0.911509756	5.59E-06	0.000134864
ENSMUSG00000074802	Gas2l3	chr10:89408823-89443967	1.211953185	0.443712159	1.548987273	5.64E-06	0.000136005
ENSMUSG00000040084	Bub1b	chr2:118598211-118641591	17.15472674	6.65608391	1.466627984	5.73E-06	0.000137885
ENSMUSG00000048537	Phldb1	chr9:44686304-44735198	29.70872177	54.13364958	-0.769887715	5.74E-06	0.000138037
ENSMUSG00000033327	Tnxb	chr17:34670535-34719815	3.726248476	7.698609613	-0.950402837	5.87E-06	0.000141007
ENSMUSG00000029819	Npy	chr6:49822710-49829507	3.003220436	0.384024647	3.049394508	5.95E-06	0.0001428
ENSMUSG00000027068	Dhrs9	chr2:69380445-69404533	2.534530045	0.647284159	2.063899151	6.06E-06	0.000145486
ENSMUSG00000039891	Txlnb	chr10:17796226-17845665	0.414359389	2.426626895	-2.449980226	6.07E-06	0.000145545
ENSMUSG00000089744	Gm16146	chr18:84858636-84859547	1.448090394	0.116794027	3.763339835	6.09E-06	0.000145834
ENSMUSG00000029090	Adgra3	chr5:49959956-50059006	40.34434692	75.73659844	-0.810814275	6.09E-06	0.000145834
ENSMUSG00000040711	Sh3pxd2b	chr11:32347820-32428173	14.46314585	6.673151984	1.215336355	6.11E-06	0.000146132
ENSMUSG00000009731	Kcnd1	chrX:7822289-7838280	0.63362894	0.162181764	2.043411693	6.16E-06	0.000147035
ENSMUSG00000000325	Arvcf	chr16:18348182-18407076	7.580406228	14.83040207	-0.872229735	6.17E-06	0.000147322
ENSMUSG00000031662	Snx20	chr8:88626563-88636128	7.616809749	3.80579733	1.096482322	6.19E-06	0.000147486
ENSMUSG00000003363	Pld3	chr7:27532000-27553218	126.7715592	71.09239042	0.933589299	6.19E-06	0.000147542
ENSMUSG00000029189	Sel1l3	chr5:53107083-53213927	6.503322909	2.910355426	1.258712238	6.22E-06	0.000148096
ENSMUSG00000033192	Lpcat2	chr8:92855339-92919279	12.40555287	5.437791242	1.286457379	6.27E-06	0.000149169
ENSMUSG00000045273	Cenph	chr13:100759674-100775899	3.315839726	0.753076653	2.217195804	6.29E-06	0.000149528
ENSMUSG00000104156	Gm38102	chr5:123133939-123137695	0.373196773	1.954359019	-2.280848707	6.36E-06	0.000150882
ENSMUSG00000026896	Ifih1	chr2:62595798-62646255	26.24653742	15.40757097	0.868943417	6.37E-06	0.000151146
ENSMUSG00000055782	Abcd2	chr15:91145884-91191807	9.428392621	4.453379787	1.18266532	6.39E-06	0.000151314
ENSMUSG00000028678	Kif2c	chr4:117159639-117182639	6.848947232	2.109128719	1.806307797	6.49E-06	0.000153581
ENSMUSG00000022033	Pbk	chr14:65805837-65817822	16.99688144	4.854132938	1.904309061	6.50E-06	0.00015375
ENSMUSG00000078137	Ankrd63	chr2:118699103-118703963	3.339415254	6.946643579	-0.960243765	6.57E-06	0.000155273
ENSMUSG00000074476	Spc24	chr9:21755442-21760303	12.94387217	5.447580655	1.339485473	6.63E-06	0.00015643
ENSMUSG00000049401	Ogfr	chr2:180589245-180595836	65.18996776	41.27109036	0.756237788	6.64E-06	0.000156643
ENSMUSG00000111546	RP24-233B16.8	chr9:120095663-120097838	0.28403008	0.019356835	3.800206431	6.72E-06	0.000158329
ENSMUSG00000034911	Ushbp1	chr8:71384272-71395802	37.19098387	72.4799879	-0.869931582	6.77E-06	0.000159511
ENSMUSG00000022987	Zfp641	chr15:98285588-98296130	4.249515047	8.713821869	-0.942446914	6.81E-06	0.000160151
ENSMUSG00000051506	Wdfy4	chr14:32959547-33185508	14.54983996	7.82457165	0.994154148	6.88E-06	0.000161576
ENSMUSG00000051220	Ercc6l	chrX:102141716-102157091	1.071149475	0.368801202	1.638411501	6.88E-06	0.000161576
ENSMUSG00000016194	Hsd11b1	chr1:193221634-193264075	103.1906929	185.9866708	-0.75320772	6.90E-06	0.000161809
ENSMUSG00000030866	Ern2	chr7:122169893-122186207	1.475382538	0.399813608	1.980580184	6.99E-06	0.000163685
ENSMUSG00000058624	Gda	chr19:21391307-21473445	27.99713889	12.59640338	1.253040355	6.99E-06	0.000163685
ENSMUSG00000104000	Gm38335	chr3:10022311-10025539	0.170458534	0	6.574913357	7.03E-06	0.000164407
ENSMUSG00000023832	Acat2	chr17:12942890-12960747	29.54008809	18.132674	0.80137778	7.04E-06	0.000164548
ENSMUSG00000044068	Zrsr1	chr11:22973215-22976496	4.989856397	10.72447522	-1.00838629	7.04E-06	0.000164548
ENSMUSG00000050967	Creg2	chr1:39618406-39651474	0.361857326	0.080559826	2.239214837	7.10E-06	0.000165721
ENSMUSG00000022598	Psca	chr15:74714839-74717069	0.800686888	0.09154743	3.141454135	7.31E-06	0.000170371
ENSMUSG00000107451	Gm44421	chr6:90478466-90479686	0.239811775	1.5828423	-2.622296303	7.33E-06	0.000170728
ENSMUSG00000066687	Zbtb16	chr9:48654297-48836222	5.364251311	18.69910416	-1.69320042	7.40E-06	0.000172189
ENSMUSG00000096459	Ighv9-3	chr12:114140692-114141122	24.57970066	4.07035988	2.697688367	7.44E-06	0.000173107
ENSMUSG00000030162	Olr1	chr6:129485244-129507165	47.94426371	8.937554699	2.526778644	7.50E-06	0.000174369
ENSMUSG00000109305	1810010D01Rik	chr7:145205825-145208119	8.65287981	2.721953249	1.753618963	7.55E-06	0.000175234
ENSMUSG00000022034	Esco2	chr14:65819038-65833994	5.061214375	1.410027218	1.940887692	7.64E-06	0.000177193
ENSMUSG00000070803	Cited4	chr4:120666572-120667820	4.535479728	1.640911078	1.553509473	7.66E-06	0.000177494
ENSMUSG00000026479	Lamc2	chr1:153122756-153186447	90.86365465	54.39921826	0.840151952	7.71E-06	0.000178474
ENSMUSG00000027399	Il1a	chr2:129299610-129309972	4.030667393	1.515599382	1.509027219	7.80E-06	0.000180441
ENSMUSG00000095285	Ighv5-9	chr12:113661769-113662293	3.560684461	0.166453915	4.53064793	7.82E-06	0.000180779
ENSMUSG00000109179	Gm35339	chr15:76354472-76363795	0.261455329	1.086540918	-1.970996266	7.87E-06	0.000181774
ENSMUSG00000074971	Fibin	chr2:110360917-110363183	26.13819425	52.03726413	-0.899560072	7.93E-06	0.000182937
ENSMUSG00000001774	Chordc1	chr9:18292125-18317442	46.13515903	83.60768495	-0.763532505	7.97E-06	0.000183718
ENSMUSG00000004317	Clcn5	chrX:7153810-7319358	7.243659065	3.53401656	1.13370823	7.98E-06	0.000183777
ENSMUSG00000024644	Cndp2	chr18:84667470-84685633	75.75377595	45.96816236	0.817972021	8.12E-06	0.000186873
ENSMUSG00000028583	Pdpn	chr4:143267431-143299564	121.7713173	78.3911401	0.731693937	8.13E-06	0.000187018
ENSMUSG00000057789	Bak1	chr17:27019810-27029009	43.61173687	27.25660339	0.774401752	8.20E-06	0.000188386
ENSMUSG00000072596	Ear2	chr14:44102654-44103534	360.1549571	87.42804557	2.145064975	8.24E-06	0.000189111
ENSMUSG00000027506	Tpd52	chr3:8925593-9004723	82.61832695	48.24146407	0.873201533	8.30E-06	0.000190465
ENSMUSG00000030677	Kif22	chr7:127027729-127042471	9.503312486	4.0321851	1.331638168	8.37E-06	0.000191769
ENSMUSG00000039497	Dse	chr10:34151393-34207715	40.42544647	24.38375991	0.82591846	8.41E-06	0.000192455
ENSMUSG00000035877	Zhx3	chr2:160748708-160872998	6.577925174	12.30029296	-0.806678589	8.41E-06	0.000192455
ENSMUSG00000026249	Serpine2	chr1:79794197-79861180	86.29029336	54.87057468	0.747251674	8.42E-06	0.000192473
ENSMUSG00000033220	Rac2	chr15:78559169-78572783	34.37413723	18.37040202	1.000390617	8.44E-06	0.000192839
ENSMUSG00000002055	Spag5	chr11:78301529-78322457	7.082942084	2.549531085	1.57673963	8.51E-06	0.000193941
ENSMUSG00000053317	Sec61b	chr4:47474658-47483242	228.420146	145.9064117	0.741642829	8.51E-06	0.000193941
ENSMUSG00000034987	Hrh2	chr13:54192129-54236180	1.234774727	0.367569047	1.851535769	8.54E-06	0.000194514
ENSMUSG00000029455	Aldh2	chr5:121566027-121593824	377.3615657	681.4514002	-0.754790335	8.60E-06	0.000195805
ENSMUSG00000047261	Gap43	chr16:42248442-42340651	11.80369195	26.04023179	-1.044990558	8.70E-06	0.000197868
ENSMUSG00000041237	Pklr	chr3:89136142-89146784	1.34499716	0.322517812	2.14674464	8.74E-06	0.000198626
ENSMUSG00000026824	Kcnj3	chr2:55435970-55598145	0.072471437	1.347540266	-4.114579894	8.78E-06	0.000199199
ENSMUSG00000025007	Aldh18a1	chr19:40550257-40588463	17.58953065	8.801751417	1.096439886	8.82E-06	0.000200133
ENSMUSG00000094051	Ighv1-36	chr12:114879888-114880321	3.476050307	0.082258937	5.365217477	8.88E-06	0.000201215
ENSMUSG00000095497	Igkv1-122	chr6:68016718-68017488	1.765508051	0.051739349	5.052777723	8.99E-06	0.000203439
ENSMUSG00000071317	Bves	chr10:45335772-45372479	0.172274972	0.794636471	-2.100972531	9.13E-06	0.000206458
ENSMUSG00000023046	Igfbp6	chr15:102144362-102149511	129.5377428	252.7568289	-0.872971728	9.39E-06	0.000212174
ENSMUSG00000047898	Ccr4	chr9:114490316-114504916	1.464183411	0.28790367	2.434990623	9.40E-06	0.000212174
ENSMUSG00000075705	Msrb1	chr17:24736642-24742778	96.27684505	60.45162479	0.767721668	9.43E-06	0.000212739
ENSMUSG00000019951	Uhrf1bp1l	chr10:89744991-89819869	19.94824666	12.25072185	0.801061226	9.52E-06	0.000214631
ENSMUSG00000006386	Tek	chr4:94739289-94874976	66.83929987	124.5802276	-0.801539149	9.56E-06	0.000215362
ENSMUSG00000015852	Fcrls	chr3:87250758-87263738	13.36529346	5.510034114	1.377310717	9.58E-06	0.000215706
ENSMUSG00000027306	Nusap1	chr2:119618298-119651244	9.295322836	3.836620942	1.371511087	9.64E-06	0.000216749
ENSMUSG00000086843	E030013I19Rik	chr2:12300946-12312315	0.543128765	1.759534158	-1.602850898	9.65E-06	0.000216749
ENSMUSG00000060550	H2-Q7	chr17:35439155-35443773	145.9147161	89.12942553	0.807761493	9.70E-06	0.000217663
ENSMUSG00000091649	Phf11b	chr14:59320964-59341351	21.12245037	11.0823883	1.027464432	9.85E-06	0.000220663
ENSMUSG00000031266	Gla	chrX:134588149-134601125	14.96962964	7.413753047	1.109664547	9.85E-06	0.000220663
ENSMUSG00000030745	Il21r	chr7:125603429-125633570	8.268234691	3.905992054	1.174465416	1.01E-05	0.000225375
ENSMUSG00000096965	3300005D01Rik	chr17:5798657-5803240	0.931455434	0.080612155	3.513932093	1.01E-05	0.000226277
ENSMUSG00000030047	Arhgap25	chr6:87458545-87533259	15.50539373	8.475389336	0.968525798	1.01E-05	0.000226882
ENSMUSG00000019916	P4ha1	chr10:59323296-59373304	28.16273629	51.79960936	-0.781039634	1.02E-05	0.000227341
ENSMUSG00000051969	Tlr11	chr14:50357914-50363663	0.72234305	0.206530583	1.888266605	1.02E-05	0.000227608
ENSMUSG00000028024	Enpep	chr3:129269175-129332720	119.703733	68.79009714	0.899575366	1.03E-05	0.000228972
ENSMUSG00000033467	Crlf2	chr5:109554709-109558993	49.65942695	29.9381854	0.825653773	1.04E-05	0.000231367
ENSMUSG00000026415	Fcamr	chr1:130800902-130814740	3.640327603	1.383511911	1.486019572	1.05E-05	0.000233746
ENSMUSG00000034311	Kif4	chrX:100625737-100727214	4.438889056	1.640355534	1.536468899	1.05E-05	0.000233746
ENSMUSG00000020282	Rhbdf1	chr11:32209585-32222300	22.51920657	40.68173573	-0.758382746	1.05E-05	0.000233746
ENSMUSG00000022385	Gtse1	chr15:85859707-85876572	2.512045572	0.674666991	1.991976111	1.06E-05	0.000234597
ENSMUSG00000030276	Ttll3	chr6:113389260-113414587	2.820700937	8.548889953	-1.512807755	1.06E-05	0.000235074
ENSMUSG00000108010	Gm44246	chr6:88188397-88190681	1.268597934	5.089122636	-1.916365427	1.06E-05	0.000235074
ENSMUSG00000030263	Lrmp	chr6:145115653-145174934	19.53357639	9.150626042	1.190529889	1.06E-05	0.000235074
ENSMUSG00000018669	Cdk5rap3	chr11:96907426-96916496	46.98466302	28.03321159	0.843035206	1.06E-05	0.000235074
ENSMUSG00000042784	Muc1	chr3:89229057-89233381	297.7462585	190.797205	0.739166679	1.06E-05	0.000235074
ENSMUSG00000057135	Scimp	chr11:70790932-70812586	12.63087003	3.972989877	1.766860555	1.07E-05	0.000235753
ENSMUSG00000046591	Ticrr	chr7:79660196-79698148	0.945950575	0.241396568	2.059525754	1.07E-05	0.000235906
ENSMUSG00000037337	Map4k1	chr7:28982050-29003279	10.55793893	5.35439237	1.074654984	1.07E-05	0.000235927
ENSMUSG00000026921	Egfl7	chr2:26580014-26593120	247.7881924	541.5728897	-1.036954385	1.09E-05	0.000240505
ENSMUSG00000080727	C920021L13Rik	chr3:95871522-95889093	1.791370637	6.365131322	-1.744634734	1.11E-05	0.000245359
ENSMUSG00000029503	P2rx2	chr5:110339812-110343212	1.551462757	0.393808666	2.076785497	1.12E-05	0.000245967
ENSMUSG00000073412	Lst1	chr17:35185095-35188439	22.47786466	8.316601072	1.530164163	1.12E-05	0.000246689
ENSMUSG00000038507	Parp12	chr6:39086410-39118349	51.5458416	32.98678142	0.742146438	1.14E-05	0.000251458
ENSMUSG00000021495	Fam193b	chr13:55539319-55571120	12.46958526	32.03833959	-1.274600029	1.15E-05	0.000251518
ENSMUSG00000029019	Nppb	chr4:147985788-147987205	0.012287449	6.574668738	-8.626360543	1.18E-05	0.000258512
ENSMUSG00000024660	Incenp	chr19:9872297-9899533	8.219817388	4.441395201	0.984382918	1.18E-05	0.000258583
ENSMUSG00000019929	Dcn	chr10:97479500-97518162	46.60940277	87.92939426	-0.822626982	1.18E-05	0.000258748
ENSMUSG00000027796	Smad9	chr3:54755582-54801257	1.070874652	2.826730389	-1.301934847	1.19E-05	0.000259942
ENSMUSG00000054013	Tmem179	chr12:112500184-112511160	0.072192939	0.649180268	-3.070542967	1.19E-05	0.000260874
ENSMUSG00000025232	Hexa	chr9:59539540-59565109	89.61869242	56.05013399	0.771903098	1.19E-05	0.000260874
ENSMUSG00000036469	1-Mar	chr8:65617900-66471637	9.596648876	3.467486442	1.567985765	1.20E-05	0.000261178
ENSMUSG00000111752	RP23-132J19.1	chr10:85220942-85266392	0.21343177	0	6.904251595	1.20E-05	0.000261178
ENSMUSG00000028718	Stil	chr4:115000159-115043196	2.102303704	0.577090277	1.966753969	1.21E-05	0.000264217
ENSMUSG00000036908	Unc93b1	chr19:3935186-3949340	87.43213909	54.60189176	0.774959989	1.22E-05	0.000264469
ENSMUSG00000030560	Ctsc	chr7:88278085-88310888	399.6764765	207.1729583	1.047603937	1.22E-05	0.000265148
ENSMUSG00000054046	Klk13	chr7:43712567-43727534	10.21095889	4.41209385	1.306512887	1.23E-05	0.000267202
ENSMUSG00000019734	Tmc4	chr7:3665790-3677553	38.12051096	22.02022011	0.891058629	1.23E-05	0.000268072
ENSMUSG00000024935	Slc1a1	chr19:28835049-28913960	11.8266365	6.548318161	0.950013062	1.24E-05	0.000269371
ENSMUSG00000076671	Ighv13-2	chr12:114357759-114358218	1.047266873	0.028189431	4.898568563	1.27E-05	0.000276161
ENSMUSG00000055629	B4galnt4	chr7:141061104-141072400	1.355480454	0.337084132	2.098980774	1.29E-05	0.000280443
ENSMUSG00000033685	Ucp2	chr7:100493337-100502020	633.4672634	407.4391554	0.73344628	1.30E-05	0.00028131
ENSMUSG00000049502	Dtx3l	chr16:35926511-35939151	20.41915727	11.5681997	0.919620627	1.30E-05	0.00028131
ENSMUSG00000055116	Arntl	chr7:113207465-113314126	6.883003866	16.07103469	-1.124673086	1.30E-05	0.00028131
ENSMUSG00000068101	Cenpm	chr15:82233779-82244747	4.710890823	1.008391537	2.323027066	1.31E-05	0.000283186
ENSMUSG00000033170	Card10	chr15:78775138-78803042	18.68649936	34.11591128	-0.771522082	1.32E-05	0.000284036
ENSMUSG00000055065	Ddx17	chr15:79527707-79546741	61.93762851	110.8738861	-0.746954116	1.32E-05	0.000284072
ENSMUSG00000092486	2610524H06Rik	chr5:114821935-114823468	5.603948384	2.146464512	1.478926569	1.33E-05	0.000286859
ENSMUSG00000023031	Cela1	chr15:100674425-100687920	3.600158323	1.136188194	1.7523858	1.34E-05	0.000287873
ENSMUSG00000020154	Ptprb	chr10:116301374-116389538	51.5972891	94.01103103	-0.768031025	1.34E-05	0.000287873
ENSMUSG00000036907	C1ql2	chr1:120340582-120343174	0	0.181411051	-6.712832715	1.34E-05	0.000287961
ENSMUSG00000099398	Ms4a14	chr19:11301249-11314454	0.75213524	0.213770815	1.904240443	1.34E-05	0.000288271
ENSMUSG00000034663	Bmp2k	chr5:96997689-97091867	8.176937618	5.031579361	0.795727562	1.35E-05	0.000288729
ENSMUSG00000039783	Kmo	chr1:175620381-175662116	6.628500273	2.964438206	1.252709655	1.35E-05	0.000288976
ENSMUSG00000004655	Aqp1	chr6:55336432-55348555	229.8713748	412.7290445	-0.748500174	1.36E-05	0.000290885
ENSMUSG00000041498	Kif14	chr1:136466343-136531511	1.780437956	0.547025682	1.806199265	1.36E-05	0.000291396
ENSMUSG00000092349	Platr17	chr17:33905135-33906675	1.447138741	0.206019134	2.892525443	1.36E-05	0.000291396
ENSMUSG00000110702	RP24-97K3.3	chr8:94675606-94680166	0.132672134	0.632707748	-2.160342157	1.37E-05	0.000292532
ENSMUSG00000028780	Sema3c	chr5:17574281-17730268	127.8109101	223.6338909	-0.711268857	1.38E-05	0.000293751
ENSMUSG00000041889	Shisa4	chr1:135371057-135375237	9.334769377	4.434174265	1.168354982	1.39E-05	0.000295653
ENSMUSG00000040364	Sec1	chr7:45677686-45694402	2.309255599	0.900232821	1.44880677	1.41E-05	0.000299809
ENSMUSG00000027500	Stmn2	chr3:8509360-8561606	33.15080815	69.37239318	-0.973298484	1.41E-05	0.000300122
ENSMUSG00000078252	Krtap17-1	chr11:99993234-99993994	0.777079817	3.010546056	-1.84558375	1.41E-05	0.00030018
ENSMUSG00000020638	Cmpk2	chr12:26469204-26479835	22.63848	12.997164	0.900318343	1.42E-05	0.00030128
ENSMUSG00000036989	Trim3	chr7:105604463-105633571	55.49807061	96.25766886	-0.699207113	1.44E-05	0.000305919
ENSMUSG00000019214	Chtf18	chr17:25718926-25727419	3.055636308	1.105464469	1.556874562	1.45E-05	0.000308583
ENSMUSG00000051498	Tlr6	chr5:64952031-64960097	1.806537697	0.581174348	1.723625103	1.46E-05	0.000308839
ENSMUSG00000078921	Tgtp2	chr11:49057194-49064206	32.70074716	19.30516255	0.860245606	1.46E-05	0.000308839
ENSMUSG00000006517	Mvd	chr8:122433601-122443422	15.16663822	8.440440768	0.942597746	1.47E-05	0.000310414
ENSMUSG00000024781	Lipa	chr19:34492318-34527474	52.33670938	25.30930303	1.148298887	1.48E-05	0.000313956
ENSMUSG00000036264	Fstl4	chr11:52764634-53188538	0.453480139	0.091051807	2.405693941	1.49E-05	0.000315451
ENSMUSG00000040751	Lat2	chr5:134600022-134615025	11.5466957	4.787225771	1.364564308	1.50E-05	0.000317456
ENSMUSG00000024039	Cbs	chr17:31612623-31637199	1.300148297	4.088263407	-1.547487893	1.50E-05	0.000317456
ENSMUSG00000022941	Ripply3	chr16:94328420-94336935	40.76614651	79.60980131	-0.871124974	1.51E-05	0.000317456
ENSMUSG00000042408	Zmym6	chr4:127077383-127124372	4.788792681	10.71482579	-1.071776384	1.54E-05	0.000323589
ENSMUSG00000036986	Pml	chr9:58218076-58249786	29.94975868	18.66630554	0.78119386	1.54E-05	0.000325079
ENSMUSG00000030147	Clec4b1	chr6:123049962-123071555	5.52508624	1.583754022	1.89992412	1.55E-05	0.000326593
ENSMUSG00000048031	Fcrl5	chr3:87435773-87500678	0.83745336	0.146968309	2.621526687	1.58E-05	0.000331141
ENSMUSG00000040990	Sh3kbp1	chrX:159627272-159978069	22.42073081	12.68031142	0.918555423	1.58E-05	0.000332834
ENSMUSG00000023979	Guca1b	chr17:47385393-47392967	0.237923547	1.116449547	-2.136382377	1.62E-05	0.000339346
ENSMUSG00000108621	Gm37494	chr7:39544402-39580589	8.8288209	16.04676555	-0.766976837	1.63E-05	0.00034078
ENSMUSG00000030029	Lrig1	chr6:94604529-94700158	19.44433102	11.67439754	0.832182118	1.63E-05	0.000341503
ENSMUSG00000098900	Gm18190	chr7:7265498-7278267	0.230053724	1.516145117	-2.590734681	1.63E-05	0.000341503
ENSMUSG00000075266	Cenpw	chr10:30194569-30200560	1.456128826	0.488238229	1.667672781	1.65E-05	0.000344959
ENSMUSG00000079553	Kifc1	chr17:33875666-33890661	7.534008334	2.887259702	1.483571972	1.66E-05	0.000346681
ENSMUSG00000048485	Zbtb8b	chr4:129425765-129440853	0.448852632	0.070398979	2.769076765	1.66E-05	0.000347587
ENSMUSG00000020810	Cygb	chr11:116645595-116654313	22.16752288	13.53307352	0.80529296	1.68E-05	0.00035136
ENSMUSG00000042262	Ccr8	chr9:120092114-120094906	1.886497369	0.373672136	2.442214544	1.70E-05	0.00035554
ENSMUSG00000040188	Scamp2	chr9:57560943-57588795	106.7606803	67.51308811	0.757940835	1.71E-05	0.000356968
ENSMUSG00000058838	Rps27a-ps2	chr9:83409660-83410126	175.4648278	76.80262666	1.2902925	1.73E-05	0.000360175
ENSMUSG00000027454	Gins1	chr2:150905400-150931280	8.587515476	3.00134417	1.610443737	1.74E-05	0.000361773
ENSMUSG00000022322	Shcbp1	chr8:4735976-4779567	3.665270104	0.821431372	2.248829611	1.75E-05	0.000363682
ENSMUSG00000061414	Cracr2a	chr6:127561338-127674248	23.39545095	14.43809359	0.790766146	1.75E-05	0.000363682
ENSMUSG00000048960	Prex2	chr1:10993465-11303681	56.54036437	102.772376	-0.765725915	1.77E-05	0.000367141
ENSMUSG00000031162	Gata1	chrX:7959260-7978071	4.209533637	0.301771912	3.866840295	1.78E-05	0.000369984
ENSMUSG00000069874	Irgm2	chr11:58199618-58222782	43.0017486	25.99147296	0.825600083	1.79E-05	0.00037022
ENSMUSG00000009772	Nuak2	chr1:132316126-132333488	14.417109	8.258729051	0.901168966	1.81E-05	0.000374859
ENSMUSG00000035245	Eogt	chr6:97110024-97149182	50.84253718	94.54888996	-0.800790869	1.82E-05	0.000375766
ENSMUSG00000037217	Syn1	chrX:20860511-20921004	3.239227345	0.538847487	2.683625072	1.82E-05	0.000377131
ENSMUSG00000032024	Clmp	chr9:40685962-40785319	11.43669404	5.859238158	1.059976289	1.83E-05	0.000377732
ENSMUSG00000035683	Melk	chr4:44300876-44364675	7.613566029	2.087432742	1.969789531	1.84E-05	0.000379936
ENSMUSG00000062210	Tnfaip8	chr18:49979427-50107173	37.47437704	23.46063528	0.770322426	1.84E-05	0.000379936
ENSMUSG00000024140	Epas1	chr17:86753907-86833410	352.2734438	637.8586705	-0.760099794	1.88E-05	0.000386873
ENSMUSG00000028270	Gbp2	chr3:142620602-142638008	74.09353526	46.9303685	0.756738108	1.88E-05	0.000388131
ENSMUSG00000032381	Fam96a	chr9:66126611-66138955	52.32240608	33.45060923	0.740536501	1.90E-05	0.000390463
ENSMUSG00000090256	Alms1-ps1	chr6:85721925-85756526	0.065303361	0.525088424	-2.848369988	1.90E-05	0.000390638
ENSMUSG00000030851	Ldhc	chr7:46861203-46878142	0.628573836	0.009501733	5.720852014	1.93E-05	0.000395859
ENSMUSG00000031555	Adam9	chr8:24949611-25016927	100.1133555	54.45538736	0.977824167	1.93E-05	0.000397094
ENSMUSG00000034883	Lrr1	chr12:69168814-69179010	0.775195329	0.13918175	2.57431903	1.95E-05	0.000400747
ENSMUSG00000022228	Zscan26	chr13:21442175-21453730	12.17687727	25.41010746	-0.969907358	1.96E-05	0.00040092
ENSMUSG00000029401	Rilpl2	chr5:124463265-124478366	17.04238776	10.36678001	0.812152016	1.96E-05	0.00040092
ENSMUSG00000030223	Ptpro	chr6:137252319-137463233	4.316441022	1.778425215	1.376670723	1.96E-05	0.000401499
ENSMUSG00000039206	Daglb	chr5:143464584-143505942	10.25759157	5.182260114	1.083548973	1.96E-05	0.000401499
ENSMUSG00000020702	Ccl1	chr11:82176657-82305690	0.35521761	0	6.907873463	2.02E-05	0.000413403
ENSMUSG00000030787	Lyve1	chr7:110850607-110863239	180.0054131	326.8311862	-0.763898788	2.02E-05	0.000413419
ENSMUSG00000025130	P4hb	chr11:120560298-120573253	522.9801421	342.2179407	0.709873021	2.05E-05	0.000418048
ENSMUSG00000045392	Olfr1033	chr2:86020633-86044808	1.543965426	4.028807236	-1.291335176	2.06E-05	0.000419152
ENSMUSG00000002265	Peg3	chr7:6703892-6730431	3.072690901	6.816033104	-1.058885921	2.06E-05	0.000420547
ENSMUSG00000040328	Olfr56	chr11:48978889-49135387	4.785719465	1.876487865	1.450104952	2.07E-05	0.000421797
ENSMUSG00000027951	Adar	chr3:89715022-89753446	34.36335645	20.60913385	0.838542715	2.10E-05	0.000427402
ENSMUSG00000030046	Bmp10	chr6:87428994-87437677	0	4.029449974	-12.36281458	2.12E-05	0.000430631
ENSMUSG00000046743	Fat4	chr3:38886940-39011985	1.73003443	3.635779197	-0.978228879	2.13E-05	0.000431602
ENSMUSG00000064267	Hvcn1	chr5:122206804-122242297	15.55556379	7.203635962	1.208814371	2.14E-05	0.000433515
ENSMUSG00000017309	Cd300lg	chr11:102041509-102055620	5.824659969	12.39887498	-0.995334366	2.14E-05	0.000434648
ENSMUSG00000084960	B430010I23Rik	chr8:41017468-41024216	4.541746049	11.06285336	-1.196204919	2.15E-05	0.00043532
ENSMUSG00000027677	Ttc14	chr3:33799832-33814860	15.77701612	33.10969868	-0.980815594	2.16E-05	0.000436789
ENSMUSG00000000142	Axin2	chr11:108920349-108950783	14.51059404	26.86928485	-0.790316583	2.19E-05	0.000442403
ENSMUSG00000020901	Pik3r5	chr11:68432121-68497849	22.47440616	10.72857152	1.165862687	2.22E-05	0.000448366
ENSMUSG00000022351	Sqle	chr15:59315077-59331192	22.74419643	12.88161415	0.921921984	2.22E-05	0.000448366
ENSMUSG00000068522	Aard	chr15:52040107-52045722	13.19663116	27.62536249	-0.974137037	2.24E-05	0.000453028
ENSMUSG00000035673	Sbno2	chr10:80057416-80102698	28.63802897	18.57048992	0.722963473	2.26E-05	0.000455846
ENSMUSG00000024966	Stip1	chr19:7020696-7040026	49.65515102	88.92136048	-0.742996018	2.27E-05	0.000458412
ENSMUSG00000029102	Hgfac	chr5:35041509-35048461	6.083738197	2.633186353	1.302941571	2.28E-05	0.00045979
ENSMUSG00000038583	Pln	chr10:53337686-53345999	1.020377885	6.817508515	-2.655443117	2.31E-05	0.00046513
ENSMUSG00000104713	Gbp6	chr5:105270702-105293698	5.53841745	2.644872141	1.165560841	2.33E-05	0.000468415
ENSMUSG00000038801	Scgb1c1	chr7:140845547-140846769	7.398069123	20.21748254	-1.354780404	2.33E-05	0.00046894
ENSMUSG00000028476	Reck	chr4:43875530-43944806	13.15636996	23.99935431	-0.769832085	2.34E-05	0.000469215
ENSMUSG00000026979	Psd4	chr2:24367580-24414954	19.75823535	10.60567991	0.993777506	2.34E-05	0.00047029
ENSMUSG00000034591	Slc41a2	chr10:83230848-83337882	14.85290343	7.495669091	1.085946002	2.35E-05	0.00047175
ENSMUSG00000108239	Gm19434	chr6:135188480-135194960	0.295808883	0.024451152	3.745127895	2.36E-05	0.00047175
ENSMUSG00000030525	Chrna7	chr7:63098692-63212569	1.628668273	0.456582098	1.933719197	2.36E-05	0.00047175
ENSMUSG00000015355	Cd48	chr1:171682009-171705258	33.68806491	15.94913001	1.173946852	2.37E-05	0.000474193
ENSMUSG00000024538	Ppic	chr18:53406341-53418007	125.9611369	83.34968082	0.690031875	2.39E-05	0.000478225
ENSMUSG00000027186	Elf5	chr2:103411688-103450989	25.22191462	15.30035522	0.817331356	2.40E-05	0.000479972
ENSMUSG00000039748	Exo1	chr1:175880581-175913489	3.504240547	0.876786705	2.094803895	2.40E-05	0.000479972
ENSMUSG00000040264	Gbp2b	chr3:142594847-142619179	0.786169935	0.128713387	2.67950834	2.42E-05	0.000483234
ENSMUSG00000041548	Hspb8	chr5:116408491-116422864	34.23999691	60.15825568	-0.717200949	2.43E-05	0.000483385
ENSMUSG00000024909	Efemp2	chr19:5473973-5481853	73.13935244	47.30551925	0.72362091	2.45E-05	0.000487467
ENSMUSG00000044067	Gpr22	chr12:31706867-31713947	0.166886344	0.003870055	5.086310897	2.49E-05	0.00049468
ENSMUSG00000046916	Myct1	chr10:5593775-5606904	19.33105412	36.74727111	-0.832783257	2.49E-05	0.00049468
ENSMUSG00000063445	Nmral1	chr16:4710059-4719356	6.244671326	2.714399866	1.29971975	2.50E-05	0.000497433
ENSMUSG00000042607	Asb4	chr6:5383386-5433022	0.893430489	0.231841126	2.021727352	2.51E-05	0.000499138
ENSMUSG00000028459	Cd72	chr4:43446462-43454628	13.88631047	6.949641261	1.096480859	2.52E-05	0.000499783
ENSMUSG00000025534	Gusb	chr5:129989011-130003049	66.73913896	35.49228479	1.009969555	2.52E-05	0.000499783
ENSMUSG00000024462	Gabbr1	chr17:37045966-37075067	13.89693283	29.52727873	-0.997186745	2.57E-05	0.000508537
ENSMUSG00000028923	Necap2	chr4:141066512-141078357	122.3162451	81.75582918	0.67723277	2.58E-05	0.000510749
ENSMUSG00000021798	Ldb3	chr14:34526699-34588681	0.956599754	3.356959888	-1.721182447	2.59E-05	0.00051164
ENSMUSG00000024678	Ms4a4d	chr19:11536801-11558467	10.30402055	22.96183051	-1.058870811	2.60E-05	0.000513309
ENSMUSG00000008318	Relt	chr7:100845847-100863446	12.77506604	5.402170984	1.3397331	2.60E-05	0.000513569
ENSMUSG00000043122	A530016L24Rik	chr12:112489448-112499927	0.345857364	1.952857244	-2.401482434	2.61E-05	0.000514345
ENSMUSG00000105703	Gm43305	chr14:54292443-54297343	5.608571838	2.732282616	1.133776258	2.61E-05	0.000514664
ENSMUSG00000030747	Dgat2	chr7:99153658-99182719	17.69896498	45.29711116	-1.259425094	2.62E-05	0.00051701
ENSMUSG00000022708	Zbtb20	chr16:42875881-43642602	38.21804	66.59474181	-0.703771484	2.63E-05	0.000517014
ENSMUSG00000026655	Fam107b	chr2:3613758-3782142	137.6886536	84.62345969	0.79823065	2.63E-05	0.000517187
ENSMUSG00000067212	H2-T23	chr17:36029773-36032855	314.4271687	181.2489186	0.890737111	2.63E-05	0.000517356
ENSMUSG00000098021	Gm9522	chr15:39180511-39181441	0.193709265	1.846894702	-3.114080056	2.66E-05	0.000523069
ENSMUSG00000059201	Lep	chr6:29060220-29073877	0.052137381	0.619427368	-3.427121876	2.66E-05	0.000523069
ENSMUSG00000025511	Tspan4	chr7:141475240-141493427	70.25414938	43.09797028	0.799270826	2.69E-05	0.000527211
ENSMUSG00000095204	Ighv1-52	chr12:115145487-115145919	20.00682571	3.473432089	2.624272304	2.71E-05	0.00053146
ENSMUSG00000052160	Pld4	chr12:112760655-112768986	27.67874125	14.7880775	1.00331048	2.72E-05	0.000531911
ENSMUSG00000021640	Naip1	chr13:100407770-100446406	0.220714527	0.029764401	2.957615722	2.74E-05	0.00053667
ENSMUSG00000095753	Igkv4-53	chr6:69648824-69649363	4.552946967	0.947588761	2.371281143	2.74E-05	0.000536767
ENSMUSG00000023045	Soat2	chr15:102150526-102163474	1.429471133	0.433156275	1.807582743	2.76E-05	0.00053884
ENSMUSG00000085779	Atcayos	chr10:81194609-81210877	0.030981279	0.420224319	-3.529201122	2.77E-05	0.000540906
ENSMUSG00000039943	Plcb4	chr2:135659011-136014593	29.77530119	51.90673277	-0.704463348	2.78E-05	0.000543085
ENSMUSG00000036949	Slc39a12	chr2:14388316-14494977	0.568859016	0.088998182	2.727522563	2.81E-05	0.00054764
ENSMUSG00000022025	Lect1	chr14:79637690-79662170	0.11078701	1.453910121	-3.631476599	2.82E-05	0.000549751
ENSMUSG00000042797	Aqp11	chr7:97724006-97738289	4.700603562	1.879130729	1.417154215	2.83E-05	0.000551703
ENSMUSG00000020185	E2f7	chr10:110745439-110787384	3.481185051	1.317623126	1.4980267	2.86E-05	0.000556392
ENSMUSG00000021922	Itih4	chr14:30886476-30901981	32.72245859	20.47407474	0.775918798	2.88E-05	0.000560835
ENSMUSG00000032034	Kcnj5	chr9:32314707-32344350	0.08224555	0.935157768	-3.386372767	2.93E-05	0.000568541
ENSMUSG00000020143	Dock2	chr11:34226815-34783892	26.54443184	12.81878102	1.148521683	2.94E-05	0.00057008
ENSMUSG00000026039	Sgol2a	chr1:57995971-58025899	1.201081487	0.36594591	1.8162078	2.94E-05	0.000570277
ENSMUSG00000086844	B230206H07Rik	chr7:141359141-141365110	0.017238034	0.176404901	-3.201712456	2.95E-05	0.000572101
ENSMUSG00000021665	Hexb	chr13:97176332-97198357	31.07587776	13.80981948	1.270235838	3.01E-05	0.000583768
ENSMUSG00000034854	Mfsd12	chr10:81357491-81366225	17.20789111	9.329402729	0.982243032	3.02E-05	0.000584004
ENSMUSG00000053465	Hs6st3	chr14:119138415-119869594	1.067083218	0.208599254	2.419539142	3.08E-05	0.000595905
ENSMUSG00000036172	Cd200r3	chr16:44943678-44981380	0.817044552	0.124205207	2.778021873	3.09E-05	0.000596545
ENSMUSG00000031312	Itgb1bp2	chrX:101449088-101453541	0.48338444	2.524876714	-2.280426937	3.10E-05	0.000597965
ENSMUSG00000075402	Krt76	chr15:101884351-101892920	0.144535892	0.004035771	4.826337747	3.10E-05	0.000597965
ENSMUSG00000021509	Slc25a48	chr13:56438355-56474239	0.012928499	0.184545856	-3.639331545	3.11E-05	0.000598907
ENSMUSG00000026971	Itgb6	chr2:60598292-60722643	26.3560025	14.48127293	0.95751543	3.16E-05	0.000609784
ENSMUSG00000027938	Creb3l4	chr3:90237500-90243512	3.831372069	1.420094531	1.53215925	3.18E-05	0.000611577
ENSMUSG00000104891	2510017J16Rik	chr5:3585112-3586374	0.028665974	0.363818491	-3.491263114	3.19E-05	0.000613068
ENSMUSG00000073705	Apitd1	chr4:149127121-149137629	6.272573961	2.314008081	1.531265333	3.22E-05	0.000618473
ENSMUSG00000046768	Rhoj	chr12:75308322-75401456	30.95380065	56.86254121	-0.783189274	3.26E-05	0.000626742
ENSMUSG00000025150	Cbr2	chr11:120729489-120732114	2040.321721	3833.419358	-0.811519968	3.28E-05	0.000630089
ENSMUSG00000003153	Slc2a3	chr6:122727809-122801640	12.36977649	5.976479067	1.145736731	3.37E-05	0.000646154
ENSMUSG00000033044	Dhrs7c	chr11:67798187-67816002	0.530933968	5.054501165	-3.152055613	3.40E-05	0.000652465
ENSMUSG00000037989	Wnk2	chr13:49036303-49148014	0.099320402	0.416897452	-1.980693447	3.41E-05	0.000653817
ENSMUSG00000030579	Tyrobp	chr7:30413760-30417585	198.6837283	81.31858044	1.388380091	3.46E-05	0.000661642
ENSMUSG00000061462	Obscn	chr11:58994256-59136402	0.169740993	0.854298183	-2.234330155	3.51E-05	0.000672151
ENSMUSG00000025225	Nfkb2	chr19:46304737-46312090	25.69682782	17.00372368	0.692944271	3.52E-05	0.00067353
ENSMUSG00000016763	Scube1	chr15:83602583-83725021	3.195540526	6.413685662	-0.910040599	3.54E-05	0.00067708
ENSMUSG00000042002	Foxn4	chr5:114254164-114273807	1.280415335	0.345193052	1.988901152	3.55E-05	0.000678037
ENSMUSG00000014226	Cacybp	chr1:160202367-160212875	54.34631413	93.76095312	-0.693094215	3.55E-05	0.000678037
ENSMUSG00000048834	Vstm2a	chr11:16257724-16427310	0.094481035	1.524688692	-3.859561878	3.57E-05	0.000680684
ENSMUSG00000085126	Gm12589	chr11:121803107-121810319	0.969731184	0.063929637	3.996713094	3.59E-05	0.000683098
ENSMUSG00000090230	Gm16315	chr10:81301701-81302917	0.460582072	0.009986832	4.962019334	3.59E-05	0.000684097
ENSMUSG00000045502	Hcar2	chr5:123863570-123865499	9.156217246	3.587626665	1.454302326	3.63E-05	0.000690736
ENSMUSG00000031997	Trpc6	chr9:8544142-8680741	4.235792194	9.007912541	-0.992389211	3.65E-05	0.00069327
ENSMUSG00000095687	Rnaset2a	chr17:8128610-8148097	41.54746839	24.7929877	0.842855325	3.66E-05	0.000694391
ENSMUSG00000022018	Rgcc	chr14:79288756-79301645	77.94267041	139.5275506	-0.744815922	3.66E-05	0.000694391
ENSMUSG00000003283	Hck	chr2:153108468-153151441	35.28796439	19.87877741	0.926558655	3.66E-05	0.000694391
ENSMUSG00000028116	Myoz2	chr3:123006206-123035015	1.3755691	7.632468394	-2.387894919	3.67E-05	0.00069503
ENSMUSG00000035273	Hpse	chr5:100679484-100719716	6.912194576	3.392266424	1.125373977	3.68E-05	0.000696538
ENSMUSG00000022176	Rem2	chr14:54476100-54480431	1.047570846	3.772962608	-1.741601462	3.68E-05	0.000696538
ENSMUSG00000028702	Rad54l	chr4:116094264-116123690	2.703693615	0.906538666	1.670708084	3.68E-05	0.000696538
ENSMUSG00000082976	Gm15056	chr8:20900606-20902627	0.600471813	0	6.347958534	3.68E-05	0.000696538
ENSMUSG00000021061	Sptb	chr12:76580488-76710547	0.454302214	1.242347188	-1.349779352	3.69E-05	0.000696714
ENSMUSG00000018415	Gid4	chr11:60417145-60450927	16.52389815	32.81334795	-0.892027889	3.72E-05	0.000701975
ENSMUSG00000021003	Galc	chr12:98202304-98259459	11.689265	7.291537239	0.77734864	3.73E-05	0.000704296
ENSMUSG00000015854	Cd5l	chr3:87357881-87371073	4.317905314	1.087682271	2.085010526	3.74E-05	0.000704438
ENSMUSG00000028072	Ntrk1	chr3:87778244-87795162	0.650738346	0.160245577	2.117524102	3.75E-05	0.00070538
ENSMUSG00000006567	Atp7b	chr8:21992785-22060305	5.32869546	10.0096186	-0.809691454	3.75E-05	0.000706443
ENSMUSG00000032783	Troap	chr15:99074973-99083407	1.478503119	0.422245427	1.914245686	3.78E-05	0.000710734
ENSMUSG00000038034	Igsf8	chr1:172261641-172319841	31.51654047	19.94695995	0.757234949	3.82E-05	0.000717805
ENSMUSG00000052374	Actn2	chr13:12269426-12340760	0.978903574	4.596141933	-2.14303397	3.89E-05	0.00072995
ENSMUSG00000024777	Ppp2r5b	chr19:6227765-6235872	34.17219595	61.06329889	-0.741746513	3.90E-05	0.000731536
ENSMUSG00000064225	Paqr9	chr9:95559657-95568023	0.091119609	0.501312115	-2.375916977	3.90E-05	0.000732193
ENSMUSG00000038239	Hrc	chr7:45335290-45338974	0.532729319	3.540727021	-2.64065396	3.91E-05	0.000732957
ENSMUSG00000025330	Padi4	chr4:140745865-140774236	7.150409075	1.821425782	2.06870763	3.94E-05	0.000737158
ENSMUSG00000038943	Prc1	chr7:80294450-80316259	10.04474599	3.818301159	1.495821196	3.95E-05	0.00073842
ENSMUSG00000054693	Adam10	chr9:70678997-70780229	97.25482552	63.72290951	0.706759559	3.99E-05	0.000745836
ENSMUSG00000044337	Ackr3	chr1:90203980-90216751	22.03374262	41.91233113	-0.833211667	4.04E-05	0.000754087
ENSMUSG00000032511	Scn5a	chr9:119483408-119579016	0.942382072	2.50344648	-1.315105206	4.04E-05	0.000754087
ENSMUSG00000038467	Chmp4b	chr2:154651705-154694785	211.2602322	143.3072027	0.65664324	4.05E-05	0.000756311
ENSMUSG00000024730	Ms4a8a	chr19:11067471-11081102	28.93585566	11.11262265	1.48345904	4.06E-05	0.000756311
ENSMUSG00000031387	Renbp	chrX:73922121-73930850	51.6926674	33.29355894	0.72982091	4.07E-05	0.000758343
ENSMUSG00000024193	Phf1	chr17:26933127-26937890	21.18782862	40.68711724	-0.8491398	4.07E-05	0.000758343
ENSMUSG00000008845	Cd163	chr6:124304656-124330527	6.471308654	2.300209363	1.594992593	4.08E-05	0.000758343
ENSMUSG00000040212	Emp3	chr7:45918023-45921404	108.1344143	66.96551073	0.784980136	4.08E-05	0.000758399
ENSMUSG00000002100	Mybpc3	chr2:91118144-91136516	0.30909164	2.581545807	-2.970686007	4.09E-05	0.000759247
ENSMUSG00000034738	Nostrin	chr2:69135800-69189330	40.84251191	70.21056282	-0.686671395	4.09E-05	0.000759649
ENSMUSG00000026831	1700007K13Rik	chr2:28462001-28466332	31.67360448	65.57847466	-0.954796911	4.10E-05	0.00076093
ENSMUSG00000001424	Snd1	chr6:28475139-28935162	98.75731776	61.85348687	0.774371822	4.11E-05	0.000762532
ENSMUSG00000022453	Naga	chr15:82329532-82338826	43.92083252	28.72351503	0.708819551	4.11E-05	0.000762552
ENSMUSG00000023944	Hsp90ab1	chr17:45567775-45573271	1186.762046	2072.316982	-0.706455843	4.14E-05	0.000766497
ENSMUSG00000026768	Itga8	chr2:12106632-12301922	34.68659729	69.10005431	-0.898283012	4.21E-05	0.000779269
ENSMUSG00000024052	Lpin2	chr17:71182560-71249817	71.04856979	121.1817087	-0.672729363	4.23E-05	0.000781321
ENSMUSG00000069441	Dsg1a	chr18:20310811-20343350	0.046452398	0	6.381512501	4.24E-05	0.000782684
ENSMUSG00000021133	Susd6	chr12:80790532-80880832	50.45147719	33.04611772	0.709023024	4.24E-05	0.000782965
ENSMUSG00000072966	Gprasp2	chrX:135839034-135844730	0.615959382	2.612667156	-1.976605479	4.30E-05	0.000792675
ENSMUSG00000048583	Igf2	chr7:142650766-142666816	3.50283257	9.96579012	-1.41422812	4.33E-05	0.000798732
ENSMUSG00000097928	Gm26578	chr8:32008504-32015759	0.016232107	0.184043097	-3.406288393	4.35E-05	0.000802026
ENSMUSG00000026475	Rgs16	chr1:153740349-153745468	2.851910002	1.147905369	1.406971606	4.36E-05	0.000802291
ENSMUSG00000048939	Atp13a5	chr16:29231851-29378732	0.011142859	0.152195483	-3.648285345	4.38E-05	0.000804952
ENSMUSG00000026034	Clk1	chr1:58410189-58424066	60.4040614	149.480575	-1.220931112	4.38E-05	0.000804952
ENSMUSG00000034471	Caskin2	chr11:115799183-115813639	64.12877814	112.6619662	-0.715014517	4.38E-05	0.00080556
ENSMUSG00000068744	Psrc1	chr3:108383839-108388231	6.192463294	2.250702481	1.552117272	4.39E-05	0.000806434
ENSMUSG00000028786	Tmem54	chr4:129105548-129111626	3.982357817	1.296240186	1.710327519	4.40E-05	0.000808221
ENSMUSG00000021508	Cxcl14	chr13:56288647-56296551	45.78701726	79.87987131	-0.707024356	4.42E-05	0.000809988
ENSMUSG00000096945	Gm26546	chr10:88379244-88383711	0.340122467	0.08196219	2.126375465	4.42E-05	0.000810787
ENSMUSG00000045680	Tcf21	chr10:22817279-22820128	42.56841597	86.97491857	-0.938654663	4.43E-05	0.000811905
ENSMUSG00000027962	Vcam1	chr3:116109949-116129688	45.75477268	27.82890509	0.813065914	4.45E-05	0.000814445
ENSMUSG00000067336	Bmpr2	chr1:59763400-59879014	63.98673057	112.0745705	-0.712336935	4.46E-05	0.000814917
ENSMUSG00000070570	Slc17a7	chr7:45163949-45176142	0.156427144	1.010420315	-2.591599935	4.46E-05	0.000815289
ENSMUSG00000018171	Vmp1	chr11:86583865-86683836	187.9983817	122.4130521	0.714168655	4.53E-05	0.000826532
ENSMUSG00000014773	Dll1	chr17:15367354-15376872	22.24725052	46.10804017	-0.955934591	4.54E-05	0.000828849
ENSMUSG00000091243	Vgll3	chr16:65815633-65863057	2.998784464	6.293949088	-0.976055121	4.55E-05	0.000830574
ENSMUSG00000030346	Rad51ap1	chr6:126923050-126939587	4.96692354	1.969374963	1.436603332	4.59E-05	0.000837175
ENSMUSG00000028238	Atp6v0d2	chr4:19876841-19922605	90.01173344	25.58329599	1.915845071	4.60E-05	0.000837571
ENSMUSG00000086868	Gm15883	chr7:27124481-27130674	1.160599602	5.781654372	-2.224914916	4.61E-05	0.000838411
ENSMUSG00000023886	Smoc2	chr17:14279506-14404790	2.566003424	5.603404351	-1.032358952	4.63E-05	0.000841332
ENSMUSG00000050345	4930486L24Rik	chr13:60842621-60864416	2.842774121	7.216277289	-1.24891707	4.63E-05	0.000841332
ENSMUSG00000110397	Gm45540	chr8:56311304-56314909	0.49061527	2.186560345	-2.073135058	4.67E-05	0.000848926
ENSMUSG00000036661	Dennd3	chr15:73512560-73572242	33.6773379	56.77549687	-0.657365953	4.70E-05	0.000853325
ENSMUSG00000001249	Hpn	chr7:31098725-31115290	20.50023993	11.3584628	0.944881932	4.71E-05	0.000853477
ENSMUSG00000049719	Prss46	chr9:110844506-110856522	0.301240542	0	6.849322586	4.75E-05	0.000860205
ENSMUSG00000073424	Cyp4f15	chr17:32685627-32703352	2.987437964	7.769543394	-1.283565844	4.84E-05	0.00087701
ENSMUSG00000069919	Hba-a1	chr11:32283511-32284465	1204.451661	2304.587921	-0.840027724	4.86E-05	0.000878994
ENSMUSG00000020330	Hmmr	chr11:40701395-40733422	6.815526344	2.035827098	1.842768909	4.87E-05	0.000880818
ENSMUSG00000040035	Disp2	chr2:118779719-118811293	9.714321666	20.72251927	-0.997416088	4.90E-05	0.000885664
ENSMUSG00000026399	Cd55	chr1:130439027-130462744	58.32557526	37.34210594	0.739490185	4.93E-05	0.000891186
ENSMUSG00000028337	Coro2a	chr4:46536937-46602202	16.97465033	9.19952405	0.982877713	4.97E-05	0.000896074
ENSMUSG00000074207	Adh1	chr3:138260991-138290698	41.16058779	73.90115711	-0.748928611	4.97E-05	0.000896074
ENSMUSG00000067916	Zfp991	chr4:147132038-147180579	5.227369869	2.135754782	1.384388782	5.00E-05	0.000901714
ENSMUSG00000031431	Tsc22d3	chrX:140539528-140600659	103.4060893	195.6574951	-0.826426975	5.04E-05	0.000908062
ENSMUSG00000078773	Rad54b	chr4:11558922-11615805	2.12795514	0.665748056	1.755816473	5.09E-05	0.000915865
ENSMUSG00000046179	E2f8	chr7:48866429-48881596	2.782535593	1.081683057	1.458802883	5.11E-05	0.000919984
ENSMUSG00000041064	Pif1	chr9:65587160-65595967	1.21989638	0.365492155	1.832356084	5.12E-05	0.000920292
ENSMUSG00000040123	Zmym5	chr14:56790585-56811716	9.449290867	17.12960516	-0.765624582	5.14E-05	0.000923339
ENSMUSG00000032053	Pou2af1	chr9:51213708-51240080	10.29221614	5.371612215	1.033930249	5.15E-05	0.000923789
ENSMUSG00000011256	Adam19	chr11:46055992-46147343	46.04324916	25.79834046	0.934564003	5.15E-05	0.000923789
ENSMUSG00000037860	Aim2	chr1:173350879-173466040	13.46155131	6.418508062	1.162768133	5.15E-05	0.000923789
ENSMUSG00000032359	Ctsh	chr9:90054152-90076089	511.955428	325.984967	0.748726349	5.19E-05	0.000929286
ENSMUSG00000094985	Topaz1	chr9:122747346-122802135	0.301938533	0.056629202	2.510283755	5.19E-05	0.000929497
ENSMUSG00000031101	Sash3	chrX:48146436-48161565	17.47122269	9.349097406	0.999595815	5.21E-05	0.000931276
ENSMUSG00000022673	Mcm4	chr16:15623897-15637400	12.93082473	8.263397118	0.743116906	5.21E-05	0.00093171
ENSMUSG00000019102	Aldh3a1	chr11:61207537-61218421	8.33677043	22.54414598	-1.336489552	5.23E-05	0.000933593
ENSMUSG00000021115	Vrk1	chr12:106010263-106077410	9.06601755	5.463129708	0.826232385	5.24E-05	0.000935087
ENSMUSG00000035448	Ccr3	chr9:124021972-124031689	5.856598684	0.313184089	4.314100389	5.25E-05	0.000936712
ENSMUSG00000021194	Chga	chr12:102554969-102565027	0.104729185	1.836199661	-3.996809875	5.29E-05	0.00094405
ENSMUSG00000036036	Zfp57	chr17:37001163-37010635	12.38261528	27.84022025	-1.079592481	5.30E-05	0.000944112
ENSMUSG00000032207	Lipc	chr9:70798128-70952226	0.988635237	0.154960683	2.736023745	5.33E-05	0.000948414
ENSMUSG00000104420	E230020A03Rik	chr7:36727177-36729562	0.065083834	0.551758506	-2.950700804	5.33E-05	0.000948715
ENSMUSG00000014778	Fhod1	chr8:105329163-105347953	22.26447729	40.86972062	-0.78309794	5.33E-05	0.000948721
ENSMUSG00000030158	Clec12b	chr6:129375515-129385874	0.623006039	4.084854968	-2.637677265	5.34E-05	0.000948909
ENSMUSG00000042903	Foxo4	chrX:101254528-101260873	26.5599047	46.672276	-0.715737529	5.34E-05	0.000949133
ENSMUSG00000028150	Rorc	chr3:94372794-94398276	6.077887554	12.61128872	-0.96120363	5.36E-05	0.000950745
ENSMUSG00000022494	Shisa9	chr16:11984113-12270902	0.109711233	0.512700141	-2.108025987	5.37E-05	0.000951659
ENSMUSG00000036411	9530077C05Rik	chr9:22411513-22444681	3.685789378	1.681151092	1.228333232	5.37E-05	0.000952375
ENSMUSG00000086782	E130102H24Rik	chr4:101346531-101356735	4.055855217	11.54701613	-1.418332573	5.39E-05	0.0009548
ENSMUSG00000037731	Themis2	chr4:132781843-132796387	12.20749558	6.018010795	1.121137036	5.41E-05	0.000957132
ENSMUSG00000016494	Cd34	chr1:194938819-194961279	119.7024878	81.14497482	0.655473658	5.41E-05	0.000957132
ENSMUSG00000043263	Ifi209	chr1:173630917-173647928	18.75460662	11.13600764	0.846692978	5.47E-05	0.000967049
ENSMUSG00000094940	Ighv1-84	chr12:115980702-115981134	2.399280651	0.022278318	6.220807876	5.49E-05	0.000969175
ENSMUSG00000020798	Spns3	chr11:72494919-72550506	1.876823251	0.15697351	3.686991905	5.50E-05	0.000970586
ENSMUSG00000002603	Tgfb1	chr7:25687002-25705077	122.5670398	79.63024878	0.719071498	5.50E-05	0.000971098
ENSMUSG00000002835	Chaf1a	chr17:56040416-56068026	4.300537922	1.695953906	1.442377701	5.51E-05	0.000971663
ENSMUSG00000097815	Gm26809	chr6:18844220-18847360	19.5188954	11.19200948	0.897111526	5.55E-05	0.000977525
ENSMUSG00000045103	Dmd	chrX:82948870-85206141	6.661252941	12.78044239	-0.841688701	5.55E-05	0.000977898
ENSMUSG00000022197	Pdzd2	chr15:12359711-12739924	117.6203344	216.9439633	-0.783064071	5.65E-05	0.000994088
ENSMUSG00000076540	Igkv4-80	chr6:69016558-69017080	7.083957698	0.841369272	3.185022065	5.66E-05	0.000995849
ENSMUSG00000005373	Mlxipl	chr5:135089890-135138382	1.021799661	4.103620085	-1.917698386	5.70E-05	0.00100134
ENSMUSG00000046718	Bst2	chr8:71534255-71537456	536.9105478	317.4301881	0.853464169	5.71E-05	0.001002372
ENSMUSG00000070284	Gmppb	chr9:108049242-108052801	18.99895578	10.50430313	0.952651922	5.72E-05	0.001002372
ENSMUSG00000104068	Gm37199	chr3:50624347-50628411	0.090839517	0.001923663	5.018907687	5.72E-05	0.001002372
ENSMUSG00000096515	Igkv14-100	chr6:68519012-68519477	4.393507253	0.875993897	2.413037312	5.76E-05	0.001010158
ENSMUSG00000040181	Fmo1	chr1:162829561-162866610	176.8437462	302.3802648	-0.678062886	5.77E-05	0.001011055
ENSMUSG00000039126	Prune2	chr19:16956118-17223932	1.411203778	0.529890103	1.51567955	5.82E-05	0.00101842
ENSMUSG00000048406	B330016D10Rik	chr4:141546189-141547892	1.620552045	4.313258897	-1.315625515	5.82E-05	0.00101842
ENSMUSG00000036052	Dnajb5	chr4:42949814-42959425	9.228175747	16.73220946	-0.764200213	5.83E-05	0.001018649
ENSMUSG00000032125	Robo4	chr9:37401897-37415115	15.81600066	28.34995199	-0.746853893	5.84E-05	0.001018928
ENSMUSG00000037921	Ddx60	chr8:61928087-62038244	7.329648806	4.005274035	0.969917814	5.84E-05	0.001018928
ENSMUSG00000025969	Nrp2	chr1:62703285-62818695	19.474866	11.72034264	0.832382113	5.87E-05	0.0010246
ENSMUSG00000039218	Srrm2	chr17:23790662-23824741	86.58473572	145.383747	-0.653132808	5.90E-05	0.001027721
ENSMUSG00000029096	Htra3	chr5:35652023-35679782	10.58555079	21.50532057	-0.924425458	5.98E-05	0.001041454
ENSMUSG00000030873	Scnn1b	chr7:121865038-121918514	26.44285324	50.05685223	-0.820587187	6.01E-05	0.001045506
ENSMUSG00000097789	Gm2115	chr7:84528954-84583531	0.454772386	1.384957034	-1.516873306	6.02E-05	0.001047969
ENSMUSG00000044006	Cilp2	chr8:69880369-69887687	0.082926813	0.613033877	-2.801870418	6.03E-05	0.001048237
ENSMUSG00000027639	Samhd1	chr2:157097533-157135265	185.2813233	121.9688978	0.700342791	6.05E-05	0.001050597
ENSMUSG00000028539	Artn	chr4:117926162-117929763	2.772787064	0.993057331	1.564624868	6.06E-05	0.001051381
ENSMUSG00000097462	9530026P05Rik	chr6:92940329-93272979	2.161405024	5.332375937	-1.207176062	6.08E-05	0.001055374
ENSMUSG00000096150	Ighv1-85	chr12:116000028-116000461	4.556790381	0.736455054	2.719575548	6.24E-05	0.001082472
ENSMUSG00000036040	Adamtsl2	chr2:27079379-27108981	13.52445723	27.91061516	-0.951465558	6.34E-05	0.001098981
ENSMUSG00000026405	C4bp	chr1:130634773-130661632	0.61007725	0.102782916	2.642055417	6.35E-05	0.001100079
ENSMUSG00000024669	Cd5	chr19:10718143-10738974	5.053104473	2.237288889	1.26641269	6.38E-05	0.001103832
ENSMUSG00000024163	Mapk8ip3	chr17:24892153-24936977	19.08901605	34.99264463	-0.782839955	6.39E-05	0.001105549
ENSMUSG00000034037	Fgd5	chr6:91978878-92076004	20.83536444	36.53417915	-0.713271309	6.41E-05	0.001107904
ENSMUSG00000035095	Fam167a	chr14:63436394-63465498	20.543413	10.52250297	1.067764445	6.41E-05	0.001107904
ENSMUSG00000040613	Apobec1	chr6:122577792-122602444	28.17064142	16.84489118	0.839471686	6.44E-05	0.001112234
ENSMUSG00000031584	Gsr	chr8:33652523-33698163	94.6903736	58.86475689	0.783676564	6.48E-05	0.001117455
ENSMUSG00000029730	Mcm7	chr5:138164583-138172422	43.58627536	27.2264214	0.776318759	6.49E-05	0.001118094
ENSMUSG00000099338	2810030D12Rik	chr8:13200720-13207714	0.950660913	3.526640223	-1.807279566	6.51E-05	0.001121389
ENSMUSG00000028434	Epb41l4b	chr4:56991972-57143437	22.10970863	39.60179791	-0.741201135	6.52E-05	0.001121516
ENSMUSG00000096410	Ighv1-19	chr12:114708648-114709135	8.927989744	1.904959147	2.340309029	6.52E-05	0.001121516
ENSMUSG00000073242	Dnmt3aos	chr12:3859293-3862244	0.345383445	0.01995369	4.071927353	6.55E-05	0.001126358
ENSMUSG00000057722	Lepr	chr4:101717404-101815352	31.52278275	54.28075815	-0.687288714	6.56E-05	0.00112644
ENSMUSG00000073940	Hbb-bt	chr7:103812524-103813996	260.0322916	507.7041184	-0.86954772	6.56E-05	0.001126928
ENSMUSG00000090210	Itga10	chr3:96645584-96664519	0.375477788	1.337539589	-1.741758558	6.58E-05	0.001129275
ENSMUSG00000021556	Golm1	chr13:59634996-59675784	25.89947485	16.57913697	0.742275072	6.61E-05	0.0011344
ENSMUSG00000041324	Inhba	chr13:16011851-16027211	3.712453851	0.464590606	3.110414064	6.65E-05	0.001139461
ENSMUSG00000020719	Ddx5	chr11:106780355-106789185	562.9462237	979.3197321	-0.706445632	6.69E-05	0.001146076
ENSMUSG00000031283	Chrdl1	chrX:143285674-143394262	2.711510198	5.822622587	-1.01011342	6.71E-05	0.001148271
ENSMUSG00000071713	Csf2rb	chr15:78325990-78351000	19.42797506	7.183271371	1.53869905	6.72E-05	0.001149401
ENSMUSG00000045404	Kcnk13	chr12:99964499-100062682	3.220670264	1.383235349	1.311430659	6.77E-05	0.001157701
ENSMUSG00000030528	Blm	chr7:80454733-80535119	3.751305541	1.608211198	1.320005988	6.79E-05	0.001160459
ENSMUSG00000020863	Luc7l3	chr11:94287890-94321988	45.26134225	87.36272817	-0.859037344	6.83E-05	0.001166176
ENSMUSG00000027070	Lrp2	chr2:69424340-69586065	14.00901994	8.39165497	0.837599106	6.93E-05	0.001181523
ENSMUSG00000023341	Mx2	chr16:97535308-97560900	6.285373922	2.734483324	1.296480842	7.02E-05	0.001196684
ENSMUSG00000020893	Per1	chr11:69095217-69109960	11.61293369	25.08378237	-1.02093976	7.10E-05	0.001209578
ENSMUSG00000029683	Lmod2	chr6:24597762-24605414	0.358061028	2.011773969	-2.392072536	7.13E-05	0.001213213
ENSMUSG00000050730	Arhgap42	chr9:8994329-9239101	9.477508609	17.09097153	-0.755919422	7.13E-05	0.001213213
ENSMUSG00000028962	Slc4a2	chr5:24423837-24440950	75.65302031	49.23648372	0.717443165	7.16E-05	0.00121684
ENSMUSG00000032705	Exd2	chr12:80463095-80498135	5.587927686	10.36790198	-0.795596509	7.23E-05	0.001228219
ENSMUSG00000048965	Mrgpre	chr7:143778363-143784500	2.405108444	1.012675023	1.341917652	7.24E-05	0.001229744
ENSMUSG00000010047	Hyal2	chr9:107567945-107572779	53.2171063	92.18075424	-0.696812666	7.25E-05	0.001230726
ENSMUSG00000079267	Gm5930	chr14:44330442-44338584	0	0.283435673	-6.519145011	7.27E-05	0.001233497
ENSMUSG00000043631	Ecm2	chr13:49504810-49532789	3.811844505	7.670289544	-0.911617733	7.31E-05	0.001239712
ENSMUSG00000025902	Sox17	chr1:4490931-4497354	27.65259058	52.70799992	-0.839505901	7.32E-05	0.001240884
ENSMUSG00000076538	Igkv13-84	chr6:68939602-68940067	5.957751112	0.9065329	2.808020242	7.39E-05	0.001251664
ENSMUSG00000015340	Cybb	chrX:9435252-9487771	115.7857771	43.4568625	1.516866576	7.42E-05	0.001254233
ENSMUSG00000034570	Inpp5j	chr11:3494375-3504821	2.530563896	0.626588857	2.103444474	7.42E-05	0.001254233
ENSMUSG00000030249	Abcc9	chr6:142587862-142702315	1.147320086	2.594482481	-1.077471088	7.42E-05	0.001254306
ENSMUSG00000044086	Lmod3	chr6:97238534-97252759	0.017315483	0.323430135	-3.904167902	7.43E-05	0.001254306
ENSMUSG00000021994	Wnt5a	chr14:28504750-28527447	16.18978207	10.26039245	0.754123666	7.46E-05	0.001259312
ENSMUSG00000032081	Apoc3	chr9:46232933-46235636	0	0.732937253	-6.719566696	7.49E-05	0.001263858
ENSMUSG00000040722	Scamp5	chr9:57441327-57468060	14.16839983	7.113472894	1.089184712	7.54E-05	0.001270878
ENSMUSG00000045409	Trim39	chr17:36258873-36272247	10.2114882	18.90643643	-0.797321908	7.57E-05	0.001275529
ENSMUSG00000000530	Acvrl1	chr15:101128522-101145336	291.8193842	512.3552429	-0.715867021	7.64E-05	0.001285554
ENSMUSG00000003206	Ebi3	chr17:55952623-55957021	2.118783631	0.695092978	1.704519103	7.65E-05	0.00128672
ENSMUSG00000094787	Ighv1-54	chr12:115193675-115194134	4.884252798	0.383254726	3.808574241	7.67E-05	0.001289584
ENSMUSG00000035456	Prdm8	chr5:98167198-98188991	0.562731894	1.605966626	-1.423753636	7.78E-05	0.001306675
ENSMUSG00000037902	Sirpa	chr2:129592835-129632228	103.9484443	63.48668447	0.809115319	7.82E-05	0.001312295
ENSMUSG00000044906	4930503L19Rik	chr18:70452212-70472509	9.455259027	20.04179878	-0.994425279	7.87E-05	0.001320544
ENSMUSG00000033031	C330027C09Rik	chr16:48994185-49019709	6.334839217	2.891769942	1.228791386	7.91E-05	0.001327079
ENSMUSG00000002307	Daxx	chr17:33909414-33915589	37.26237959	24.40505719	0.70885248	7.94E-05	0.001329919
ENSMUSG00000032291	Crabp1	chr9:54764748-54773110	1.451174573	0.334063576	2.185618409	7.97E-05	0.001334116
ENSMUSG00000037466	4930427A07Rik	chr12:113156421-113166048	4.747873061	1.946194128	1.384200854	7.97E-05	0.001334693
ENSMUSG00000019992	Mtfr2	chr10:20347770-20361304	1.835309341	0.61091007	1.677804438	8.05E-05	0.001346954
ENSMUSG00000026409	Pfkfb2	chr1:130689182-130729253	22.96285039	15.01828304	0.707784682	8.06E-05	0.001347748
ENSMUSG00000026203	Dnajb2	chr1:75236406-75245692	49.25999498	86.10538379	-0.70921355	8.07E-05	0.001348213
ENSMUSG00000094872	Igkv9-120	chr6:68049983-68050456	13.4404402	4.248719577	1.772780146	8.08E-05	0.001349146
ENSMUSG00000089776	Gm15684	chr8:120036194-120045287	0.009518885	0.266874869	-4.46006802	8.17E-05	0.001362858
ENSMUSG00000060509	Xcr1	chr9:123852315-123862029	1.719426585	0.764369302	1.26618079	8.21E-05	0.001368919
ENSMUSG00000033066	Gas7	chr11:67455437-67688990	22.05087666	13.84226202	0.769955638	8.22E-05	0.001369645
ENSMUSG00000029910	Mad2l1	chr6:66535390-66547220	8.228455097	4.458516555	0.976680407	8.31E-05	0.001383065
ENSMUSG00000046031	Fam26f	chr10:34126067-34127984	2.897206763	1.029054321	1.592306893	8.33E-05	0.001385717
ENSMUSG00000027676	Ccdc39	chr3:33812362-33844310	6.05295495	12.5440421	-0.954349576	8.34E-05	0.001386442
ENSMUSG00000029188	Slc34a2	chr5:53038081-53071664	1135.301222	768.4376942	0.661201415	8.41E-05	0.001398354
ENSMUSG00000029060	Mib2	chr4:155654677-155669198	22.11955118	39.1824944	-0.730648839	8.43E-05	0.001399525
ENSMUSG00000048922	Cdca2	chr14:67676331-67715841	4.033608519	1.558193216	1.473205405	8.43E-05	0.00139973
ENSMUSG00000070390	Nlrp1b	chr11:71153102-71230733	1.416421405	0.566973116	1.411431944	8.44E-05	0.001400885
ENSMUSG00000020814	Mxra7	chr11:116803062-116828046	53.64753737	96.08823052	-0.746858276	8.51E-05	0.00141041
ENSMUSG00000068699	Flnc	chr6:29433256-29461883	1.02171971	2.4431892	-1.161835266	8.67E-05	0.001436418
ENSMUSG00000025260	Hsd17b10	chrX:152001845-152004442	74.54406605	49.86858328	0.675219533	8.68E-05	0.001437924
ENSMUSG00000052102	Gnpda1	chr18:38327558-38339003	37.30875327	21.65814129	0.881498774	8.73E-05	0.001445061
ENSMUSG00000034462	Pkd2	chr5:104459450-104505819	24.92004103	42.21978922	-0.663723472	8.84E-05	0.001462327
ENSMUSG00000034009	Rxfp1	chr3:79641611-79737880	0.021730965	0.241223917	-3.371177551	9.12E-05	0.001507818
ENSMUSG00000022358	Fbxo32	chr15:58175879-58214892	4.618759485	2.684496689	0.880374182	9.16E-05	0.001513111
ENSMUSG00000082922	Gm6939	chr7:126687459-126690034	0.131512972	1.174641635	-3.07876522	9.18E-05	0.001515838
ENSMUSG00000086170	Gm12144	chr11:43229563-43232264	0.290347378	0.015337593	4.184317096	9.20E-05	0.001517242
ENSMUSG00000021457	Syk	chr13:52583173-52648792	30.24884941	16.89239986	0.938179371	9.21E-05	0.001518108
ENSMUSG00000070942	Il1rl2	chr1:40324610-40367562	9.775274624	5.658197551	0.885127397	9.29E-05	0.001529955
ENSMUSG00000086199	Bcas3os1	chr11:85702200-85719744	0.295252068	1.019596973	-1.696918898	9.29E-05	0.001529955
ENSMUSG00000047810	Ccdc88b	chr19:6844623-6858211	7.736010845	4.156425228	0.993717883	9.34E-05	0.00153761
ENSMUSG00000037621	Atoh8	chr6:72206177-72235577	8.817335104	18.64250824	-0.985523823	9.43E-05	0.001551422
ENSMUSG00000071068	Treml2	chr17:48300038-48312534	4.52380041	2.052538299	1.237383217	9.46E-05	0.001554212
ENSMUSG00000028068	Iqgap3	chr3:88081971-88121048	4.478897103	1.25482989	1.93885327	9.49E-05	0.001558772
ENSMUSG00000022010	Tsc22d1	chr14:76414961-76507765	156.2699622	266.8964845	-0.677010899	9.50E-05	0.001559525
ENSMUSG00000078153	Psme2b	chr11:48945354-48946190	76.59079701	50.52576018	0.698312938	9.54E-05	0.00156411
ENSMUSG00000074793	Hspa12b	chr2:131127280-131146321	38.51523843	69.33443017	-0.753720905	9.54E-05	0.00156411
ENSMUSG00000037661	Gpr160	chr3:30855950-30897192	5.135107001	2.365853042	1.213488266	9.60E-05	0.001571443
ENSMUSG00000029321	Slc10a6	chr5:103605711-103629403	5.918504431	12.76893124	-1.016351985	9.60E-05	0.001571443
ENSMUSG00000020160	Meis1	chr11:18879817-19018985	8.397789232	15.68913629	-0.807019681	9.63E-05	0.001575951
ENSMUSG00000025582	Nptx1	chr11:119538719-119547753	3.201780608	6.383608509	-0.899548398	9.67E-05	0.001580803
ENSMUSG00000007891	Ctsd	chr7:142375911-142388038	309.9131098	200.9690633	0.721134802	9.68E-05	0.001582414
ENSMUSG00000036022	Fam122b	chrX:53243415-53269805	5.421387483	2.947089633	0.975922903	9.79E-05	0.001599614
ENSMUSG00000072754	Lrcol1	chr5:110344730-110356094	1.57206766	0.34748285	2.286429965	9.80E-05	0.001599864
ENSMUSG00000097944	A130014A01Rik	chr8:120101582-120103904	0.949669304	2.909251344	-1.520239051	9.81E-05	0.001600744
ENSMUSG00000045005	Fzd5	chr1:64730558-64737751	8.995295969	5.940004989	0.694435118	9.87E-05	0.001608379
ENSMUSG00000032827	Ppp1r9a	chr6:4902917-5165661	13.684038	23.30129992	-0.673572977	0.000100168	0.001632057
ENSMUSG00000086706	Gm15848	chr1:130809977-130824084	5.147966389	1.86716106	1.551145446	0.000100232	0.001632057
ENSMUSG00000004360	9330159F19Rik	chr10:29211606-29230779	0.134575928	0.750543975	-2.394920223	0.000100291	0.001632057
ENSMUSG00000019762	Iyd	chr10:3540240-3554877	1.829385822	5.906886412	-1.597363563	0.000100435	0.001633393
ENSMUSG00000028865	Cd164l2	chr4:133212131-133224555	2.485570444	0.798988447	1.720234926	0.000101036	0.001642166
ENSMUSG00000025366	Esyt1	chr10:128510248-128525859	40.33205285	25.98036358	0.732808671	0.000101315	0.001645684
ENSMUSG00000044533	Rps2	chr17:24718116-24721929	835.2218295	577.4639892	0.62714099	0.000101484	0.001647415
ENSMUSG00000027490	E2f1	chr2:154559407-154569892	8.478091135	4.741239194	0.933631669	0.000102766	0.001667212
ENSMUSG00000095981	Ighv10-1	chr12:114479005-114479451	4.744570205	0.826728829	2.619917302	0.000102909	0.001668494
ENSMUSG00000076587	Igkv6-20	chr6:70335841-70336507	8.543127149	2.739766486	1.726702368	0.000103678	0.001679937
ENSMUSG00000053113	Socs3	chr11:117966079-117970047	72.10311714	48.01759741	0.682212008	0.000104849	0.00169788
ENSMUSG00000046027	Stard5	chr7:83631959-83653127	22.49256473	13.44685426	0.839524955	0.000105164	0.001701932
ENSMUSG00000078816	Prkcg	chr7:3289179-3331099	1.048988841	3.33936716	-1.576932222	0.000105801	0.001711201
ENSMUSG00000026575	Nme7	chr1:164304121-164437725	16.25315363	7.465217746	1.220900853	0.000106131	0.001715479
ENSMUSG00000022440	C1qtnf6	chr15:78523346-78529625	16.29929755	9.746559392	0.838232453	0.000106393	0.001718663
ENSMUSG00000031972	Acta1	chr8:123891769-123894751	0.101861323	0.959969583	-3.084202101	0.000106626	0.001721373
ENSMUSG00000027375	Mal	chr2:127633226-127656695	37.93447969	24.45251133	0.731808156	0.000106793	0.001723019
ENSMUSG00000037686	Aspg	chr12:112106683-112127573	0.505507478	2.542342168	-2.243822	0.000107017	0.001725578
ENSMUSG00000108228	6430584L05Rik	chr6:55396887-55412285	0.079376935	0.475846404	-2.440808745	0.000107302	0.001729132
ENSMUSG00000038550	Ciart	chr3:95878503-95882251	3.45678623	13.79862508	-1.915377563	0.000107398	0.001729623
ENSMUSG00000027699	Ect2	chr3:27097222-27153878	11.48541729	3.799923883	1.695972086	0.000108549	0.001747086
ENSMUSG00000052117	D630039A03Rik	chr4:57908483-57916297	9.132792638	5.255987331	0.894476665	0.000108712	0.001748655
ENSMUSG00000024516	Sec11c	chr18:65800549-65817665	88.03392498	57.7646694	0.699982885	0.000109825	0.001765481
ENSMUSG00000110735	RP24-298N7.11	chr9:123643166-123645489	0.36077052	0.042671186	3.065457391	0.000110155	0.00176971
ENSMUSG00000035004	Igsf6	chr7:121064067-121074572	7.671644992	2.985274729	1.458672186	0.000110669	0.001776892
ENSMUSG00000032609	Klhdc8b	chr9:108447636-108461581	10.80132572	26.06893552	-1.184254939	0.000110762	0.001777293
ENSMUSG00000061119	Prcp	chr7:92874470-92934583	49.77116139	33.37777467	0.672871129	0.000111722	0.001791623
ENSMUSG00000032377	Plscr4	chr9:92457373-92492456	14.26430518	26.2914704	-0.788448425	0.000112025	0.001795382
ENSMUSG00000032174	Icam5	chr9:21032073-21039036	0.421031612	0.093534481	2.261902903	0.000112251	0.001797917
ENSMUSG00000031340	Gabre	chrX:72255999-72274803	0.587535573	3.135186888	-2.338450124	0.000113503	0.001816877
ENSMUSG00000111662	RP23-158E1.3	chr9:55938252-55952409	0.280266993	1.17851993	-1.959674236	0.000114027	0.001824164
ENSMUSG00000019894	Slc6a15	chr10:103367808-103419378	0.63090981	1.782261694	-1.400198321	0.000114105	0.001824306
ENSMUSG00000109089	4833411C07Rik	chr8:10899922-10903893	0.101358047	0.554310645	-2.318076721	0.000115863	0.001851292
ENSMUSG00000015766	Eps8	chr6:137477245-137654876	41.32594383	25.22528114	0.811470303	0.000116236	0.001856124
ENSMUSG00000025558	Dock9	chr14:121542039-121797837	39.90853963	66.14761945	-0.631209232	0.000116308	0.00185616
ENSMUSG00000042678	Myo15	chr11:60469339-60528369	0.302761054	0.102403734	1.656642821	0.000116513	0.001858313
ENSMUSG00000026222	Sp100	chr1:85649988-85709998	110.2226523	74.12613211	0.669011983	0.000117225	0.001868453
ENSMUSG00000076533	Igkv4-90	chr6:68807179-68807708	0.989114964	0	6.774551803	0.000117291	0.001868453
ENSMUSG00000029372	Ppbp	chr5:90768518-90770063	6.502870124	15.29929595	-1.145366694	0.000118008	0.001878743
ENSMUSG00000046804	Phgr1	chr2:118772769-118778165	2.911525598	0.771608972	2.025920794	0.000118537	0.001885408
ENSMUSG00000074794	Arrdc3	chr13:80883384-80896035	37.36607377	62.98671058	-0.65813632	0.000118569	0.001885408
ENSMUSG00000039145	Camk1d	chr2:5293457-5714515	16.34722984	8.736303081	1.003246713	0.000118739	0.001886432
ENSMUSG00000053469	Tg	chr15:66670753-66850721	0.53387894	10.6772337	-4.229551089	0.000118776	0.001886432
ENSMUSG00000005864	Cnga2	chrX:71991849-72010218	0.33470024	1.218835696	-1.75142193	0.000119269	0.001892261
ENSMUSG00000015222	Map2	chr1:66175273-66442583	7.52598773	3.7193443	1.113271203	0.000119286	0.001892261
ENSMUSG00000039168	Dap	chr15:31224314-31274341	159.4222529	108.2238189	0.652510086	0.00012083	0.001915612
ENSMUSG00000041921	Metap1d	chr2:71453276-71525194	6.284339413	14.92140038	-1.160669947	0.0001211	0.001916532
ENSMUSG00000020572	Nampt	chr12:32820335-32853369	29.43068185	20.22215148	0.638241153	0.000121125	0.001916532
ENSMUSG00000028657	Ppt1	chr4:122836242-122859175	73.97892695	43.28729672	0.872066733	0.0001212	0.001916532
ENSMUSG00000047246	Hist1h2be	chr13:23583742-23621124	1.272121405	3.200011689	-1.23433649	0.000121248	0.001916532
ENSMUSG00000032878	Ccdc85a	chr11:28385685-28584324	9.043165833	16.78518276	-0.79272074	0.000121251	0.001916532
ENSMUSG00000096632	Igkv9-124	chr6:67942074-67942540	11.30206741	2.117112501	2.525445483	0.000121725	0.001922877
ENSMUSG00000040459	Arglu1	chr8:8665075-8690521	36.0845	67.20641678	-0.807741829	0.000122191	0.001929089
ENSMUSG00000074771	Ankef1	chr2:136501910-136562091	0.671982399	2.56189202	-1.836117923	0.000122525	0.001933203
ENSMUSG00000074151	Nlrc5	chr8:94434356-94527272	21.38227614	13.86314622	0.722992167	0.000122764	0.001935813
ENSMUSG00000078853	Igtp	chr11:58199556-58207591	42.48112375	24.09726632	0.915809644	0.000123232	0.001942037
ENSMUSG00000039936	Pik3cd	chr4:149649168-149702571	25.80480275	15.48286481	0.833144994	0.000124324	0.001958077
ENSMUSG00000030790	Adm	chr7:110627661-110629820	7.218499096	18.77376627	-1.279904962	0.000124458	0.001959028
ENSMUSG00000062248	Cks2	chr13:51645232-51650660	19.32569476	9.057388069	1.187616909	0.000125112	0.001968153
ENSMUSG00000004730	Adgre1	chr17:57358686-57483529	19.88919734	6.563430984	1.702458058	0.000126595	0.001989782
ENSMUSG00000027217	Tspan18	chr2:93201760-93334505	57.72073043	101.4937313	-0.716546203	0.000126638	0.001989782
ENSMUSG00000018293	Pfn1	chr11:70651850-70654644	541.2546877	370.3918417	0.642723595	0.000127056	0.001994224
ENSMUSG00000021384	Susd3	chr13:49230690-49248706	10.27030392	4.616874823	1.245455402	0.000127184	0.001994224
ENSMUSG00000024353	Mzb1	chr18:35647266-35649367	17.28149701	7.717732036	1.253619231	0.00012721	0.001994224
ENSMUSG00000031849	Comp	chr8:70373558-70382066	1.015403177	3.512052665	-1.691180801	0.000127265	0.001994224
ENSMUSG00000028757	Ddost	chr4:138304730-138312628	100.1019664	68.74600153	0.640008513	0.000127297	0.001994224
ENSMUSG00000025154	Arhgap19	chr19:41766588-41802084	5.607681456	2.598911218	1.206576643	0.000127607	0.001996697
ENSMUSG00000021109	Hif1a	chr12:73901375-73947530	40.15925833	26.18784997	0.714318099	0.000127753	0.001996697
ENSMUSG00000027347	Rasgrp1	chr2:117279993-117343001	7.676646264	4.066196502	1.011750853	0.000127775	0.001996697
ENSMUSG00000044244	Il20rb	chr9:100457719-100486788	4.172602102	1.702065087	1.38899589	0.00012783	0.001996697
ENSMUSG00000079588	Tmem182	chr1:40805601-40856887	0.082387965	0.890720906	-3.333317231	0.00012788	0.001996697
ENSMUSG00000041737	Tmem45b	chr9:31426196-31464462	1.299822413	5.550339626	-2.003664243	0.000127967	0.001996697
ENSMUSG00000006362	Cbfa2t3	chr8:122625141-122699109	37.51112348	63.08151367	-0.652582448	0.000127984	0.001996697
ENSMUSG00000043639	Rbm20	chr19:53677306-53867080	0.217444667	1.087178146	-2.234029447	0.000128154	0.00199818
ENSMUSG00000048612	Myof	chr19:37899036-38043577	29.81158656	15.23795936	1.070611792	0.000128409	0.002000975
ENSMUSG00000092572	Serpinb10	chr1:107529003-107549271	2.072420429	0.646106481	1.766968469	0.0001285	0.00200121
ENSMUSG00000074415	2610203C20Rik	chr9:41327260-41655483	2.136155189	6.476276656	-1.515881836	0.000128636	0.002002144
ENSMUSG00000050947	Amigo1	chr3:108186335-108192286	6.391909068	11.81909074	-0.79129796	0.000129995	0.002022107
ENSMUSG00000050064	Zfp697	chr3:98382461-98753812	5.610417388	10.43091687	-0.800437335	0.000130256	0.00202498
ENSMUSG00000031594	Fgl1	chr8:41191434-41215156	0.532678921	0.131312753	2.074226086	0.000130736	0.002031244
ENSMUSG00000032122	Slc37a2	chr9:37227585-37255738	4.242711673	1.848107606	1.296953941	0.000130877	0.002032237
ENSMUSG00000012396	Nanog	chr6:122707489-122714633	0.742179999	0.142896821	2.490335226	0.000131153	0.00203534
ENSMUSG00000031698	Mylk3	chr8:85324303-85386345	1.33167482	5.262512364	-1.890810653	0.000131396	0.002037905
ENSMUSG00000028088	Fmo5	chr3:97628804-97655282	9.193821929	16.20801458	-0.721635021	0.000131725	0.002041472
ENSMUSG00000006589	Aprt	chr8:122574635-122576909	84.05784546	54.4713033	0.719677704	0.00013178	0.002041472
ENSMUSG00000028940	Hes2	chr4:152158867-152162469	0.955170586	2.982942342	-1.543042958	0.000132476	0.002051056
ENSMUSG00000030641	Ddias	chr7:92857525-92874247	1.983651724	0.639312848	1.713682858	0.000133451	0.002064932
ENSMUSG00000040033	Stat2	chr10:128270576-128292849	26.4669512	16.43727056	0.785115019	0.00013365	0.002066806
ENSMUSG00000031628	Casp3	chr8:46617291-46639689	24.61971016	15.45427293	0.767557866	0.000133771	0.002067477
ENSMUSG00000022055	Nefl	chr14:68083863-68089095	0.002763719	0.142417265	-5.232473344	0.000134313	0.00207464
ENSMUSG00000027792	Bche	chr3:73635808-73708415	1.670990039	4.38046683	-1.297590179	0.000134429	0.002075217
ENSMUSG00000006930	Hap1	chr11:100347327-100356128	17.31552771	10.60469143	0.803620038	0.000135153	0.002085167
ENSMUSG00000026241	Nppc	chr1:86666291-86670571	0.671679491	0.1115463	2.692895871	0.000135284	0.002085983
ENSMUSG00000037243	Zfp692	chr11:58307069-58314627	3.955433265	10.19962288	-1.27824375	0.000135376	0.002086183
ENSMUSG00000019039	Dalrd3	chr9:108569886-108572774	35.32475718	65.99216494	-0.810221367	0.000135469	0.002086397
ENSMUSG00000025140	Pycr1	chr11:120635712-120643769	3.756136342	1.582691463	1.33819747	0.000135973	0.002092939
ENSMUSG00000078780	Gm5150	chr3:15946870-16006437	6.752353164	2.054242202	1.816417401	0.000136375	0.002097899
ENSMUSG00000104761	Gm43511	chr5:100798749-100801045	0.070676048	0.402370268	-2.40835552	0.000136533	0.002099113
ENSMUSG00000040618	Pck2	chr14:55540266-55550017	15.06236159	10.18450455	0.659813623	0.000136672	0.002100027
ENSMUSG00000031448	Adprhl1	chr8:13221663-13254162	0.16092588	1.349124535	-2.962138261	0.000137397	0.002109947
ENSMUSG00000020732	Rab37	chr11:115091431-115162236	3.486834883	1.631766028	1.188561156	0.000137981	0.002117686
ENSMUSG00000042745	Id1	chr2:152736251-152737410	79.35884916	153.8508533	-0.863137462	0.000138159	0.002118168
ENSMUSG00000102037	Bcl2a1a	chr9:88956900-88962419	14.44737038	6.046332082	1.353615978	0.000138173	0.002118168
ENSMUSG00000108276	Gm44276	chr6:135289359-135341684	0.00415957	0.07189534	-3.78666968	0.000139122	0.00213149
ENSMUSG00000053985	Zfp14	chr7:30036359-30051380	1.805035855	4.233577444	-1.138439642	0.000139423	0.002134856
ENSMUSG00000027111	Itga6	chr2:71745616-71858416	69.76290791	118.3065703	-0.666191451	0.000139588	0.002136154
ENSMUSG00000068129	Cst7	chr2:150570415-150578944	5.775503447	2.018659425	1.61009946	0.00014048	0.002147586
ENSMUSG00000039607	Rbms3	chr9:116572746-117629913	17.67996054	30.12897437	-0.672044932	0.000140498	0.002147586
ENSMUSG00000017721	Pigt	chr2:164497520-164508301	46.39549927	32.19363206	0.623010693	0.000140729	0.002149871
ENSMUSG00000036782	Klhl13	chrX:23219271-23365082	13.39194294	7.882670502	0.862387801	0.000141764	0.002163066
ENSMUSG00000075269	Bex6	chr16:32186186-32186949	0.62570229	0.034661116	4.096669077	0.000141805	0.002163066
ENSMUSG00000074344	Tmigd3	chr3:105870903-105924042	2.072843659	0.519624473	2.088087056	0.000141838	0.002163066
ENSMUSG00000073405	H2-T-ps	chr17:36109234-36111658	6.686948305	3.044777781	1.232227949	0.00014225	0.002168099
ENSMUSG00000009633	G0s2	chr1:193272161-193273217	34.55744945	73.32307388	-0.99150256	0.000142535	0.002170811
ENSMUSG00000030313	Dennd5b	chr6:148988071-149101680	6.298585592	11.32722282	-0.750029371	0.000142592	0.002170811
ENSMUSG00000017734	Dbndd2	chr2:164486106-164493319	4.116875547	8.944603507	-1.023773496	0.000142758	0.002172086
ENSMUSG00000008475	Arpc5	chr1:152766542-152775597	226.5737147	156.6356593	0.627877624	0.000143025	0.002174906
ENSMUSG00000007207	Stx1a	chr5:135023482-135051100	2.561049011	6.31434138	-1.209401744	0.000143827	0.00218584
ENSMUSG00000037709	Fam13a	chr6:58932090-59024549	10.96745207	19.24002872	-0.713256689	0.000146075	0.002218736
ENSMUSG00000038403	Hfe2	chr3:96525172-96529210	0.220789937	1.609523244	-2.775539691	0.000147564	0.002240052
ENSMUSG00000004105	Angptl2	chr2:33216069-33247717	15.98773432	28.35727796	-0.730941035	0.000147944	0.002244538
ENSMUSG00000037905	Bri3bp	chr5:125441568-125460370	6.935823703	3.932919076	0.913533914	0.000148956	0.002258597
ENSMUSG00000046470	Sox18	chr2:181669836-181671640	72.95881385	137.9320097	-0.825405394	0.000149061	0.002258899
ENSMUSG00000009145	Dqx1	chr6:83057844-83067318	1.060437671	2.913502647	-1.363839953	0.000150265	0.002275838
ENSMUSG00000028600	Podn	chr4:108014791-108096445	32.523951	19.78120886	0.808495759	0.000151024	0.00228526
ENSMUSG00000026701	Prdx6	chr1:161240112-161251219	391.618082	674.4290177	-0.686332529	0.00015106	0.00228526
ENSMUSG00000048142	Nat8l	chr5:33995984-34005916	0.793128914	2.584601477	-1.616338193	0.000151829	0.002295579
ENSMUSG00000078974	Sec61g	chr11:16500530-16508484	84.57211708	56.62746793	0.672822198	0.000153491	0.002319382
ENSMUSG00000062510	Nsl1	chr1:191063012-191086474	2.860639832	1.263107876	1.278626382	0.000154846	0.002338524
ENSMUSG00000015880	Ncapg	chr5:45669919-45700546	2.87448976	1.166261121	1.399509005	0.000155162	0.002341948
ENSMUSG00000032766	Gng11	chr6:4003904-4008445	71.39983998	126.080035	-0.728130484	0.000156791	0.002365186
ENSMUSG00000070643	Sox13	chr1:133382303-133424377	39.16020688	65.24670707	-0.641347459	0.000157574	0.002375651
ENSMUSG00000024232	Bambi	chr18:3507957-3516404	2.791133344	5.692167871	-0.936030856	0.00015991	0.002409491
ENSMUSG00000034266	Batf	chr12:85686669-85709087	16.32186504	8.788066852	0.990761147	0.000160579	0.0024182
ENSMUSG00000095351	Igkv3-2	chr6:70698449-70699067	9.883352287	2.8480141	1.907243313	0.000160807	0.002420248
ENSMUSG00000040717	Il17rd	chr14:27039001-27107286	4.237283762	7.324899587	-0.692271693	0.000161233	0.002425275
ENSMUSG00000052310	Slc39a1	chr3:90248172-90253612	56.79412387	36.98530582	0.716595994	0.000163771	0.002462064
ENSMUSG00000038587	Akap12	chr10:4266380-4359470	13.99820913	25.78232585	-0.782439102	0.000164281	0.002468325
ENSMUSG00000026014	Raph1	chr1:60482292-60567104	17.39441765	29.12076736	-0.646744267	0.000164528	0.002470628
ENSMUSG00000068745	Mybphl	chr3:108364911-108380057	0.927676755	6.243233847	-2.665545469	0.000164702	0.002471833
ENSMUSG00000058755	Osm	chr11:4236420-4241026	3.13500155	1.071229595	1.645929969	0.000166604	0.002495956
ENSMUSG00000001053	N4bp3	chr11:51643063-51650842	27.28540276	46.66001785	-0.678164167	0.000166638	0.002495956
ENSMUSG00000005364	Il5ra	chr6:106710357-106749037	1.341120508	0.27968063	2.358519215	0.000166661	0.002495956
ENSMUSG00000051457	Spn	chr7:127132232-127137823	27.46364649	17.15620489	0.775450431	0.000166687	0.002495956
ENSMUSG00000037572	Wdhd1	chr14:47240944-47276857	3.045069457	1.488293466	1.129704175	0.00016764	0.002508814
ENSMUSG00000019905	Gprc6a	chr10:51614823-51631458	0.369751649	1.24767399	-1.64782272	0.000168099	0.00251426
ENSMUSG00000037544	Dlgap5	chr14:47387779-47418407	4.75756321	1.854302127	1.46024804	0.000168809	0.002523448
ENSMUSG00000032652	Crebl2	chr6:134830154-134858931	20.75324586	37.1870176	-0.745269456	0.000169298	0.002529325
ENSMUSG00000103254	Ighv1-15	chr12:114657353-114657786	8.812286284	0.815437513	3.529041438	0.000169747	0.002534601
ENSMUSG00000076666	Ighv14-4	chr12:114176438-114176867	4.660631281	1.050220819	2.212543777	0.000170412	0.002543095
ENSMUSG00000038866	Zcchc2	chr1:105990406-106034074	16.16994047	11.01627728	0.650913182	0.000170565	0.00254395
ENSMUSG00000045545	Krt14	chr11:100203162-100207548	1.793495745	0.492711089	1.95385071	0.000171235	0.002552094
ENSMUSG00000003847	Nfat5	chr8:107293470-107379517	15.88136552	26.29832926	-0.632044032	0.000171304	0.002552094
ENSMUSG00000016356	Col20a1	chr2:180986535-181017540	0.592053318	1.790312941	-1.502564541	0.000172282	0.002564393
ENSMUSG00000004266	Ptpn6	chr6:124720707-124738714	80.56864299	47.48435753	0.859996859	0.000172324	0.002564393
ENSMUSG00000037712	Fermt2	chr14:45458792-45530118	145.0876294	241.7726514	-0.639512911	0.000173176	0.002575633
ENSMUSG00000035967	Ints6l	chrX:56454857-56507843	10.93791774	22.66057699	-0.962572217	0.000173781	0.002583168
ENSMUSG00000021322	Aoah	chr13:20794119-21024252	1.400643982	0.417050452	1.852492144	0.000173932	0.002583966
ENSMUSG00000106106	Rn18s-rs5	chr17:39846353-39848827	659.3168817	417.7501647	0.758530777	0.000174175	0.002586123
ENSMUSG00000000563	Atp5f1	chr3:105942698-105960099	218.4064052	151.0388333	0.626274776	0.000174703	0.002592505
ENSMUSG00000035439	Haus8	chr8:71248561-71272934	19.7101876	11.69347198	0.847658755	0.000175231	0.002598886
ENSMUSG00000000600	Krit1	chr5:3803184-3845564	12.20680194	21.32648293	-0.71294294	0.000177515	0.002631275
ENSMUSG00000110386	Gm42031	chr8:85125872-85132289	9.847166458	4.1086186	1.346101559	0.000179325	0.002656626
ENSMUSG00000039977	Ccdc67	chr9:15559864-15627933	4.443052138	1.946029717	1.292625399	0.000179811	0.002662335
ENSMUSG00000074651	Mcidas	chr13:112993868-113000394	1.112238361	0.355256448	1.75643097	0.000180541	0.002671643
ENSMUSG00000073680	Tmem88b	chr4:155781591-155785874	0.07494584	0.403164205	-2.29306878	0.000180782	0.00267371
ENSMUSG00000020865	Abcc3	chr11:94343295-94392997	11.88145191	20.89046888	-0.716591794	0.000183024	0.002705352
ENSMUSG00000060981	Hist1h4h	chr13:23531050-23531522	1.799673349	7.282355686	-1.920124878	0.000183619	0.002712632
ENSMUSG00000071337	Tia1	chr6:86404219-86433405	19.18942707	36.52837447	-0.838983314	0.000185505	0.002738972
ENSMUSG00000026131	Dst	chr1:33908225-34308661	18.80039033	36.83329128	-0.869158827	0.000185715	0.002740538
ENSMUSG00000017009	Sdc4	chr2:164424247-164443887	191.731615	130.836038	0.646140482	0.000186567	0.002751584
ENSMUSG00000109771	Gm35315	chr5:110076136-110094420	0.414937137	0.107687288	2.032444633	0.000188142	0.002773264
ENSMUSG00000039217	Il18	chr9:50554827-50581840	4.652302097	11.97579029	-1.264147145	0.000188539	0.002776099
ENSMUSG00000036062	Phf24	chr4:42916660-42944752	2.938148655	6.123212075	-0.962988523	0.000188545	0.002776099
ENSMUSG00000079426	Arpc4	chr6:113378115-113390448	94.70395277	61.86012143	0.711398393	0.000189002	0.002779657
ENSMUSG00000003824	Syce2	chr8:84872111-84888221	6.113144906	2.805505027	1.21458753	0.000189034	0.002779657
ENSMUSG00000062168	Ppef1	chrX:160623094-160735765	0.39417768	0.032989122	3.495450947	0.000189102	0.002779657
ENSMUSG00000005233	Spc25	chr2:69193895-69206194	9.206514454	4.207989473	1.223247989	0.00018928	0.002780733
ENSMUSG00000069720	4930572O03Rik	chr5:15652286-15657059	0.463729353	0.044696063	3.365013414	0.000189604	0.002783946
ENSMUSG00000098749	Gm27477	chr6:52162125-52162267	2.303568356	9.92766606	-2.00927031	0.000190579	0.002796708
ENSMUSG00000046432	Bex3	chrX:136270253-136271978	68.09255566	46.33584828	0.649158113	0.000191368	0.002806738
ENSMUSG00000066621	Tecpr1	chr5:144194442-144223615	52.64901945	85.17324237	-0.598297311	0.000192328	0.00281924
ENSMUSG00000031480	Thsd1	chr8:22227313-22261334	8.617167061	14.56061549	-0.662897295	0.000192644	0.002822309
ENSMUSG00000027496	Aurka	chr2:172356190-172370535	8.025947411	3.946124467	1.120402826	0.000193114	0.002827629
ENSMUSG00000037440	Vnn1	chr10:23894688-23905343	9.671883774	5.686592376	0.86160336	0.000193611	0.002833348
ENSMUSG00000043415	Otud1	chr2:19657752-19660583	8.961715615	15.30732706	-0.676326781	0.000193879	0.002835697
ENSMUSG00000020080	Hkdc1	chr10:62383137-62422491	11.64649065	6.485456815	0.94301798	0.000195162	0.00285288
ENSMUSG00000002103	Acp2	chr2:91202885-91214098	33.15378668	21.80575688	0.703410409	0.000197655	0.002887724
ENSMUSG00000025185	Loxl4	chr19:42593982-42612813	3.889767742	1.696545858	1.292079835	0.000197853	0.002889021
ENSMUSG00000111118	RP24-84E18.1	chr19:12528755-12530540	2.897427613	0.914030177	1.769539749	0.000198765	0.002900739
ENSMUSG00000040209	Zfp704	chr3:9427020-9610085	9.776330295	16.14991942	-0.626373403	0.00019999	0.002917003
ENSMUSG00000037033	Clca3b	chr3:144822623-144849357	0.887863954	0.119264545	2.957532499	0.000200973	0.002929737
ENSMUSG00000030427	Lilra6	chr7:3908280-3915503	4.669562971	0.854438607	2.548213172	0.000201086	0.002929758
ENSMUSG00000056973	Ces1d	chr8:93166068-93197838	445.4832066	775.3190306	-0.70109569	0.000201859	0.00293941
ENSMUSG00000107655	Gm44220	chr6:93241720-93244206	2.305988877	6.350937299	-1.370161433	0.000202213	0.002942938
ENSMUSG00000037610	Kcnmb2	chr3:31902507-32200180	9.419872859	4.799702292	1.068215244	0.000202445	0.002944699
ENSMUSG00000021932	Rnaseh2b	chr14:62292589-62372992	9.55285246	5.568803723	0.873607795	0.000202563	0.002944789
ENSMUSG00000078926	Cdc20b	chr13:113035111-113091195	2.059708879	0.649576524	1.769007353	0.000204346	0.002969079
ENSMUSG00000030536	Iqgap1	chr7:80711583-80825974	247.1668331	165.5420093	0.677209005	0.000204824	0.002974392
ENSMUSG00000020151	Ptprr	chr10:116018213-116274932	0.564250427	1.793178856	-1.568672742	0.000204991	0.002975181
ENSMUSG00000052298	Cdc42se2	chr11:54717456-54787675	168.0574738	113.5713374	0.662775367	0.000205191	0.002976457
ENSMUSG00000022148	Fyb	chr15:6579871-6663313	23.74349901	12.42827213	1.030485245	0.000206083	0.00298775
ENSMUSG00000027994	Ccdc109b	chr3:129914960-129970206	27.53793156	15.10187994	0.965604936	0.000206507	0.002992256
ENSMUSG00000070025	Gm10284	chr8:57550299-57551303	0.251635244	0.010433303	4.433619804	0.000206751	0.002994157
ENSMUSG00000054517	Trim65	chr11:116121846-116131128	4.859788729	8.856889167	-0.770917866	0.000207004	0.002996182
ENSMUSG00000089916	Gm16160	chr3:102203956-102206266	2.337232065	0.807945864	1.621892446	0.000207474	0.003001341
ENSMUSG00000035852	Misp	chr10:79821021-79830452	5.851084758	3.056075752	1.035553186	0.000207625	0.003001885
ENSMUSG00000031432	Prps1	chrX:140456613-140476140	33.85409392	21.95274956	0.722249322	0.000208318	0.003010254
ENSMUSG00000040938	Slc16a11	chr11:70212752-70216417	24.10223712	47.5204108	-0.888290321	0.000209026	0.003017872
ENSMUSG00000032265	Fam46a	chr9:85320439-85327348	9.935716885	6.748215685	0.654805438	0.000209074	0.003017872
ENSMUSG00000053411	Cbx7	chr15:79915807-79971119	32.23079618	52.88902816	-0.620498231	0.000209414	0.003021134
ENSMUSG00000024924	Vldlr	chr19:27216484-27254231	8.80651218	15.34149347	-0.70280895	0.000209832	0.003025511
ENSMUSG00000018740	Slc25a35	chr11:68968131-68974365	14.8033452	9.110352517	0.79788884	0.000211985	0.003054887
ENSMUSG00000078597	Cyp4a12b	chr4:115411624-115439034	0.373636166	2.465954915	-2.618015237	0.000212679	0.00306323
ENSMUSG00000075420	Smim6	chr11:115912017-115913920	40.92903571	25.93475956	0.751645393	0.000212819	0.003063576
ENSMUSG00000107134	Gm42528	chr5:39606927-39610344	1.38086421	3.732230182	-1.342763571	0.00021415	0.00308106
ENSMUSG00000045672	Col27a1	chr4:63214004-63334991	3.94279823	7.873648694	-0.904824455	0.000214994	0.003091524
ENSMUSG00000002885	Adgre5	chr8:83723251-83741326	137.9593182	229.2237199	-0.635419419	0.000215203	0.003092157
ENSMUSG00000026779	Mastl	chr2:23115606-23156024	1.714828182	0.671374426	1.451290645	0.000215272	0.003092157
ENSMUSG00000056413	Adap1	chr5:139271876-139325622	12.71242307	7.132391571	0.931084848	0.000218251	0.003133238
ENSMUSG00000001240	Ramp2	chr11:101246028-101259546	304.0975696	603.3254377	-0.89518186	0.000219163	0.003142916
ENSMUSG00000020493	Prr11	chr11:87089153-87108708	2.046810066	0.810435476	1.440481661	0.000219163	0.003142916
ENSMUSG00000030894	Tpp1	chr7:105744811-105752235	153.8052246	106.4833395	0.627980794	0.000220652	0.003162562
ENSMUSG00000047534	Mis18bp1	chr12:65132734-65172604	2.1703745	0.901822124	1.360144299	0.000221924	0.003178452
ENSMUSG00000027605	Acss2	chr2:155517948-155585724	10.86167149	19.70226296	-0.764102326	0.000222117	0.003178452
ENSMUSG00000024789	Jak2	chr19:29251828-29313080	25.45199799	15.98263748	0.768419647	0.000222121	0.003178452
ENSMUSG00000020994	Pnn	chr12:59066919-59074017	17.29744893	28.76212005	-0.64089411	0.000222363	0.003180186
ENSMUSG00000005824	Tnfsf14	chr17:57189492-57194189	3.370398302	1.203089853	1.581685681	0.000222704	0.003183339
ENSMUSG00000056643	Chst13	chr6:90308349-90325185	1.525000782	0.055693064	4.792182783	0.000226816	0.003240368
ENSMUSG00000095583	Ighv14-2	chr12:113994469-113994898	5.294465604	1.770141658	1.657078394	0.000227097	0.003242635
ENSMUSG00000013707	Tnfaip8l2	chr3:95139521-95142360	17.56738701	9.226576705	1.027414174	0.000228338	0.003258592
ENSMUSG00000011148	Adssl1	chr12:112620045-112641354	16.8334552	10.52023421	0.775876197	0.0002297	0.003276256
ENSMUSG00000024136	Dnase1l2	chr17:24440081-24443105	1.231116997	4.246931374	-1.693456775	0.000229965	0.003278265
ENSMUSG00000037933	Bicd2	chr13:49341549-49387025	25.23150625	41.29414518	-0.614036546	0.000231942	0.00330468
ENSMUSG00000048373	Fgfbp1	chr5:43978858-43981779	2.704538173	8.36976952	-1.523336053	0.000232357	0.003308803
ENSMUSG00000106678	Gm43457	chr5:34487314-34489722	0.213684282	0.79754233	-1.804815902	0.00023391	0.003329128
ENSMUSG00000012519	Mlkl	chr8:111311797-111338177	16.96021248	9.744945601	0.89923798	0.000234487	0.003335548
ENSMUSG00000021624	Cd180	chr13:102693558-102739629	11.81594747	5.856769767	1.111275605	0.000235264	0.003344792
ENSMUSG00000000094	Tbx4	chr11:85886422-85916097	16.74461143	28.70448703	-0.681168157	0.000237828	0.003377369
ENSMUSG00000031262	Cenpi	chrX:134308084-134362639	1.96346044	0.771942321	1.443157315	0.000237898	0.003377369
ENSMUSG00000059325	Hopx	chr5:77086988-77115121	251.6638534	425.8480727	-0.665089321	0.000237938	0.003377369
ENSMUSG00000027907	S100a11	chr3:93520488-93526287	805.2061717	561.3402064	0.61604363	0.000238411	0.00338226
ENSMUSG00000020097	Sgpl1	chr10:61098642-61147703	71.82653035	46.80427409	0.715916066	0.000247666	0.003511673
ENSMUSG00000040298	Btbd16	chr7:130774069-130825899	0.094163422	0	5.940703103	0.000248375	0.003519846
ENSMUSG00000021871	Pnp	chr14:50944302-50965237	40.65175923	27.44488209	0.665097456	0.000249206	0.003529723
ENSMUSG00000083502	Gm14861	chrX:103486934-103487388	0.062152172	0.868114166	-3.63281167	0.000251554	0.003558644
ENSMUSG00000032355	Mlip	chr9:77102081-77352969	0.079388017	0.786614984	-3.145103991	0.000251641	0.003558644
ENSMUSG00000003746	Man1a	chr10:53904788-54075796	38.04296123	25.36596933	0.681688655	0.000251651	0.003558644
ENSMUSG00000034785	Dio1	chr4:107291465-107307169	3.957558362	1.382041071	1.607155629	0.000253118	0.003577467
ENSMUSG00000007877	Tcap	chr11:98383811-98384953	4.362002912	15.95230506	-1.779188555	0.000254267	0.0035918
ENSMUSG00000033578	Tmem35a	chrX:134295225-134305969	0.784975577	2.106168665	-1.322419083	0.000254629	0.003594359
ENSMUSG00000054520	Sh3bp2	chr5:34525838-34563641	16.7992345	9.052237169	0.990104157	0.00025472	0.003594359
ENSMUSG00000022824	Muc13	chr16:33794037-33819934	0.002594979	0.117450176	-4.77623114	0.000255022	0.003596696
ENSMUSG00000041836	Ptpre	chr7:135537481-135686293	21.55224013	12.23454111	0.915696515	0.000255402	0.003600132
ENSMUSG00000016349	Eef1a2	chr2:181147653-181157014	1.011239891	3.858182796	-1.840925574	0.00025565	0.003601713
ENSMUSG00000038538	Ubn2	chr6:38433950-38524825	12.59287187	20.53885118	-0.611804651	0.000256025	0.003605078
ENSMUSG00000100455	Gm29170	chr1:143777642-143781307	0.090172022	0.340489548	-1.824919782	0.000257556	0.003624474
ENSMUSG00000022099	Dmtn	chr14:70602184-70636048	3.157853347	6.029324159	-0.837850462	0.000257677	0.003624474
ENSMUSG00000002346	Slc25a42	chr8:70184340-70212305	3.875635567	7.632529714	-0.879339851	0.000258913	0.003639928
ENSMUSG00000033826	Dnah8	chr17:30624354-30875264	1.126071519	0.639932157	0.911620778	0.000260663	0.003662575
ENSMUSG00000026815	Gfi1b	chr2:28609450-28621982	1.214062336	0.172522412	2.882359312	0.00026242	0.003685312
ENSMUSG00000021714	Cenpk	chr13:104228955-104249615	2.007077189	0.793125986	1.430063919	0.000262829	0.003689094
ENSMUSG00000028175	Depdc1a	chr3:159495433-159529955	1.375631136	0.497335899	1.5617918	0.000263154	0.003691697
ENSMUSG00000032449	Slc25a36	chr9:97074961-97111157	40.46227135	67.90279807	-0.65466753	0.000266163	0.00373193
ENSMUSG00000076525	Igkv1-99	chr6:68541644-68542422	5.811209607	0.657285657	3.21273121	0.000266397	0.003733222
ENSMUSG00000079037	Prnp	chr2:131909928-131938429	174.9739785	123.6999641	0.597101141	0.00026693	0.00373871
ENSMUSG00000022346	Myc	chr15:61985391-61990374	10.21370997	5.929787297	0.881461007	0.000268376	0.003756986
ENSMUSG00000009654	Oit3	chr10:59422958-59441778	1.735514158	0.475266993	1.954278058	0.000270023	0.003778037
ENSMUSG00000050565	Tor1aip2	chr1:156035403-156068861	59.12301296	41.83295538	0.595856587	0.000272108	0.003805195
ENSMUSG00000037824	Tspan14	chr14:40906445-40966807	66.33089471	47.14509397	0.587827854	0.000272298	0.003805211
ENSMUSG00000067928	Zfp760	chr17:21707741-21725636	2.765247449	5.968276137	-1.021971208	0.000272397	0.003805211
ENSMUSG00000074677	Sirpb1c	chr3:15795145-15848528	10.48491525	3.319392183	1.758529128	0.000272918	0.003810478
ENSMUSG00000053965	Pde5a	chr3:122728947-122859374	31.21590318	53.57449513	-0.683997506	0.000274382	0.0038289
ENSMUSG00000067242	Lgi1	chr19:38264536-38312214	0.017514961	0.165931854	-3.09847106	0.000276765	0.003860111
ENSMUSG00000020096	Tbata	chr10:61171954-61188841	1.127492805	3.19926095	-1.404556876	0.000277495	0.00386825
ENSMUSG00000039431	Mtmr7	chr8:40551095-40634797	7.140577754	3.111823257	1.299710437	0.000278069	0.003874209
ENSMUSG00000059013	Sh2d3c	chr2:32721055-32755512	40.21136173	64.96038605	-0.597271487	0.000278255	0.003874764
ENSMUSG00000051343	Rab11fip5	chr6:85334962-85374634	13.68000784	8.829298701	0.729315404	0.000278613	0.00387771
ENSMUSG00000025321	Itgb8	chr12:119158022-119238802	1.001450341	0.360229102	1.558059133	0.000280386	0.003900331
ENSMUSG00000063628	Gm7665	chr18:16274648-16274944	64.61766863	37.77029586	0.870551024	0.000280902	0.003904672
ENSMUSG00000010307	Tmem86a	chr7:47050601-47054777	20.86932473	12.82816743	0.799205437	0.000280993	0.003904672
ENSMUSG00000028649	Macf1	chr4:123349633-123684360	59.59796126	96.10800989	-0.594185159	0.000282024	0.003916928
ENSMUSG00000018363	Smurf2	chr11:106820066-106920715	48.24112234	83.62675128	-0.69586147	0.00028259	0.003922729
ENSMUSG00000030654	Arl6ip1	chr7:118118891-118129662	471.105533	335.5916587	0.585531854	0.00028293	0.003925397
ENSMUSG00000086596	Susd5	chr9:114057140-114098728	0.086832972	0.434531772	-2.200048301	0.000283877	0.003936462
ENSMUSG00000027981	Rnpc3	chr3:113605067-113630149	5.774545435	11.34018478	-0.881685202	0.000285103	0.003951395
ENSMUSG00000025488	Cox8b	chr7:140898945-140900446	11.37162572	57.65983693	-2.259433895	0.000285474	0.003954467
ENSMUSG00000020251	Glt8d2	chr10:82650433-82690650	2.679883402	6.568788688	-1.201077611	0.000287754	0.003983956
ENSMUSG00000048521	Cxcr6	chr9:123806475-123811760	6.532441604	3.044872012	1.189050831	0.000291311	0.0040311
ENSMUSG00000021670	Hmgcr	chr13:96648967-96670936	53.77631673	36.55821123	0.655972638	0.000291951	0.004037836
ENSMUSG00000016319	Slc25a5	chrX:36795651-36798807	327.0355965	194.8802678	0.846172843	0.000292184	0.004038278
ENSMUSG00000035275	Raver2	chr4:101068983-101152370	10.02656316	17.43400124	-0.700894149	0.000292288	0.004038278
ENSMUSG00000104507	A430027H14Rik	chr1:189343431-189344897	0.191474941	1.007727095	-2.304530048	0.000293091	0.004047255
ENSMUSG00000040528	Milr1	chr11:106751226-106768794	5.288137857	2.035001442	1.47460517	0.000294318	0.004062084
ENSMUSG00000106847	Peg13	chr15:72805600-72810324	20.01288464	33.67041109	-0.651737437	0.000295132	0.004070312
ENSMUSG00000092397	C130080G10Rik	chr2:114054335-114064868	0.092244962	0.789412065	-3.016328009	0.000295222	0.004070312
ENSMUSG00000013701	Timm23	chr14:32180162-32201898	61.41996346	39.56112073	0.735275508	0.000296443	0.00408501
ENSMUSG00000063450	Syne2	chr12:75818134-76110926	31.17353059	50.47055137	-0.597589159	0.000298074	0.004105297
ENSMUSG00000039462	Col10a1	chr10:34389981-34397085	0.400251786	4.888922102	-3.508463291	0.000298319	0.004105297
ENSMUSG00000072082	Ccnf	chr17:24223232-24251409	3.237561116	1.439952445	1.26840069	0.000298381	0.004105297
ENSMUSG00000054932	Afp	chr5:90490737-90508907	1.806591597	0.588753604	1.690139235	0.000299666	0.004120834
ENSMUSG00000097048	1600020E01Rik	chr6:86526247-86582466	7.763116841	18.67012626	-1.179736318	0.00029988	0.004121635
ENSMUSG00000071551	Akr1c19	chr13:4228700-4248681	4.864813484	2.284284359	1.188544429	0.000300062	0.004121996
ENSMUSG00000060187	Lrrc10	chr10:117045341-117046768	0.038258219	0.556388973	-3.723098281	0.000300613	0.00412742
ENSMUSG00000107676	Gm44178	chr6:88919708-88922637	0.012269624	0.125497184	-3.172593698	0.000301099	0.004131943
ENSMUSG00000027330	Cdc25b	chr2:131186949-131198497	26.73954879	17.4265792	0.713248873	0.000302635	0.004150877
ENSMUSG00000027555	Car13	chr3:14641727-14663002	6.113435917	2.883664455	1.180413457	0.000303562	0.004161431
ENSMUSG00000032915	Adgre4	chr17:55749984-55853662	4.4601763	1.562737889	1.610604946	0.000308036	0.004220578
ENSMUSG00000020019	Ntn4	chr10:93640681-93747207	40.95485837	68.73653264	-0.64922116	0.000310874	0.004255566
ENSMUSG00000049128	Ivl	chr3:92570902-92573735	1.239993235	0.397702223	1.72145291	0.000310912	0.004255566
ENSMUSG00000057751	Megf6	chr4:154170730-154275713	24.88135098	40.64337392	-0.611668343	0.000312002	0.004266766
ENSMUSG00000022683	Pla2g10	chr16:13715057-13730983	0.534284222	0.058732525	3.234860937	0.000312278	0.004266766
ENSMUSG00000097471	5830432E09Rik	chr7:135635931-135652314	1.521763398	0.466616352	1.811747603	0.000312378	0.004266766
ENSMUSG00000050493	Fam167b	chr4:129576815-129578549	2.640342541	0.923293974	1.608035781	0.000312474	0.004266766
ENSMUSG00000032796	Lama1	chr17:67697265-67822645	0.327787169	0.763789837	-1.123649056	0.000312537	0.004266766
ENSMUSG00000039167	Adgrl4	chr3:151437887-151545086	119.4530032	197.4235796	-0.627353622	0.000313655	0.004279823
ENSMUSG00000092618	Btnl6	chr17:34507804-34517352	0.190689846	0.004638013	4.842131941	0.00031592	0.004307255
ENSMUSG00000041696	Rasl12	chr9:65398506-65414853	16.40006887	28.73953596	-0.716111188	0.000315991	0.004307255
ENSMUSG00000097754	Ptgs2os2	chr1:150159043-150164948	5.019034029	2.434851176	1.13811022	0.000316737	0.004315201
ENSMUSG00000014846	Tppp3	chr8:105467493-105471526	260.6615286	434.8236612	-0.64058548	0.000317161	0.00431874
ENSMUSG00000041515	Irf8	chr8:120736358-120756694	50.96889118	35.40150579	0.620496297	0.000318298	0.004332
ENSMUSG00000091705	H2-Q2	chr17:35342242-35346762	10.71074687	5.91324717	0.954060115	0.000318836	0.004335739
ENSMUSG00000045326	Fndc7	chr3:108853678-108890008	3.014045428	1.320350398	1.28293807	0.000318901	0.004335739
ENSMUSG00000001056	Nhp2	chr11:51619735-51623714	44.04694017	29.94367945	0.65163961	0.000319493	0.004341559
ENSMUSG00000028480	Glipr2	chr4:43957401-43979118	31.89613141	20.35077435	0.74630925	0.000320295	0.004350219
ENSMUSG00000002983	Relb	chr7:19606217-19629438	21.23797555	14.41385189	0.654214164	0.000322518	0.004378164
ENSMUSG00000096422	Igkv12-44	chr6:69814631-69815154	9.831205086	3.22316653	1.709186667	0.000324111	0.004397534
ENSMUSG00000079355	Ackr4	chr9:104084157-104126933	1.795976206	4.233328026	-1.143256568	0.000325058	0.004408121
ENSMUSG00000022360	Atad2	chr15:58094047-58135082	6.967806226	4.574023152	0.701931442	0.000327339	0.004436774
ENSMUSG00000004085	Zak	chr2:72285637-72442610	17.80003835	30.34068098	-0.67541653	0.000328902	0.004455681
ENSMUSG00000038910	Plcl2	chr17:50509547-50688493	4.712162051	2.564251869	0.971353951	0.000332116	0.004496918
ENSMUSG00000032113	Chek1	chr9:36708482-36727065	3.016702263	1.289109961	1.318807896	0.000332531	0.004500224
ENSMUSG00000028019	Pdgfc	chr3:81036416-81214040	2.219647892	0.833336671	1.512258964	0.000334267	0.004521415
ENSMUSG00000029217	Tec	chr5:72755716-72868483	9.734859398	4.975712558	1.063916433	0.000335578	0.004536825
ENSMUSG00000069833	Ahnak	chr19:8989284-9076919	78.85772023	126.4044462	-0.584286584	0.000336011	0.004539769
ENSMUSG00000051451	Crebzf	chr7:90442729-90447994	50.88771368	86.65462746	-0.676786737	0.000336139	0.004539769
ENSMUSG00000024366	Gfra3	chr18:34689903-34720387	0.044052092	0.301247065	-2.639449278	0.000336478	0.004542019
ENSMUSG00000047415	Gpr68	chr12:100876682-100908198	5.833176297	2.740213685	1.183650909	0.000338178	0.004562648
ENSMUSG00000028996	Rbp7	chr4:149449687-149454978	0.388313388	2.880749975	-2.788257557	0.000339382	0.004576547
ENSMUSG00000030591	Psmd8	chr7:29174188-29180701	111.2268747	78.67694293	0.595940356	0.000340356	0.004587161
ENSMUSG00000026548	Slamf9	chr1:172475358-172478575	11.58676463	6.666012397	0.894532313	0.000340516	0.004587161
ENSMUSG00000030017	Reg3g	chr6:78466269-78468872	278.5094463	99.07806713	1.590398391	0.000341348	0.004596031
ENSMUSG00000054161	Fam83e	chr7:45721212-45729492	6.568476249	3.262583312	1.105735297	0.000342515	0.0046094
ENSMUSG00000083396	Gm15542	chr7:140890887-140892080	6.287212488	13.2049392	-0.972706082	0.00034432	0.004631326
ENSMUSG00000033684	Qsox1	chr1:155776029-155812889	109.3704739	72.73646752	0.684671423	0.000345646	0.004646803
ENSMUSG00000016024	Lbp	chr2:158306493-158332852	66.84088057	47.82400429	0.578255218	0.000346333	0.00465368
ENSMUSG00000085531	Slc36a3os	chr11:55137044-55140193	1.338550356	0.228991577	2.602718558	0.000347181	0.004662693
ENSMUSG00000042462	Dctpp1	chr7:127256959-127260709	20.34056463	11.26198482	0.946215646	0.000347929	0.004669791
ENSMUSG00000035559	Mpv17l2	chr8:70758649-70760946	54.74930645	35.31450894	0.729585806	0.000348062	0.004669791
ENSMUSG00000022519	Srl	chr16:4480216-4541816	1.71976806	5.086899868	-1.471488769	0.000348759	0.004676768
ENSMUSG00000007872	Id3	chr4:136143497-136145755	187.9991606	375.4313342	-0.906143148	0.000349287	0.00468147
ENSMUSG00000026874	Hc	chr2:34983331-35061438	596.5163481	418.5641416	0.608292111	0.000349561	0.004681898
ENSMUSG00000036223	Ska1	chr18:74195299-74207818	1.039420297	0.378222801	1.548552776	0.000349673	0.004681898
ENSMUSG00000099875	Gm15453	chr1:150265535-150265999	4.508604104	1.50606403	1.667723572	0.000350558	0.004691375
ENSMUSG00000032744	Heyl	chr4:123233556-123249875	14.7616981	26.28541176	-0.734964791	0.000353967	0.004734603
ENSMUSG00000034488	Edil3	chr13:88821472-89323223	5.7045713	10.5304526	-0.787763094	0.000356056	0.004760134
ENSMUSG00000107440	Gm44362	chr6:73223050-73225064	0.017967804	0.176884743	-3.130938153	0.000357204	0.004773072
ENSMUSG00000022436	Sh3bp1	chr15:78899667-78919517	21.40517995	14.31762264	0.676868682	0.000357508	0.004774715
ENSMUSG00000037946	Fgd3	chr13:49261554-49320311	7.012988547	3.781893084	0.988755618	0.000361069	0.004817329
ENSMUSG00000028575	Eqtn	chr4:94907267-94928843	0	0.215207345	-6.139722331	0.000361126	0.004817329
ENSMUSG00000041695	Kcnj2	chr11:111066164-111076821	4.550726147	7.959301891	-0.709996473	0.000361245	0.004817329
ENSMUSG00000022487	Gtsf1	chr15:103402405-103430470	0.320826046	0	6.204357115	0.000362788	0.004835467
ENSMUSG00000035226	Rims4	chr2:163859751-163918683	0.013816762	0.106089411	-2.775790612	0.000363772	0.004846145
ENSMUSG00000002325	Irf9	chr14:55603571-55610030	54.6957218	37.30690931	0.649062019	0.000364653	0.004855434
ENSMUSG00000059108	Ifitm6	chr7:141015699-141017924	7.332055833	3.110136265	1.331075592	0.0003661	0.00487224
ENSMUSG00000097243	Gm26908	chr14:70205324-70217659	1.570302972	3.79100996	-1.173418047	0.000366682	0.004877538
ENSMUSG00000042717	Ppp1r3a	chr6:14713977-14755274	0.120375762	0.449297923	-1.793057503	0.000367704	0.004888664
ENSMUSG00000056214	Pard6g	chr18:80046895-80119640	9.661198994	16.63491549	-0.68692224	0.000369123	0.004904297
ENSMUSG00000038572	Bpifb5	chr2:154223742-154240902	5.721300106	2.37725256	1.367828757	0.00036925	0.004904297
ENSMUSG00000084911	Gm16185	chr9:97085326-97088610	1.121878799	3.563788087	-1.582586661	0.000370318	0.004916005
ENSMUSG00000007279	Scube2	chr7:109798676-109865679	6.572800982	15.0340818	-1.090815215	0.000370596	0.004917235
ENSMUSG00000099583	Hist1h3d	chr13:23575763-23576322	0.466717426	1.986210598	-1.997754214	0.000371394	0.004924561
ENSMUSG00000108084	Gm7932	chr6:48860329-48866083	1.940927513	0.767685383	1.433779253	0.000371521	0.004924561
ENSMUSG00000001517	Foxm1	chr6:128362967-128376146	10.09625157	4.47513351	1.275131704	0.000372704	0.004937761
ENSMUSG00000030283	St8sia1	chr6:142821545-142964452	1.616136782	0.635659391	1.439286592	0.00037318	0.0049416
ENSMUSG00000099474	1700097N02Rik	chr17:30622441-30626905	0.683427338	0.106424554	2.709182338	0.000374764	0.004959618
ENSMUSG00000084381	AA413626	chr11:4918510-4919003	0.018909656	0.557990007	-4.447059462	0.000374916	0.004959618
[truncated: 1,420 more rows]
