# Supplementary material for: Comparative analysis of global transcriptome, proteome and acetylome in house dust mite‐induced murine allergic asthma model
Source: Clin Transl Med. 2021 Nov 6;11(11):e590. doi: 10.1002/ctm2.590 (PMC8571946; doi:10.1002/ctm2.590)
Supplement: Supplementary file 17 — Supporting Information [file CTM2-11-e590-s003.xlsx]

## Sheet: motif-x
Table S5. Acetyl-K sequence motifs for ±10 amino acids around the acetyl-K sites.
Motif Logo				Motif	Motif Score	Foreground		Background		Fold Increase
						Matches	Size	Matches	Size
				xxxxxxxxxG_K_Sxxxxxxxxx	22.46	70	5127	2497	516020	2.8
				xxxxxxxxxx_K_Hxxxxxxxxx	16.00	487	5057	12517	513523	4.0
				xxxxxxxxxx_K_Sxxxxxxxxx	16.00	446	4570	32094	501006	1.5
				xxxxxxxxxx_K_Yxxxxxxxxx	16.00	445	4124	14078	468912	3.6
				xxxxxxxxxG_K_Txxxxxxxxx	22.33	66	3679	2245	454834	3.6
				xxxxxxxxxx_K_Nxxxxxxxxx	16.00	382	3613	20953	452589	2.3
				xxxxxxxxxA_K_Txxxxxxxxx	22.01	46	3231	1492	431636	4.1
				xxxxxxxxxx_K_Fxxxxxxxxx	16.00	362	3185	15721	430144	3.1
				xxxxxxxxxx_K_Rxxxxxxxxx	16.00	331	2823	29644	414423	1.6
				xxxxxxxxxx_K_Txxxxxxxxx	16.00	317	2492	23920	384779	2.0
				xxxxxxxxxx_K_Kxxxxxxxxx	16.00	384	2175	41007	360859	1.6
				xxxxxxxxxT_K_Vxxxxxxxxx	22.96	37	1791	1491	319852	4.4
				xxxxxxxxxT_K_xxxxxxxxxx	16.00	161	1754	13450	318361	2.2
				xxxxxxxxxG_K_Gxxxxxxxxx	22.54	50	1593	2391	304911	4.0
				xxxxxxxxxx_K_Vxxxxxxxxx	16.00	261	1543	30067	302520	1.7
				xxxxxxxxxx_K_Wxxxxxxxxx	16.00	112	1282	5125	272453	4.6
				xxxxxxxxxY_K_xxxxxxxxxx	16.00	87	1170	7175	267328	2.8
				xxxxxxxxxx_K_Gxxxxxxxxx	12.67	182	1083	25144	260153	1.7
				xxxxxxxxxG_K_xxxxxxxxxx	11.08	115	901	15320	235009	2.0
				xxxxxxxxxF_K_xxxxxxxxxx	7.00	59	786	7787	219689	2.1
				xxxxxxxxxS_K_xxxxxxxxxx	7.03	105	727	18050	211902	1.7
				xxxxxxxxWx_K_xxxxxxxxxx	6.47	26	622	2523	193852	3.2
