# Supplementary material for: Comparative analysis of global transcriptome, proteome and acetylome in house dust mite‐induced murine allergic asthma model
Source: Clin Transl Med. 2021 Nov 6;11(11):e590. doi: 10.1002/ctm2.590 (PMC8571946; doi:10.1002/ctm2.590)
Supplement: Supplementary file 18 — Supporting Information [file CTM2-11-e590-s009.xlsx]

## Sheet: WT-HDM vs WT-PBS_Q
Table S6 Q category
Protein accession	Position	Amino acid	WH/WP Ratio	WH/WP P value	Category
P09055	794	K	0.377	0.0349253	Q1
P10649	83	K	0.42	0.0187396	Q1
P10833	192	K	0.282	0.0445815	Q1
P16546	1288	K	0.45	0.0274925	Q1
P16546	871	K	0.339	0.000223108	Q1
P35980	78	K	0.4	0.0291334	Q1
P49312	298	K	0.279	0.000259951	Q1
P52480	66	K	0.452	0.0225011	Q1
P62270	137	K	0.163	0.0236156	Q1
P62806	78	K	0.483	0.000910378	Q1
P62806	92	K	0.277	0.00905505	Q1
P62852	52	K	0.471	0.0174955	Q1
Q07076	203	K	0.489	0.0113123	Q1
Q61578	224	K	0.337	0.00851124	Q1
Q7TSQ8	797	K	0.456	0.0181131	Q1
Q8BFR5	234	K	0.481	0.0423102	Q1
Q8BHE8	276	K	0.463	0.00694296	Q1
Q9CRB6	76	K	0.264	0.000825128	Q1
Q9D154	56	K	0.494	0.00741757	Q1
Q9JHU4	3230	K	0.451	0.00327139	Q1
Q9Z2X1	185	K	0.481	0.0334042	Q1
O35744	152	K	0.587	0.00234013	Q2
O88544	227	K	0.612	0.023146	Q2
P05132	24	K	0.582	0.0101234	Q2
P07901	363	K	0.607	0.0259612	Q2
P08249	324	K	0.502	0.0320497	Q2
P09405	643	K	0.65	0.0255428	Q2
P14148	62	K	0.629	0.0161694	Q2
P14733	110	K	0.663	0.00376632	Q2
P14733	533	K	0.656	0.000176722	Q2
P15626	32	K	0.654	0.02791	Q2
P17182	193	K	0.613	0.0130669	Q2
Q8BHD7	235	K	0.649	0.0300028	Q2
P17427	569	K	0.57	0.00992753	Q2
P58771	59	K	0.649	0.00205539	Q2
P21107	214	K	0.609	0.0133567	Q2
P24472	196	K	0.606	0.00774454	Q2
P24549	490	K	0.551	0.000106472	Q2
P26039	910	K	0.656	0.00153916	Q2
P26443	527	K	0.661	0.047371	Q2
P27659	155	K	0.532	0.0110125	Q2
P29758	66	K	0.566	0.0242038	Q2
P47791	324	K	0.568	0.044527	Q2
P52480	433	K	0.634	0.00762119	Q2
P62137	141	K	0.663	0.0417209	Q2
P62702	53	K	0.621	0.000723181	Q2
P62889	32	K	0.548	0.0278366	Q2
P63017	246	K	0.641	0.0128125	Q2
P63276	19	K	0.571	0.0202096	Q2
P80318	248	K	0.637	0.0293785	Q2
P97314	173	K	0.619	0.00536388	Q2
P97351	56	K	0.602	0.000291372	Q2
Q01768	39	K	0.653	0.00307334	Q2
Q02788	135	K	0.654	0.0234654	Q2
Q3UMR5	315	K	0.664	0.0251597	Q2
Q8BMJ3	88	K	0.62	0.0305215	Q2
Q61171	196	K	0.534	0.0300832	Q2
Q61879	562	K	0.626	0.00338941	Q2
Q62261	2176	K	0.544	0.0221299	Q2
Q64105	227	K	0.569	0.0488117	Q2
Q69ZN7	1494	K	0.634	0.0098783	Q2
Q69ZN7	662	K	0.58	0.0425217	Q2
Q6A026	1210	K	0.55	0.00170639	Q2
Q8BH59	578	K	0.617	0.0275964	Q2
Q8BH64	220	K	0.66	0.0264015	Q2
Q8BKZ9	314	K	0.636	0.04097	Q2
Q8BMD8	331	K	0.608	0.0336941	Q2
Q8BVI4	121	K	0.613	0.0392046	Q2
Q8CFE4	493	K	0.656	0.0341241	Q2
Q8CIE6	607	K	0.616	0.00980283	Q2
Q8R1A4	1952	K	0.66	0.0127496	Q2
Q8R1F1	330	K	0.642	0.0275211	Q2
Q91V12	363	K	0.65	0.0100169	Q2
Q91VR2	115	K	0.624	0.0270257	Q2
Q99JW4	290	K	0.654	0.0426083	Q2
Q99020	271	K	0.526	0.0449693	Q2
Q99K51	52	K	0.54	0.0110672	Q2
Q99K51	537	K	0.636	0.00642035	Q2
Q99KR7	72	K	0.633	0.0201951	Q2
Q99LB2	204	K	0.512	0.00326333	Q2
Q99LC3	191	K	0.506	0.0416959	Q2
Q99P72	1028	K	0.618	0.0204707	Q2
Q9CPP6	36	K	0.52	0.00828193	Q2
Q9CQE1	48	K	0.626	0.0358152	Q2
Q9CU62	324	K	0.661	0.00903544	Q2
Q9CVB6	269	K	0.638	0.0281377	Q2
Q9D6Y7	183	K	0.647	0.00558174	Q2
Q9D8N0	434	K	0.591	0.00362551	Q2
Q9DB20	162	K	0.604	0.0332435	Q2
Q9DBG5	199	K	0.555	0.0248822	Q2
Q9DCM0	172	K	0.584	0.0132672	Q2
Q9DCS3	317	K	0.633	0.0466608	Q2
Q9EPC1	176	K	0.656	0.000843123	Q2
Q9EQP2	223	K	0.527	0.0498509	Q2
Q9JKF1	1562	K	0.541	0.000619096	Q2
Q9R0X4	155	K	0.66	0.00493636	Q2
Q9R1P0	199	K	0.539	0.00649704	Q2
Q9WTI7	781	K	0.594	0.0499535	Q2
Q9Z2U1	196	K	0.566	0.0359279	Q2
P24549	57	K	1.681	0.00121992	Q3
P07724	286	K	1.548	0.0104557	Q3
P07724	117	K	1.811	0.021822	Q3
P0DP28	78	K	1.893	0.0285117	Q3
P15532	124	K	1.969	0.00729851	Q3
P19096	1826	K	1.553	0.00615126	Q3
P19096	59	K	1.997	0.00542039	Q3
P19096	1236	K	1.537	0.00393338	Q3
P35980	30	K	1.594	0.0399322	Q3
P37040	358	K	1.961	0.0120968	Q3
P42227	631	K	1.527	0.0237023	Q3
P62301	9	K	1.798	0.003336	Q3
Q61598	269	K	1.516	0.029915	Q3
Q68FD5	245	K	1.711	0.0263401	Q3
Q80X90	2342	K	1.6	0.0434431	Q3
Q8R4N0	80	K	1.86	0.0397944	Q3
Q921F4	544	K	1.616	0.00389425	Q3
Q9CW03	106	K	1.709	0.0313603	Q3
Q9EQU5	27	K	1.755	0.00738518	Q3
Q9WUM5	54	K	1.978	0.00401767	Q3
O35143	103	K	7.416	0.013065	Q4
O88844	236	K	3.859	0.0026894	Q4
P48962	199	K	4.144	0.000580758	Q4
P62806	9	K	13.244	0.0258624	Q4
P62827	37	K	3.481	0.000508513	Q4
Q03265	167	K	3.522	0.0273578	Q4
Q62261	1939	K	4.17	0.0369782	Q4
Q80VD1	245	K	3.056	0.00225367	Q4
Q8BTM8	87	K	2.232	0.0417087	Q4
Q99J77	79	K	2.793	0.00835704	Q4
Q9CQQ7	162	K	8.534	0.0022737	Q4
Q9D0F9	349	K	2.7	0.0142312	Q4
Q9DBG6	627	K	2.427	0.00740917	Q4
Q9QYJ0	152	K	3.637	0.034359	Q4
